# Supplementary material for: Development of Genomic Microsatellite Markers in Carthamus tinctorius L. (Safflower) Using Next Generation Sequencing and Assessment of Their Cross-Species Transferability and Utility for Diversity Analysis
Source: PLoS One. 2015 Aug 19;10(8):e0135443. doi: 10.1371/journal.pone.0135443 (PMC4545945; doi:10.1371/journal.pone.0135443)
Supplement: S1 Script — (ZIP) [file pone.0135443.s001.zip]

Archive with 5 entries (5 files):
- trinucleotide_repeat.pl
- tetranucleotide_repeat.pl
- pentanucleotide_repeat.pl
- dinucleotide_repeat.pl
- hexanucleotide_repeat.pl
