# Supplementary material for: Development of Genomic Microsatellite Markers in Carthamus tinctorius L. (Safflower) Using Next Generation Sequencing and Assessment of Their Cross-Species Transferability and Utility for Diversity Analysis
Source: PLoS One. 2015 Aug 19;10(8):e0135443. doi: 10.1371/journal.pone.0135443 (PMC4545945; doi:10.1371/journal.pone.0135443)
Supplement: S1 Script — (ZIP) [file pone.0135443.s001.zip › pentanucleotide_repeat.pl]

#use warnings;
open (FILE1, "<edited_pooled_seq.fasta" ) or die "Cant open File1";
print "Sequence ID\tRepeat Type\tRepeat\tcount of repeat\tRepeat Start\tRepeat end\tLength of Repeat\tLength of sequence\tSequence\n";
while ($line=<FILE1>) 
{
	#if ($line =~/^\s*$/){next;}	
	#if ($line =~/^>/)
	#{
	#$header=$line;
	#chomp $header;
	#print "\n$header";
	#next;
	#}
	#else 
	#{
	chomp $line;
	($header,$sequence) = split("\t", $line);
	
		for ($i=0; $i<= (length($sequence)-4); $i+=5)
		{
		$count=0;
		$pentanucleotide= substr($sequence,$i,5);
		$k=$i+5;
		$next_pentanucleotide= substr($sequence,$k,5);
		if ($next_pentanucleotide =~/^$pentanucleotide$/)
					{#print "$header";
#print "$pentanucleotide";
						#print "$next_pentanucleotide";
					$count=1;
						do{$count=$count+1;
							$k=$k+5;
							$next_pentanucleotide= substr($sequence,$k,5);}
							until ($next_pentanucleotide ne $pentanucleotide );
							$end=$k-1;
					}
				
				else{
					$end=$k-1;
					}
			
			
		if ($count>=4 && $pentanucleotide ne "NNNNN")
		{
		$length_of_seq=length($sequence);
		$length=($end-$i)+1;
		print "$header\tpenta\t$pentanucleotide\t$count\t$i\t$end\t$length\t$length_of_seq\t$sequence\n";		
		}
	$i=$end-4;
		}

	#}
}
close FILE1;
exit;
