# Supplementary material for: Development of Genomic Microsatellite Markers in Carthamus tinctorius L. (Safflower) Using Next Generation Sequencing and Assessment of Their Cross-Species Transferability and Utility for Diversity Analysis
Source: PLoS One. 2015 Aug 19;10(8):e0135443. doi: 10.1371/journal.pone.0135443 (PMC4545945; doi:10.1371/journal.pone.0135443)
Supplement: S1 Table — (XLSX) [file pone.0135443.s002.xlsx]

## Sheet: Annotation table
Sequence ID	Sequence length	Best hit to Non redundant database (NCBI)	hit length	E-value	Bit score	GO Biological Process	GO Cellular Component	GO Molecular Function	Enzyme	Domain	annotation type
C10006852_2.0_1_di_AA_12_84_107_24_115	115	-	-	-	-	-	-	-	-	-
C10056555_1.0_2_di_AA_10_0_19_20_117	117	-	-	-	-	-	-	-	-	-
C10093241_1.0_3_di_AA_14_90_117_28_118	118	-	-	-	-	-	-	-	-	-
C10104050_0.0_4_di_AA_12_6_29_24_118	118	-	-	-	-	-	-	-	-	-
C10123739_1.0_5_di_AA_11_10_31_22_119	119	-	-	-	-	-	-	-	-	-
C10123799_1.0_6_di_AA_11_66_87_22_119	119	-	-	-	-	-	-	-	-	-
C10181211_0.0_8_di_AA_13_94_119_26_120	120	-	-	-	-	-	-	-	-	-
C10184133_1.0_9_di_AA_12_8_31_24_121	121	-	-	-	-	-	-	-	-	-
C10191735_1.0_10_di_AA_13_94_119_26_121	121	-	-	-	-	-	-	-	-	-
C10196845_1.0_11_di_AA_11_98_119_22_121	121	-	-	-	-	-	-	-	-	-
C10235741_0.0_12_di_AA_12_98_121_24_122	122	-	-	-	-	-	-	-	-	-
C10240153_0.0_13_di_AA_14_0_27_28_122	122	-	-	-	-	-	-	-	-	-
C10244647_1.0_14_di_AA_13_90_115_26_123	123	-	-	-	-	-	-	-	-	-
C10273423_1.0_15_di_AA_12_100_123_24_124	124	-	-	-	-	-	-	-	-	-
C10298444_1.0_16_di_AA_10_18_37_20_125	125	-	-	-	-	-	-	-	-	-
C10324122_2.0_17_di_AA_10_0_19_20_126	126	-	-	-	-	-	-	-	-	-
C10345827_1.0_18_di_AA_10_104_123_20_126	126	-	-	-	-	-	-	-	-	-
C10347685_2.0_19_di_AA_11_94_115_22_126	126	-	-	-	-	-	-	-	-	-
C10348279_1.0_20_di_AA_11_46_67_22_126	126	-	-	-	-	-	-	-	-	-
C10426743_1.0_22_di_AA_12_0_23_24_130	130	-	-	-	-	-	-	-	-	-
C10433005_0.0_23_di_AA_11_108_129_22_130	130	-	-	-	-	-	-	-	-	-
C10450793_1.0_24_di_AA_10_0_19_20_131	131	-	-	-	-	-	-	-	-	-
C10450795_1.0_25_di_AA_11_0_21_22_131	131	gi|259483603|tpe|CBF79128.1| TPA: conserved hypothetical protein	24	0.000206	51.4369	-	-	-	-	-
C10497680_2.0_26_di_AA_15_0_29_30_133	133	-	-	-	-	-	-	-	-	-
C10506548_1.0_27_di_AA_12_2_25_24_133	133	-	-	-	-	-	-	-	-	-
C10543252_1.0_28_di_AA_11_0_21_22_135	135	-	-	-	-	-	-	-	-	-
C10545814_1.0_29_di_AA_13_4_29_26_135	135	-	-	-	-	-	-	-	-	-
C10565438_1.0_30_di_AA_15_0_29_30_136	136	-	-	-	-	-	-	-	-	-
C10628883_1.0_33_di_AA_10_0_19_20_139	139	-	-	-	-	-	-	-	-	-
C10628885_1.0_34_di_AA_12_114_137_24_139	139	-	-	-	-	-	-	-	-	-
C10657714_1.0_35_di_AA_13_114_139_26_140	140	-	-	-	-	-	-	-	-	-
C10702994_1.0_36_di_AA_11_120_141_22_142	142	-	-	-	-	-	-	-	-	-
C10722571_0.0_37_di_AA_14_110_137_28_143	143	-	-	-	-	-	-	-	-	-
C10728081_0.0_38_di_AA_13_0_25_26_144	144	-	-	-	-	-	-	-	-	-
C10753410_1.0_39_di_AA_13_118_143_26_145	145	-	-	-	-	-	-	-	-	-
C10764952_1.0_40_di_AA_13_0_25_26_146	146	-	-	-	-	-	-	-	-	-
C10778526_1.0_41_di_AA_10_126_145_20_146	146	-	-	-	-	-	-	-	-	-
C10800348_2.0_43_di_AA_13_0_25_26_147	147	gi|339237869|ref|XP_003380489.1| conserved hypothetical protein	38	0.00213	48.7102	-	-	-	-	-
C10800510_1.0_45_di_AA_12_0_23_24_148	148	-	-	-	-	-	-	-	-	-
C10817808_1.0_47_di_AA_14_0_27_28_149	149	-	-	-	-	-	-	-	-	-
C10817810_2.0_48_di_AA_12_8_31_24_149	149	-	-	-	-	-	-	-	-	-
C10831846_1.0_49_di_AA_11_126_147_22_149	149	-	-	-	-	-	-	-	-	-
C10845120_0.0_51_di_AA_11_124_145_22_150	150	-	-	-	-	-	-	-	-	-
C10915954_1.0_53_di_AA_11_0_21_22_155	155	-	-	-	-	-	-	-	-	-
C10916994_1.0_54_di_AA_10_134_153_20_155	155	-	-	-	-	-	-	-	-	-
C10946070_1.0_55_di_AA_10_14_33_20_157	157	-	-	-	-	-	-	-	-	-
C10974087_1.0_56_di_AA_12_0_23_24_159	159	-	-	-	-	-	-	-	-	-
C11001874_2.0_57_di_AA_12_8_31_24_161	161	-	-	-	-	-	-	-	-	-
C11005670_1.0_58_di_AA_10_140_159_20_161	161	-	-	-	-	-	-	-	-	-
C11006712_2.0_59_di_AA_14_132_159_28_161	161	-	-	-	-	-	-	-	-	-
C11025840_2.0_60_di_AA_10_142_161_20_162	162	-	-	-	-	-	-	-	-	-
C11053702_0.0_62_di_AA_13_0_25_26_165	165	-	-	-	-	-	-	-	-	-
C11053704_2.0_63_di_AA_12_0_23_24_165	165	-	-	-	-	-	-	-	-	-
C11067790_2.0_64_di_AA_10_92_111_20_166	166	-	-	-	-	-	-	-	-	-
C11102391_2.0_65_di_AA_14_0_27_28_169	169	-	-	-	-	-	-	-	-	-
C11146955_3.0_66_di_AA_10_2_21_20_172	172	-	-	-	-	-	-	-	-	-
C11220789_1.0_70_di_AA_12_0_23_24_180	180	-	-	-	-	-	-	-	-	-
C11244725_1.0_72_di_AA_12_158_181_24_182	182	-	-	-	-	-	-	-	-	-
C11285287_1.0_74_di_AA_14_0_27_28_187	187	-	-	-	-	-	-	-	-	-
C11285289_0.0_75_di_AA_13_0_25_26_187	187	-	-	-	-	-	-	-	-	-
C11335456_0.0_76_di_AA_13_0_25_26_193	193	-	-	-	-	-	-	-	-	-
C11366503_0.0_77_di_AA_15_0_29_30_197	197	-	-	-	-	-	-	-	-	-
C11373749_1.0_78_di_AA_10_0_19_20_198	198	-	-	-	-	-	-	-	-	-
C11388363_2.0_79_di_AA_14_0_27_28_200	200	-	-	-	-	-	-	-	-	-
C11434917_2.0_80_di_AA_10_0_19_20_207	207	-	-	-	-	-	-	-	-	-
C11456226_2.0_81_di_AA_10_190_209_20_210	210	-	-	-	-	-	-	-	-	-
C11489505_2.0_82_di_AA_13_44_69_26_216	216	-	-	-	-	-	-	-	-	-
C11518751_0.0_83_di_AA_10_10_29_20_221	221	-	-	-	-	-	-	-	-	-
C11549808_2.0_84_di_AA_11_110_131_22_228	228	-	-	-	-	-	-	-	-	-
C11557835_0.0_85_di_AA_14_0_27_28_230	230	-	-	-	-	-	-	-	-	-
C11683059_1.0_87_di_AA_12_6_29_24_265	265	-	-	-	-	-	-	-	-	-
C11688895_2.0_88_di_AA_13_0_25_26_268	268	-	-	-	-	-	-	-	-	-
C11717771_1.0_89_di_AA_12_8_31_24_280	280	-	-	-	-	-	-	-	-	-
C11732964_1.0_91_di_AA_12_262_285_24_287	287	-	-	-	-	-	-	-	-	-
C11751268_1.0_92_di_AA_11_8_29_22_297	297	gi|358339569|dbj|GAA47606.1| hypothetical protein CLF_100574	78	0.000112	54.6181	-	-	-	-	-
C11784737_1.0_93_di_AA_12_292_315_24_322	322	-	-	-	-	-	-	-	-	-
C11806512_0.0_95_di_AA_10_326_345_20_347	347	-	-	-	-	-	-	-	-	-
C11875404	1562	gi|31377484|ref|NP_062165.2| carbonic anhydrase 3	260	1.33e-191	659.49	GO:0006979 response to oxidative stress | GO:0006730 one-carbon metabolic process | GO:0015701 bicarbonate transport | GO:0006807 nitrogen compound metabolic process	GO:0005829 cytosol	GO:0016151 nickel cation binding | GO:0004089 carbonate dehydratase activity | GO:0008270 zinc ion binding	4.2.1.1	pfam00194 Carb_anhydrase	GO & Enzyme & Domain
C1209958_7.0_98_di_AA_24_54_101_48_103	103	gi|514082474|ref|WP_016532039.1| exoribonuclease II, partial	20	7.52e-06	54.6181	-	-	-	-	-
C1489301	724	-	-	-	-	-	-	-	-	-
C1490477	7021	gi|25987146|gb|AAN75744.1|AF319170_1 ribosomal protein S3	537	0	1252.55	GO:0006412 translation | GO:0042254 ribosome biogenesis	GO:0015935 small ribosomal subunit | GO:0009507 chloroplast | GO:0005739 mitochondrion	GO:0003735 structural constituent of ribosome | GO:0019843 rRNA binding	1.6.5.3	pfam00164 Ribosomal_S12 | pfam00507 Oxidored_q4 | pfam00189 Ribosomal_S3_C | pfam00252 Ribosomal_L16	GO & Enzyme & Domain
C16477555_2.0_103_di_AA_11_0_21_22_100	100	-	-	-	-	-	-	-	-	-
C16477561_0.0_104_di_AA_10_0_19_20_100	100	-	-	-	-	-	-	-	-	-
C16508670_1.0_105_di_AA_10_80_99_20_100	100	-	-	-	-	-	-	-	-	-
C16512534_0.0_106_di_AA_11_78_99_22_100	100	-	-	-	-	-	-	-	-	-
C16514747_1.0_108_di_AA_11_0_21_22_101	101	-	-	-	-	-	-	-	-	-
C16515719_2.0_110_di_AA_11_78_99_22_101	101	-	-	-	-	-	-	-	-	-
C16551303_1.0_111_di_AA_10_0_19_20_102	102	-	-	-	-	-	-	-	-	-
C16559388_1.0_112_di_AA_10_82_101_20_102	102	-	-	-	-	-	-	-	-	-
C16564866_0.0_113_di_AA_10_82_101_20_102	102	-	-	-	-	-	-	-	-	-
C16573226_3.0_114_di_AA_11_80_101_22_102	102	-	-	-	-	-	-	-	-	-
C16575972_0.0_115_di_AA_11_2_23_22_102	102	gi|356547802|ref|XP_003542295.1| PREDICTED: probable E3 ubiquitin-protein ligase XBOS32-like	26	2.5e-06	55.9814	-	-	-	-	-
C16586494_0.0_116_di_AA_10_0_19_20_103	103	-	-	-	-	-	-	-	-	-
C16614358_1.0_118_di_AA_11_78_99_22_103	103	-	-	-	-	-	-	-	-	-
C16615608_1.0_119_di_AA_10_82_101_20_103	103	-	-	-	-	-	-	-	-	-
C16634513_0.0_120_di_AA_11_82_103_22_104	104	-	-	-	-	-	-	-	-	-
C16637887_0.0_121_di_AA_11_80_101_22_104	104	-	-	-	-	-	-	-	-	-
C16656017_1.0_122_di_AA_11_0_21_22_105	105	-	-	-	-	-	-	-	-	-
C16670257_0.0_123_di_AA_11_82_103_22_105	105	-	-	-	-	-	-	-	-	-
C16686851_1.0_124_di_AA_10_84_103_20_105	105	gi|508708750|gb|EOY00647.1| Beta-1,4-N-acetylglucosaminyltransferase family protein	34	1.57e-11	71.4327	GO:0006487 protein N-linked glycosylation	GO:0016020 membrane	GO:0003830 beta-1,4-mannosylglycoprotein 4-beta-N-acetylglucosaminyltransferase activity	-	-	GO only
C16689185_0.0_127_di_AA_10_0_19_20_106	106	-	-	-	-	-	-	-	-	-
C16721430_1.0_128_di_AA_11_0_21_22_107	107	-	-	-	-	-	-	-	-	-
C16721436_1.0_130_di_AA_10_0_19_20_107	107	-	-	-	-	-	-	-	-	-
C16753338_2.0_131_di_AA_10_0_19_20_108	108	-	-	-	-	-	-	-	-	-
C16769020_2.0_132_di_AA_11_86_107_22_108	108	-	-	-	-	-	-	-	-	-
C16784263_1.0_133_di_AA_10_0_19_20_109	109	-	-	-	-	-	-	-	-	-
C16784265_2.0_134_di_AA_10_0_19_20_109	109	-	-	-	-	-	-	-	-	-
C16815427_0.0_135_di_AA_11_0_21_22_110	110	gi|224064986|ref|XP_002301623.1| predicted protein	21	0.000161	50.9825	-	-	-	-	-
C16815433_0.0_136_di_AA_10_0_19_20_110	110	-	-	-	-	-	-	-	-	-
C16827345_1.0_137_di_AA_10_90_109_20_110	110	-	-	-	-	-	-	-	-	-
C16845370_0.0_138_di_AA_11_0_21_22_111	111	-	-	-	-	-	-	-	-	-
C16845372_0.0_139_di_AA_11_0_21_22_111	111	-	-	-	-	-	-	-	-	-
C16845374_2.0_140_di_AA_10_0_19_20_111	111	-	-	-	-	-	-	-	-	-
C16874678_2.0_143_di_AA_10_0_19_20_112	112	-	-	-	-	-	-	-	-	-
C16874680_1.0_144_di_AA_10_0_19_20_112	112	-	-	-	-	-	-	-	-	-
C16875066_0.0_145_di_AA_10_6_25_20_112	112	-	-	-	-	-	-	-	-	-
C16899440_5.0_147_di_AA_11_90_111_22_112	112	-	-	-	-	-	-	-	-	-
C16903708_0.0_148_di_AA_10_0_19_20_113	113	-	-	-	-	-	-	-	-	-
C16903712_0.0_149_di_AA_11_0_21_22_113	113	-	-	-	-	-	-	-	-	-
C16931724_0.0_150_di_AA_10_0_19_20_114	114	-	-	-	-	-	-	-	-	-
C16931726_1.0_151_di_AA_10_2_21_20_114	114	-	-	-	-	-	-	-	-	-
C16971230_1.0_153_di_AA_10_94_113_20_115	115	-	-	-	-	-	-	-	-	-
C16987018_1.0_154_di_AA_11_0_21_22_116	116	-	-	-	-	-	-	-	-	-
C16987020_0.0_155_di_AA_11_0_21_22_116	116	-	-	-	-	-	-	-	-	-
C16988376_0.0_156_di_AA_10_90_109_20_116	116	-	-	-	-	-	-	-	-	-
C17010464_0.0_157_di_AA_11_94_115_22_116	116	-	-	-	-	-	-	-	-	-
C17014771_2.0_158_di_AA_10_6_25_20_117	117	-	-	-	-	-	-	-	-	-
C17015049_2.0_159_di_AA_10_96_115_20_117	117	-	-	-	-	-	-	-	-	-
C17040321_0.0_160_di_AA_10_0_19_20_118	118	-	-	-	-	-	-	-	-	-
C17040569_1.0_161_di_AA_10_98_117_20_118	118	gi|5139333|emb|CAB45564.1| hypothetical protein	22	6.5e-06	55.527	-	-	-	-	-
C17091850_1.0_162_di_AA_10_0_19_20_120	120	-	-	-	-	-	-	-	-	-
C17104942_1.0_163_di_AA_10_100_119_20_120	120	-	-	-	-	-	-	-	-	-
C17142060_1.0_164_di_AA_10_4_23_20_122	122	-	-	-	-	-	-	-	-	-
C17144278_0.0_165_di_AA_10_102_121_20_122	122	-	-	-	-	-	-	-	-	-
C17156361_1.0_166_di_AA_11_100_121_22_122	122	-	-	-	-	-	-	-	-	-
C17161279_1.0_167_di_AA_10_102_121_20_122	122	-	-	-	-	-	-	-	-	-
C17166525_2.0_168_di_AA_10_0_19_20_123	123	-	-	-	-	-	-	-	-	-
C17212433_0.0_169_di_AA_10_0_19_20_125	125	-	-	-	-	-	-	-	-	-
C17217229_2.0_170_di_AA_10_98_117_20_125	125	-	-	-	-	-	-	-	-	-
C17219777_0.0_171_di_AA_11_0_21_22_125	125	-	-	-	-	-	-	-	-	-
C17233811_2.0_172_di_AA_10_0_19_20_126	126	-	-	-	-	-	-	-	-	-
C17254124_1.0_173_di_AA_10_106_125_20_126	126	-	-	-	-	-	-	-	-	-
C17275972_1.0_177_di_AA_11_0_21_22_128	128	-	-	-	-	-	-	-	-	-
C17277108_0.0_178_di_AA_10_108_127_20_128	128	-	-	-	-	-	-	-	-	-
C17279774_0.0_179_di_AA_10_108_127_20_128	128	-	-	-	-	-	-	-	-	-
C17291740_1.0_180_di_AA_10_108_127_20_128	128	-	-	-	-	-	-	-	-	-
C17300878_1.0_181_di_AA_11_106_127_22_129	129	-	-	-	-	-	-	-	-	-
C17320122_2.0_182_di_AA_10_4_23_20_130	130	-	-	-	-	-	-	-	-	-
C17335757_2.0_183_di_AA_10_0_19_20_131	131	-	-	-	-	-	-	-	-	-
C17373525_0.0_187_di_AA_11_0_21_22_133	133	-	-	-	-	-	-	-	-	-
C17374383_3.0_188_di_AA_10_112_131_20_133	133	-	-	-	-	-	-	-	-	-
C17392165_0.0_189_di_AA_10_0_19_20_134	134	-	-	-	-	-	-	-	-	-
C17392167_1.0_190_di_AA_10_0_19_20_134	134	-	-	-	-	-	-	-	-	-
C17423991_0.0_191_di_AA_11_112_133_22_135	135	-	-	-	-	-	-	-	-	-
C17445948_0.0_192_di_AA_11_0_21_22_137	137	-	-	-	-	-	-	-	-	-
C17464158_0.0_193_di_AA_10_6_25_20_138	138	-	-	-	-	-	-	-	-	-
C17477385_0.0_194_di_AA_11_116_137_22_138	138	-	-	-	-	-	-	-	-	-
C17493587_0.0_196_di_AA_11_116_137_22_139	139	-	-	-	-	-	-	-	-	-
C17497833_1.0_197_di_AA_11_0_21_22_140	140	-	-	-	-	-	-	-	-	-
C17508270_1.0_198_di_AA_12_116_139_24_140	140	-	-	-	-	-	-	-	-	-
C17546846_1.0_200_di_AA_12_0_23_24_143	143	-	-	-	-	-	-	-	-	-
C17546850_0.0_202_di_AA_11_0_21_22_143	143	-	-	-	-	-	-	-	-	-
C17562744_1.0_203_di_AA_10_0_19_20_144	144	-	-	-	-	-	-	-	-	-
C17578235_2.0_204_di_AA_10_0_19_20_145	145	-	-	-	-	-	-	-	-	-
C17593829_2.0_205_di_AA_12_0_23_24_146	146	-	-	-	-	-	-	-	-	-
C17609002_5.0_206_di_AA_11_0_21_22_147	147	-	-	-	-	-	-	-	-	-
C17638684_1.0_207_di_AA_10_0_19_20_149	149	-	-	-	-	-	-	-	-	-
C17652940_0.0_208_di_AA_11_0_21_22_150	150	-	-	-	-	-	-	-	-	-
C17662184_1.0_209_di_AA_10_128_147_20_150	150	-	-	-	-	-	-	-	-	-
C17665004_1.0_210_di_AA_11_128_149_22_150	150	-	-	-	-	-	-	-	-	-
C17665134_1.0_211_di_AA_10_130_149_20_150	150	-	-	-	-	-	-	-	-	-
C17666937_1.0_212_di_AA_10_0_19_20_151	151	-	-	-	-	-	-	-	-	-
C17675411_2.0_213_di_AA_11_128_149_22_151	151	-	-	-	-	-	-	-	-	-
C17694756_3.0_214_di_AA_10_0_19_20_153	153	gi|147810163|emb|CAN78063.1| hypothetical protein VITISV_036400	29	4.62e-09	66.4337	-	-	-	-	-
C17721582_1.0_215_di_AA_10_0_19_20_155	155	-	-	-	-	-	-	-	-	-
C17736590_2.0_216_di_AA_10_136_155_20_156	156	gi|449449819|ref|XP_004142662.1| PREDICTED: DNA helicase INO80-like	33	2.64e-12	76.4316	-	-	-	-	-
C17747992_2.0_217_di_AA_10_0_19_20_157	157	-	-	-	-	-	-	-	-	-
C17760766_1.0_219_di_AA_10_0_19_20_158	158	-	-	-	-	-	-	-	-	-
C17773309_1.0_220_di_AA_11_0_21_22_159	159	-	-	-	-	-	-	-	-	-
C17798305_2.0_221_di_AA_10_0_19_20_161	161	-	-	-	-	-	-	-	-	-
C17806763_2.0_222_di_AA_11_138_159_22_161	161	-	-	-	-	-	-	-	-	-
C17814617_1.0_223_di_AA_11_140_161_22_162	162	-	-	-	-	-	-	-	-	-
C17840561_1.0_224_di_AA_11_142_163_22_164	164	-	-	-	-	-	-	-	-	-
C17844525_1.0_225_di_AA_11_0_21_22_165	165	-	-	-	-	-	-	-	-	-
C17856737_1.0_227_di_AA_10_0_19_20_166	166	-	-	-	-	-	-	-	-	-
C17866839_3.0_228_di_AA_11_0_21_22_167	167	-	-	-	-	-	-	-	-	-
C17881555_1.0_229_di_AA_10_144_163_20_168	168	-	-	-	-	-	-	-	-	-
C17906568_1.0_231_di_AA_11_148_169_22_170	170	-	-	-	-	-	-	-	-	-
C17910071_1.0_232_di_AA_10_0_19_20_171	171	-	-	-	-	-	-	-	-	-
C17920345_2.0_233_di_AA_10_0_19_20_172	172	-	-	-	-	-	-	-	-	-
C17920347_1.0_234_di_AA_10_0_19_20_172	172	-	-	-	-	-	-	-	-	-
C17932514_0.0_235_di_AA_10_148_167_20_173	173	gi|508703770|gb|EOX95666.1| Laccase, putative	46	8.78e-18	93.7007	GO:0046274 lignin catabolic process | GO:0055114 oxidation-reduction process | GO:0006118 electron transport | GO:0019852 L-ascorbic acid metabolic process	GO:0048046 apoplast	GO:0005507 copper ion binding | GO:0052716 hydroquinone:oxygen oxidoreductase activity | GO:0008447 L-ascorbate oxidase activity	-	-	GO only
C17970217_0.0_236_di_AA_10_0_19_20_177	177	-	-	-	-	-	-	-	-	-
C17970377_2.0_237_di_AA_10_156_175_20_177	177	-	-	-	-	-	-	-	-	-
C17988797_1.0_238_di_AA_10_0_19_20_179	179	gi|226496287|ref|NP_001150817.1| disulfide oxidoreductase/ monooxygenase	24	2.28e-06	58.7081	-	-	-	-	-
C18003409_1.0_239_di_AA_10_0_19_20_180	180	-	-	-	-	-	-	-	-	-
C18034495_2.0_242_di_AA_10_164_183_20_184	184	-	-	-	-	-	-	-	-	-
C18041855_1.0_243_di_AA_11_0_21_22_185	185	-	-	-	-	-	-	-	-	-
C18059076_1.0_244_di_AA_10_0_19_20_187	187	-	-	-	-	-	-	-	-	-
C18083096_1.0_247_di_AA_10_156_175_20_189	189	-	-	-	-	-	-	-	-	-
C18083680_0.0_248_di_AA_11_0_21_22_190	190	-	-	-	-	-	-	-	-	-
C18117260_2.0_249_di_AA_11_172_193_22_194	194	-	-	-	-	-	-	-	-	-
C18124686_1.0_250_di_AA_10_174_193_20_195	195	-	-	-	-	-	-	-	-	-
C18131600_0.0_251_di_AA_11_0_21_22_196	196	-	-	-	-	-	-	-	-	-
C18133102_1.0_252_di_AA_11_174_195_22_196	196	-	-	-	-	-	-	-	-	-
C18185999_1.0_255_di_AA_11_0_21_22_204	204	-	-	-	-	-	-	-	-	-
C18193076_0.0_256_di_AA_10_6_25_20_205	205	-	-	-	-	-	-	-	-	-
C18211935_1.0_257_di_AA_11_0_21_22_208	208	-	-	-	-	-	-	-	-	-
C18222955_2.0_258_di_AA_11_186_207_22_209	209	-	-	-	-	-	-	-	-	-
C18236427_1.0_259_di_AA_11_2_23_22_212	212	-	-	-	-	-	-	-	-	-
C18247046_1.0_260_di_AA_11_190_211_22_213	213	-	-	-	-	-	-	-	-	-
C18252685_0.0_261_di_AA_11_192_213_22_214	214	-	-	-	-	-	-	-	-	-
C18261789_1.0_263_di_AA_10_196_215_20_216	216	-	-	-	-	-	-	-	-	-
C18272539_1.0_264_di_AA_12_194_217_24_218	218	gi|37572449|dbj|BAC98494.1| AG-motif binding protein-4	57	8.93e-20	101.426	GO:0045893 positive regulation of transcription, DNA-dependent	GO:0005634 nucleus | GO:0005667 transcription factor complex	GO:0008270 zinc ion binding | GO:0043565 sequence-specific DNA binding | GO:0003700 sequence-specific DNA binding transcription factor activity	-	-	GO only
C18308574_2.0_265_di_AA_10_0_19_20_225	225	-	-	-	-	-	-	-	-	-
C18323664_2.0_266_di_AA_10_0_19_20_228	228	-	-	-	-	-	-	-	-	-
C18333402_0.0_267_di_AA_11_0_21_22_230	230	-	-	-	-	-	-	-	-	-
C18338324_1.0_268_di_AA_11_0_21_22_231	231	-	-	-	-	-	-	-	-	-
C18343098_1.0_269_di_AA_11_0_21_22_232	232	-	-	-	-	-	-	-	-	-
C18356844_1.0_270_di_AA_10_0_19_20_235	235	-	-	-	-	-	-	-	-	-
C18359578_0.0_271_di_AA_11_212_233_22_235	235	-	-	-	-	-	-	-	-	-
C18371104_1.0_272_di_AA_10_62_81_20_238	238	-	-	-	-	-	-	-	-	-
C18400120_1.0_273_di_AA_10_2_21_20_245	245	-	-	-	-	-	-	-	-	-
C18414667_2.0_274_di_AA_10_0_19_20_248	248	gi|356542266|ref|XP_003539590.1| PREDICTED: beta-glucosidase 18-like	43	9.35e-13	80.0672	GO:0080119 ER body organization | GO:0009687 abscisic acid metabolic process | GO:0009414 response to water deprivation | GO:0042344 indole glucosinolate catabolic process | GO:0009651 response to salt stress | GO:0007568 aging | GO:0052544 defense response by callose deposition in cell wall | GO:0042742 defense response to bacterium | GO:0009610 response to symbiotic fungus | GO:0005975 carbohyd…	GO:0009941 chloroplast envelope | GO:0016020 membrane | GO:0009505 plant-type cell wall | GO:0005773 vacuole | GO:0022626 cytosolic ribosome | GO:0005794 Golgi apparatus | GO:0005576 extracellular region | GO:0005777 peroxisome | GO:0009506 plasmodesma | GO:0005783 endoplasmic reticulum | GO:0010168 ER body | GO:0005634 nucleus	GO:0051993 abscisic acid glucose ester beta-glucosidase activity | GO:0047668 amygdalin beta-glucosidase activity | GO:0080079 cellobiose glucosidase activity | GO:0019137 thioglucosidase activity | GO:0042802 identical protein binding | GO:0080081 4-methylumbelliferyl-beta-D-glucopyranoside beta-glucosidase activity | GO:0080082 esculin beta-glucosidase activity | GO:0080083 beta-gentiobiose bet…	-	-	GO only
C18415791_1.0_275_di_AA_11_2_23_22_249	249	-	-	-	-	-	-	-	-	-
C18427551_1.0_276_di_AA_10_4_23_20_252	252	-	-	-	-	-	-	-	-	-
C18437265_1.0_277_di_AA_10_234_253_20_254	254	-	-	-	-	-	-	-	-	-
C18444108_1.0_278_di_AA_12_232_255_24_256	256	-	-	-	-	-	-	-	-	-
C18447456_1.0_279_di_AA_11_234_255_22_257	257	-	-	-	-	-	-	-	-	-
C18456180_2.0_280_di_AA_10_0_19_20_260	260	gi|147800491|emb|CAN62043.1| hypothetical protein VITISV_038847	36	2.54e-06	59.617	-	-	-	-	-
C18479333_2.0_281_di_AA_12_0_23_24_267	267	-	-	-	-	-	-	-	-	-
C18485677_1.0_283_di_AA_11_0_21_22_269	269	-	-	-	-	-	-	-	-	-
C18511586_1.0_284_di_AA_11_254_275_22_277	277	-	-	-	-	-	-	-	-	-
C18530881_1.0_285_di_AA_10_0_19_20_285	285	-	-	-	-	-	-	-	-	-
C18536010_1.0_286_di_AA_10_0_19_20_287	287	-	-	-	-	-	-	-	-	-
C18549644_2.0_287_di_AA_10_272_291_20_292	292	gi|460399845|ref|XP_004245447.1| PREDICTED: alcohol dehydrogenase-like 3-like	35	4.89e-11	75.0683	GO:0045492 xylan biosynthetic process | GO:0010413 glucuronoxylan metabolic process | GO:0055114 oxidation-reduction process	-	GO:0051903 S-(hydroxymethyl)glutathione dehydrogenase activity | GO:0008270 zinc ion binding | GO:0000166 nucleotide binding	-	-	GO only
C18557323_1.0_288_di_AA_10_270_289_20_296	296	-	-	-	-	-	-	-	-	-
C18558225_0.0_289_di_AA_10_276_295_20_296	296	-	-	-	-	-	-	-	-	-
C18592060_2.0_290_di_AA_11_0_21_22_315	315	-	-	-	-	-	-	-	-	-
C18611096_1.0_291_di_AA_10_0_19_20_329	329	-	-	-	-	-	-	-	-	-
C18632277_1.0_292_di_AA_10_328_347_20_349	349	-	-	-	-	-	-	-	-	-
C18674097_2.0_293_di_AA_10_0_19_20_402	402	gi|470124501|ref|XP_004298251.1| PREDICTED: DNA annealing helicase and endonuclease ZRANB3-like	23	0.000451	53.2547	-	-	-	-	-
C18674277_2.0_294_di_AA_11_0_21_22_403	403	-	-	-	-	-	-	-	-	-
C18676785_3.0_295_di_AA_10_0_19_20_407	407	-	-	-	-	-	-	-	-	-
C18704006_1.0_297_di_AA_10_0_19_20_466	466	-	-	-	-	-	-	-	-	-
C18722491_2.0_298_di_AA_12_0_23_24_539	539	-	-	-	-	-	-	-	-	-
C18726649_1.0_299_di_AA_11_0_21_22_564	564	-	-	-	-	-	-	-	-	-
C18740877_3.0_300_di_AA_10_0_19_20_745	745	-	-	-	-	-	-	-	-	-
C208460_6.0_301_di_AA_31_0_61_62_127	127	gi|497625740|ref|WP_009939924.1| hypothetical protein	42	1.18e-26	116.878	GO:0006334 nucleosome assembly	GO:0000786 nucleosome	GO:0003677 DNA binding	-	-	GO only
C2624221	102	-	-	-	-	-	-	-	-	-
C2660841_1.0_303_di_AA_21_0_41_42_113	113	-	-	-	-	-	-	-	-	-
C2711122_5.0_304_di_AA_20_96_135_40_136	136	-	-	-	-	-	-	-	-	-
C2923150_4.0_306_di_AA_20_0_39_40_149	149	gi|66820801|ref|XP_643963.1| hypothetical protein DDB_G0274817	28	1.69e-11	73.7049	-	-	-	-	-
C2960987_1.0_307_di_AA_10_0_19_20_151	151	-	-	-	-	-	-	-	-	-
C3386791_3.0_312_di_AA_15_0_29_30_270	270	-	-	-	-	-	-	-	-	-
C3425200_5.0_313_di_AA_20_0_39_40_916	916	gi|155369754|ref|NP_001094495.1| basic proline-rich protein precursor	71	0.00167	52.8003	-	-	-	-	-
C492598_5.0_314_di_AA_26_56_107_52_108	108	gi|7524812|ref|NP_045814.1| hypothetical protein ChvulCp055	32	1.34e-07	60.0715	-	-	-	-	-
C506855	114	-	-	-	-	-	-	-	-	-
C5282960_2.0_320_di_AA_11_0_21_22_119	119	-	-	-	-	-	-	-	-	-
C5346604_0.0_322_di_AA_13_94_119_26_120	120	-	-	-	-	-	-	-	-	-
C5350770_2.0_323_di_AA_17_0_33_34_121	121	-	-	-	-	-	-	-	-	-
C5383562_1.0_324_di_AA_10_0_19_20_122	122	-	-	-	-	-	-	-	-	-
C5506817_2.0_325_di_AA_18_0_35_36_126	126	-	-	-	-	-	-	-	-	-
C5577415_2.0_326_di_AA_10_34_53_20_128	128	-	-	-	-	-	-	-	-	-
C5722325_2.0_329_di_AA_14_104_131_28_133	133	-	-	-	-	-	-	-	-	-
C5724333_4.0_330_di_AA_13_10_35_26_134	134	-	-	-	-	-	-	-	-	-
C5748352_2.0_331_di_AA_10_18_37_20_135	135	-	-	-	-	-	-	-	-	-
C5862951_1.0_333_di_AA_18_0_35_36_140	140	-	-	-	-	-	-	-	-	-
C6053453_1.0_337_di_AA_10_18_37_20_150	150	-	-	-	-	-	-	-	-	-
C6162066_0.0_338_di_AA_18_0_35_36_157	157	-	-	-	-	-	-	-	-	-
C6176212_2.0_339_di_AA_16_0_31_32_158	158	-	-	-	-	-	-	-	-	-
C6435389_1.0_340_di_AA_15_0_29_30_182	182	-	-	-	-	-	-	-	-	-
C6438329_1.0_341_di_AA_15_152_181_30_182	182	-	-	-	-	-	-	-	-	-
C6443498_1.0_342_di_AA_10_0_19_20_183	183	-	-	-	-	-	-	-	-	-
C6455384_1.0_343_di_AA_15_154_183_30_184	184	-	-	-	-	-	-	-	-	-
C6528925_2.0_345_di_AA_11_20_41_22_195	195	-	-	-	-	-	-	-	-	-
C6614328_2.0_346_di_AA_13_0_25_26_211	211	-	-	-	-	-	-	-	-	-
C6614330_1.0_347_di_AA_10_0_19_20_211	211	-	-	-	-	-	-	-	-	-
C6662014_2.0_348_di_AA_12_0_23_24_222	222	-	-	-	-	-	-	-	-	-
C6859432_2.0_349_di_AA_10_2_21_20_472	472	-	-	-	-	-	-	-	-	-
C9346434_2.0_350_di_AA_10_0_19_20_100	100	-	-	-	-	-	-	-	-	-
C9352410_1.0_351_di_AA_14_72_99_28_100	100	-	-	-	-	-	-	-	-	-
C9377882_1.0_352_di_AA_13_74_99_26_100	100	-	-	-	-	-	-	-	-	-
C9395781_0.0_353_di_AA_13_0_25_26_101	101	-	-	-	-	-	-	-	-	-
C9395929_1.0_354_di_AA_11_10_31_22_101	101	-	-	-	-	-	-	-	-	-
C9467576_1.0_355_di_AA_10_70_89_20_102	102	-	-	-	-	-	-	-	-	-
C9484261_0.0_356_di_AA_11_80_101_22_102	102	-	-	-	-	-	-	-	-	-
C9495819_1.0_357_di_AA_10_6_25_20_103	103	-	-	-	-	-	-	-	-	-
C9521717_1.0_358_di_AA_11_72_93_22_103	103	-	-	-	-	-	-	-	-	-
C9545758_1.0_359_di_AA_15_74_103_30_104	104	-	-	-	-	-	-	-	-	-
C9548304_1.0_360_di_AA_15_74_103_30_104	104	-	-	-	-	-	-	-	-	-
C9565284_1.0_361_di_AA_12_80_103_24_104	104	-	-	-	-	-	-	-	-	-
C9579138_1.0_362_di_AA_15_0_29_30_105	105	-	-	-	-	-	-	-	-	-
C9579140_2.0_363_di_AA_13_0_25_26_105	105	-	-	-	-	-	-	-	-	-
C9579568_1.0_364_di_AA_11_10_31_22_105	105	-	-	-	-	-	-	-	-	-
C9590762_0.0_365_di_AA_11_72_93_22_105	105	-	-	-	-	-	-	-	-	-
C9618180_1.0_366_di_AA_12_80_103_24_105	105	-	-	-	-	-	-	-	-	-
C9628094_0.0_367_di_AA_11_84_105_22_106	106	-	-	-	-	-	-	-	-	-
C9629786_1.0_368_di_AA_12_74_97_24_106	106	-	-	-	-	-	-	-	-	-
C9691390_1.0_369_di_AA_11_84_105_22_107	107	-	-	-	-	-	-	-	-	-
C9726336_1.0_370_di_AA_10_78_97_20_108	108	-	-	-	-	-	-	-	-	-
C9768764_1.0_371_di_AA_10_84_103_20_109	109	-	-	-	-	-	-	-	-	-
C9817903_2.0_375_di_AA_10_78_97_20_110	110	-	-	-	-	-	-	-	-	-
C9829817_1.0_377_di_AA_10_12_31_20_111	111	-	-	-	-	-	-	-	-	-
C9858921_1.0_378_di_AA_10_14_33_20_111	111	-	-	-	-	-	-	-	-	-
C9869087_2.0_379_di_AA_12_0_23_24_112	112	-	-	-	-	-	-	-	-	-
C9869089_0.0_380_di_AA_15_0_29_30_112	112	-	-	-	-	-	-	-	-	-
C9908167_1.0_381_di_AA_14_0_27_28_113	113	-	-	-	-	-	-	-	-	-
C9908279_1.0_383_di_AA_11_10_31_22_113	113	-	-	-	-	-	-	-	-	-
C9934257_1.0_384_di_AA_12_80_103_24_113	113	-	-	-	-	-	-	-	-	-
C9938119_0.0_385_di_AA_12_88_111_24_113	113	-	-	-	-	-	-	-	-	-
C9953770_1.0_388_di_AA_10_12_31_20_114	114	-	-	-	-	-	-	-	-	-
C9997016_1.0_389_di_AA_12_90_113_24_115	115	-	-	-	-	-	-	-	-	-
scaffold101450_1.1_390_di_AA_10_110_129_20_855	855	gi|482554027|gb|EOA18220.1| hypothetical protein CARUB_v10006709mg	52	2.69e-13	84.6117	-	GO:0016021 integral to membrane | GO:0005778 peroxisomal membrane	-	-	-	GO only
scaffold105104_2.0_391_di_AA_10_0_19_20_340	340	-	-	-	-	-	-	-	-	-
scaffold108001_2.0_392_di_AA_10_114_133_20_443	443	-	-	-	-	-	-	-	-	-
scaffold108820_1.7_393_di_AA_11_112_133_22_479	479	-	-	-	-	-	-	-	-	-
scaffold109235_1.6_394_di_AA_11_496_517_22_519	519	-	-	-	-	-	-	-	-	-
scaffold109475_1.7_395_di_AA_13_0_25_26_514	514	-	-	-	-	-	-	-	-	-
scaffold112430_2.0_396_di_AA_10_0_19_20_282	282	-	-	-	-	-	-	-	-	-
scaffold114742_2.0_397_di_AA_10_0_19_20_324	324	-	-	-	-	-	-	-	-	-
scaffold114744_1.6_398_di_AA_10_0_19_20_303	303	-	-	-	-	-	-	-	-	-
scaffold116010_3.0_399_di_AA_10_448_467_20_468	468	-	-	-	-	-	-	-	-	-
scaffold118406_1.7_400_di_AA_11_2_23_22_990	990	-	-	-	-	-	-	-	-	-
scaffold119853_1.6_401_di_AA_10_118_137_20_345	345	-	-	-	-	-	-	-	-	-
scaffold120933_1.6_402_di_AA_12_106_129_24_336	336	-	-	-	-	-	-	-	-	-
scaffold120986_2.0_403_di_AA_10_112_131_20_697	697	gi|462421376|gb|EMJ25639.1| hypothetical protein PRUPE_ppa022222mg	49	6.84e-11	76.4316	-	GO:0016020 membrane	-	-	-	GO only
scaffold121084_1.5_404_di_AA_11_108_129_22_271	271	-	-	-	-	-	-	-	-	-
scaffold123315_2.0_405_di_AA_14_102_129_28_353	353	-	-	-	-	-	-	-	-	-
scaffold124584_2.0_406_di_AA_10_566_585_20_592	592	-	-	-	-	-	-	-	-	-
scaffold124903_2.0_407_di_AA_10_312_331_20_542	542	-	-	-	-	-	-	-	-	-
scaffold125632_2.4_408_di_AA_14_104_131_28_515	515	gi|460373727|ref|XP_004232666.1| PREDICTED: butyrate--CoA ligase AAE11, peroxisomal-like	41	0.000618	53.2547	-	-	-	-	-
scaffold126461_1.4_409_di_AA_10_284_303_20_304	304	-	-	-	-	-	-	-	-	-
scaffold126667_1.0_410_di_AA_13_0_25_26_388	388	-	-	-	-	-	-	-	-	-
scaffold127029_2.5_411_di_AA_10_132_151_20_403	403	-	-	-	-	-	-	-	-	-
scaffold129242_1.0_412_di_AA_13_168_193_26_366	366	-	-	-	-	-	-	-	-	-
scaffold131719_1.2_413_di_AA_11_708_729_22_730	730	-	-	-	-	-	-	-	-	-
scaffold132319_1.3_414_di_AA_10_114_133_20_395	395	-	-	-	-	-	-	-	-	-
scaffold133858_1.4_415_di_AA_10_124_143_20_325	325	-	-	-	-	-	-	-	-	-
scaffold136499_2.0_416_di_AA_11_220_241_22_462	462	-	-	-	-	-	-	-	-	-
scaffold139074_1.6_417_di_AA_11_126_147_22_458	458	-	-	-	-	-	-	-	-	-
scaffold139857_1.8_418_di_AA_10_238_257_20_350	350	-	-	-	-	-	-	-	-	-
scaffold143581_2.0_419_di_AA_10_8_27_20_520	520	-	-	-	-	-	-	-	-	-
scaffold14865_1.3_420_di_AA_10_0_19_20_353	353	-	-	-	-	-	-	-	-	-
scaffold150660_2.7_421_di_AA_10_392_411_20_415	415	-	-	-	-	-	-	-	-	-
scaffold15678_2.5_423_di_AA_14_72_99_28_499	499	-	-	-	-	-	-	-	-	-
scaffold164008_2.0_424_di_AA_10_316_335_20_337	337	-	-	-	-	-	-	-	-	-
scaffold164763_1.2_425_di_AA_15_120_149_30_277	277	-	-	-	-	-	-	-	-	-
scaffold16546_1.9_426_di_AA_10_132_151_20_460	460	-	-	-	-	-	-	-	-	-
scaffold166102_1.5_427_di_AA_10_0_19_20_364	364	-	-	-	-	-	-	-	-	pfam13041 PPR_2	Domain only
scaffold170603_3.0_428_di_AA_10_340_359_20_373	373	-	-	-	-	-	-	-	-	-
scaffold172814_2.5_429_di_AA_11_148_169_22_386	386	-	-	-	-	-	-	-	-	-
scaffold174534_1.6_430_di_AA_10_152_171_20_355	355	-	-	-	-	-	-	-	-	-
scaffold17710_2.0_431_di_AA_10_312_331_20_333	333	-	-	-	-	-	-	-	-	-
scaffold180538_2.0_432_di_AA_10_158_177_20_259	259	-	-	-	-	-	-	-	-	-
scaffold183496_2.0_433_di_AA_10_8_27_20_574	574	-	-	-	-	-	-	-	-	-
scaffold183839_2.0_434_di_AA_11_0_21_22_436	436	-	-	-	-	-	-	-	-	-
scaffold185516_2.0_435_di_AA_11_160_181_22_456	456	-	-	-	-	-	-	-	-	-
scaffold186331_2.4_436_di_AA_10_74_93_20_584	584	-	-	-	-	-	-	-	-	-
scaffold193917_2.0_437_di_AA_10_424_443_20_444	444	-	-	-	-	-	-	-	-	-
scaffold19668_2.0_438_di_AA_14_426_453_28_454	454	-	-	-	-	-	-	-	-	-
scaffold200380_1.5_439_di_AA_11_376_397_22_399	399	-	-	-	-	-	-	-	-	-
scaffold203422_1.5_440_di_AA_10_0_19_20_445	445	gi|514753295|ref|XP_004962761.1| PREDICTED: dual specificity protein kinase shkD-like isoform X1	46	0.000373	53.7092	-	-	-	-	-
scaffold204254_1.3_441_di_AA_10_550_569_20_571	571	-	-	-	-	-	-	-	-	-
scaffold20662_2.0_442_di_AA_10_36_55_20_281	281	-	-	-	-	-	-	-	-	-
scaffold208836_2.0_443_di_AA_11_0_21_22_447	447	-	-	-	-	-	-	-	-	-
scaffold209377_1.0_444_di_AA_11_200_221_22_899	899	-	-	-	-	-	-	-	-	-
scaffold212494_1.4_445_di_AA_14_546_573_28_574	574	-	-	-	-	-	-	-	-	-
scaffold216311_2.0_446_di_AA_10_204_223_20_517	517	-	-	-	-	-	-	-	-	-
scaffold2169	16991	gi|386799233|ref|YP_006291793.1| matR gene product (mitochondrion)	655	0	1443.87	GO:0006278 RNA-dependent DNA replication | GO:0006397 mRNA processing | GO:0015074 DNA integration	GO:0005739 mitochondrion	GO:0003964 RNA-directed DNA polymerase activity | GO:0003723 RNA binding | GO:0008270 zinc ion binding	-	pfam01578 Cytochrom_C_asm | pfam01348 Intron_maturas2 | pfam00078 RVT_1 | pfam13456 RVT_3 | pfam13966 zf-RVT	GO & Domain
scaffold220052_1.5_448_di_AA_10_4_23_20_546	546	-	-	-	-	-	-	-	-	-
scaffold220736_1.5_449_di_AA_10_8_27_20_630	630	-	-	-	-	-	-	-	-	-
scaffold224412_2.0_450_di_AA_10_0_19_20_371	371	-	-	-	-	-	-	-	-	-
scaffold226015_2.2_451_di_AA_10_302_321_20_473	473	-	-	-	-	-	-	-	-	-
scaffold23605_1.0_452_di_AA_10_86_105_20_406	406	-	-	-	-	-	-	-	-	-
scaffold2651_3.0_453_di_AA_12_734_757_24_758	758	-	-	-	-	-	-	-	-	-
scaffold27097_1.8_454_di_AA_11_538_559_22_561	561	-	-	-	-	-	-	-	-	-
scaffold31049_2.0_455_di_AA_13_284_309_26_311	311	gi|6735309|emb|CAB68136.1| helicase-like protein	22	0.00115	51.4369	-	-	-	-	-
scaffold31672_3.4_456_di_AA_10_18_37_20_987	987	-	-	-	-	-	-	-	-	-
scaffold35393_2.4_457_di_AA_18_0_35_36_284	284	-	-	-	-	-	-	-	-	-
scaffold36170_2.6_458_di_AA_10_0_19_20_299	299	-	-	-	-	-	-	-	-	-
scaffold3747_1.0_460_di_AA_10_2_21_20_362	362	-	-	-	-	-	-	-	-	-
scaffold43416_2.4_462_di_AA_10_92_111_20_718	718	-	-	-	-	-	-	-	-	-
scaffold53985_3.3_463_di_AA_12_78_101_24_389	389	-	-	-	-	-	-	-	-	-
scaffold55210_2.4_464_di_AA_10_112_131_20_342	342	-	-	-	-	-	-	-	-	-
scaffold59384_1.5_465_di_AA_10_628_647_20_648	648	-	-	-	-	-	-	-	-	-
scaffold62993_3.9_466_di_AA_10_114_133_20_507	507	-	-	-	-	-	-	-	-	-
scaffold65659_2.2_467_di_AA_11_0_21_22_504	504	-	-	-	-	-	-	-	-	-
scaffold670_2.2_468_di_AA_10_146_165_20_533	533	-	-	-	-	-	-	-	-	-
scaffold72046_2.7_469_di_AA_10_100_119_20_508	508	-	-	-	-	-	-	-	-	-
scaffold78906_2.3_470_di_AA_10_0_19_20_444	444	gi|429884530|gb|AGA17929.1| CCL12	49	8.28e-15	88.2473	GO:0009850 auxin metabolic process	GO:0005777 peroxisome	GO:0016874 ligase activity	-	-	GO only
scaffold8130_2.0_472_di_AA_12_274_297_24_299	299	-	-	-	-	-	-	-	-	-
scaffold86437_2.1_473_di_AA_11_0_21_22_963	963	-	-	-	-	-	-	-	-	-
scaffold915_2.5_474_di_AA_11_78_99_22_271	271	-	-	-	-	-	-	-	-	-
scaffold93397_1.5_475_di_AA_13_276_301_26_302	302	-	-	-	-	-	-	-	-	-
scaffold97405_1.0_476_di_AA_10_0_19_20_306	306	-	-	-	-	-	-	-	-	-
scaffold98882_1.0_477_di_AA_12_98_121_24_386	386	-	-	-	-	-	-	-	-	-
C10884437_1.0_478_penta_AAAAA_4_5_24_20_153	153	-	-	-	-	-	-	-	-	-
C16677041_1.0_479_penta_AAAAA_4_85_104_20_105	105	-	-	-	-	-	-	-	-	-
C17146824_0.0_480_penta_AAAAA_4_95_114_20_122	122	-	-	-	-	-	-	-	-	-
C17410215_2.0_481_penta_AAAAA_4_115_134_20_135	135	-	-	-	-	-	-	-	-	-
C17412003_1.0_482_penta_AAAAA_4_115_134_20_135	135	-	-	-	-	-	-	-	-	-
C17428707_0.0_483_penta_AAAAA_4_5_24_20_136	136	-	-	-	-	-	-	-	-	-
C6177750_1.0_484_penta_AAAAA_4_95_114_20_158	158	-	-	-	-	-	-	-	-	-
C10108344_0.0_485_di_CC_12_86_109_24_118	118	-	-	-	-	-	-	-	-	-
C10342737_1.0_486_di_CC_11_10_31_22_126	126	gi|512905498|ref|XP_004925959.1| PREDICTED: YLP motif-containing protein 1-like	22	5.73e-09	65.0704	-	-	-	-	-
C10372005_1.0_487_di_CC_10_106_125_20_127	127	-	-	-	-	-	-	-	-	-
C10540186_0.0_488_di_CC_15_104_133_30_134	134	-	-	-	-	-	-	-	-	-
C10543366_1.0_489_di_CC_11_102_123_22_135	135	-	-	-	-	-	-	-	-	-
C10901107_1.0_490_di_CC_10_116_135_20_154	154	-	-	-	-	-	-	-	-	-
C11041136_2.0_491_di_CC_10_142_161_20_163	163	-	-	-	-	-	-	-	-	-
C11054456_0.0_492_di_CC_10_132_151_20_165	165	-	-	-	-	-	-	-	-	-
C11302313_1.0_493_di_CC_10_156_175_20_188	188	-	-	-	-	-	-	-	-	-
C1212108_2.0_495_di_CC_25_0_49_50_103	103	gi|302838378|ref|XP_002950747.1| hypothetical protein VOLCADRAFT_104860	33	1.63e-24	108.697	GO:0006355 regulation of transcription, DNA-dependent | GO:0006508 proteolysis	GO:0072669 tRNA-splicing ligase complex | GO:0005634 nucleus | GO:0005667 transcription factor complex	GO:0008270 zinc ion binding | GO:0008026 ATP-dependent helicase activity | GO:0043565 sequence-specific DNA binding | GO:0005524 ATP binding | GO:0003700 sequence-specific DNA binding transcription factor activity | GO:0004252 serine-type endopeptidase activity	-	-	GO only
C16495043_1.0_497_di_CC_10_0_19_20_100	100	-	-	-	-	-	-	-	-	-
C16504282_1.0_498_di_CC_10_0_19_20_100	100	-	-	-	-	-	-	-	-	-
C16513942_2.0_499_di_CC_12_76_99_24_100	100	-	-	-	-	-	-	-	-	-
C16540923_0.0_500_di_CC_12_0_23_24_101	101	-	-	-	-	-	-	-	-	-
C16541269_0.0_501_di_CC_10_74_93_20_101	101	-	-	-	-	-	-	-	-	-
C16550555_0.0_502_di_CC_11_78_99_22_101	101	-	-	-	-	-	-	-	-	-
C16551571_1.0_503_di_CC_10_6_25_20_102	102	-	-	-	-	-	-	-	-	-
C16578030_1.0_504_di_CC_10_78_97_20_102	102	-	-	-	-	-	-	-	-	-
C16598166_2.0_505_di_CC_11_80_101_22_103	103	-	-	-	-	-	-	-	-	-
C16611934_2.0_506_di_CC_10_0_19_20_103	103	-	-	-	-	-	-	-	-	-
C16778066_0.0_507_di_CC_10_88_107_20_108	108	-	-	-	-	-	-	-	-	-
C16784043_0.0_508_di_CC_12_84_107_24_108	108	-	-	-	-	-	-	-	-	-
C16844593_0.0_510_di_CC_11_88_109_22_110	110	-	-	-	-	-	-	-	-	-
C16895522_1.0_511_di_CC_10_82_101_20_112	112	-	-	-	-	-	-	-	-	-
C16902306_1.0_512_di_CC_11_90_111_22_112	112	-	-	-	-	-	-	-	-	-
C16910016_0.0_513_di_CC_10_88_107_20_113	113	-	-	-	-	-	-	-	-	-
C16923804_0.0_514_di_CC_11_0_21_22_113	113	gi|502141850|ref|XP_004504669.1| PREDICTED: potassium transporter 10-like	32	1.65e-07	60.0715	-	-	-	-	-
C16926798_0.0_515_di_CC_10_92_111_20_113	113	-	-	-	-	-	-	-	-	-
C16953391_0.0_517_di_CC_12_90_113_24_114	114	-	-	-	-	-	-	-	-	-
C16979212_1.0_518_di_CC_10_0_19_20_115	115	-	-	-	-	-	-	-	-	-
C17003344_0.0_519_di_CC_11_94_115_22_116	116	-	-	-	-	-	-	-	-	-
C17055414_1.0_520_di_CC_11_96_117_22_118	118	-	-	-	-	-	-	-	-	-
C17094836_0.0_521_di_CC_11_98_119_22_120	120	-	-	-	-	-	-	-	-	-
C17134756_1.0_522_di_CC_10_0_19_20_121	121	-	-	-	-	-	-	-	-	-
C17270190_0.0_525_di_CC_11_0_21_22_127	127	-	-	-	-	-	-	-	-	-
C17414137_1.0_526_di_CC_10_0_19_20_135	135	-	-	-	-	-	-	-	-	-
C17440980_1.0_527_di_CC_10_0_19_20_136	136	-	-	-	-	-	-	-	-	-
C17509318_1.0_528_di_CC_10_0_19_20_140	140	-	-	-	-	-	-	-	-	-
C17519948_1.0_529_di_CC_10_4_23_20_141	141	-	-	-	-	-	-	-	-	-
C17545072_1.0_530_di_CC_10_114_133_20_142	142	-	-	-	-	-	-	-	-	-
C17558440_1.0_531_di_CC_10_0_19_20_143	143	-	-	-	-	-	-	-	-	-
C17561198_1.0_532_di_CC_10_122_141_20_143	143	-	-	-	-	-	-	-	-	-
C17630152_1.0_533_di_CC_11_126_147_22_148	148	-	-	-	-	-	-	-	-	-
C17634588_0.0_534_di_CC_11_0_21_22_148	148	-	-	-	-	-	-	-	-	-
C17645822_1.0_535_di_CC_10_124_143_20_149	149	-	-	-	-	-	-	-	-	-
C17794865_2.0_536_di_CC_10_0_19_20_160	160	-	-	-	-	-	-	-	-	-
C17907136_2.0_537_di_CC_10_0_19_20_170	170	-	-	-	-	-	-	-	-	-
C17910111_1.0_538_di_CC_10_150_169_20_171	171	gi|21992|emb|CAA46283.1| extensin	39	3.67e-08	64.1615	-	-	-	-	-
C18139212_1.0_539_di_CC_12_0_23_24_197	197	-	-	-	-	-	-	-	-	-
C18202312_1.0_541_di_CC_12_182_205_24_206	206	gi|147857834|emb|CAN82859.1| hypothetical protein VITISV_025377	67	4.73e-20	101.881	GO:0015074 DNA integration	-	GO:0003676 nucleic acid binding	-	-	GO only
C18562893_1.0_542_di_CC_11_276_297_22_298	298	-	-	-	-	-	-	-	-	-
C2710164_3.0_543_di_CC_17_100_133_34_135	135	gi|293347649|ref|XP_002726673.1| PREDICTED: CUB and sushi domain-containing protein 1-like	18	0.00122	49.1647	-	-	-	-	-
C2967753_2.0_545_di_CC_10_0_19_20_152	152	-	-	-	-	-	-	-	-	-
C5639292_2.0_546_di_CC_11_0_21_22_130	130	-	-	-	-	-	-	-	-	-
C5724319_7.0_547_di_CC_13_108_133_26_134	134	-	-	-	-	-	-	-	-	-
C6262723_1.0_548_di_CC_14_122_149_28_164	164	gi|307202642|gb|EFN81963.1| hypothetical protein EAI_11670	16	7.12e-05	53.7092	-	-	-	-	-
C6268269_2.0_549_di_CC_11_142_163_22_165	165	-	-	-	-	-	-	-	-	-
C9575378_0.0_551_di_CC_13_76_101_26_104	104	-	-	-	-	-	-	-	-	-
C9578163_0.0_552_di_CC_16_72_103_32_104	104	-	-	-	-	-	-	-	-	-
C9650569_1.0_553_di_CC_12_74_97_24_106	106	-	-	-	-	-	-	-	-	-
C9678736_0.0_554_di_CC_10_74_93_20_107	107	-	-	-	-	-	-	-	-	-
C9820779_1.0_555_di_CC_13_84_109_26_110	110	-	-	-	-	-	-	-	-	-
C9958330_0.0_556_di_CC_15_84_113_30_114	114	-	-	-	-	-	-	-	-	-
scaffold115588_2.0_557_di_CC_12_0_23_24_607	607	-	-	-	-	-	-	-	-	-
scaffold120028_1.0_558_di_CC_11_328_349_22_356	356	gi|225446987|ref|XP_002266264.1| PREDICTED: TBC1 domain family member 2A	34	4.86e-10	72.3416	GO:0060151 peroxisome localization | GO:0051646 mitochondrion localization | GO:0051645 Golgi localization | GO:0030048 actin filament-based movement | GO:0032851 positive regulation of Rab GTPase activity	GO:0005622 intracellular	GO:0005097 Rab GTPase activator activity	-	-	GO only
scaffold120895_1.0_559_di_CC_10_0_19_20_497	497	gi|449452939|ref|XP_004144216.1| PREDICTED: epoxide hydrolase 4-like	74	1.72e-05	58.2537	-	-	-	-	-
scaffold151195_2.2_561_di_CC_12_534_557_24_559	559	-	-	-	-	-	-	-	-	-
scaffold155101_3.0_562_di_CC_13_8_33_26_335	335	-	-	-	-	-	-	-	-	-
scaffold157382_1.6_563_di_CC_10_0_19_20_373	373	-	-	-	-	-	-	-	-	-
scaffold160903_1.5_564_di_CC_10_6_25_20_366	366	-	-	-	-	-	-	-	-	-
scaffold183894_2.0_565_di_CC_10_6_25_20_674	674	-	-	-	-	-	-	-	-	-
scaffold193672_1.7_566_di_CC_10_152_171_20_645	645	-	-	-	-	-	-	-	-	-
scaffold19868_4.2_567_di_CC_10_342_361_20_713	713	-	-	-	-	-	-	-	-	-
scaffold205035_2.6_568_di_CC_10_0_19_20_452	452	-	-	-	-	-	-	-	-	-
scaffold211429_2.0_569_di_CC_12_0_23_24_660	660	-	-	-	-	-	-	-	-	-
scaffold220625_1.4_570_di_CC_12_0_23_24_309	309	-	-	-	-	-	-	-	-	-
scaffold2690_1.0_571_di_CC_10_80_99_20_326	326	-	-	-	-	-	-	-	-	-
scaffold62169_2.4_572_di_CC_10_90_109_20_294	294	-	-	-	-	-	-	-	-	-
scaffold80039_1.4_573_di_CC_11_682_703_22_729	729	-	-	-	-	-	-	-	-	-
scaffold92009_2.0_574_di_CC_10_0_19_20_275	275	-	-	-	-	-	-	-	-	-
C9857467_0.0_575_penta_CCCCC_4_5_24_20_111	111	-	-	-	-	-	-	-	-	-
C11495361_2.0_577_di_GG_11_10_31_22_217	217	-	-	-	-	-	-	-	-	-
C11773066_4.0_578_di_GG_12_278_301_24_311	311	gi|357517769|ref|XP_003629173.1| Polynucleotidyl transferase	79	1.33e-07	64.1615	-	-	GO:0016740 transferase activity	-	-	GO only
C16546899_1.0_580_di_GG_10_80_99_20_101	101	-	-	-	-	-	-	-	-	-
C16852546_0.0_581_di_GG_11_88_109_22_111	111	-	-	-	-	-	-	-	-	-
C16879330_1.0_582_di_GG_10_92_111_20_112	112	-	-	-	-	-	-	-	-	-
C16882980_1.0_583_di_GG_10_88_107_20_112	112	-	-	-	-	-	-	-	-	-
C16939647_0.0_584_di_GG_10_94_113_20_114	114	gi|367031534|ref|XP_003665050.1| hypothetical protein MYCTH_2308347	20	0.000183	50.9825	-	-	-	-	-
C17021001_2.0_585_di_GG_10_96_115_20_117	117	-	-	-	-	-	-	-	-	-
C17225279_0.0_586_di_GG_11_102_123_22_125	125	-	-	-	-	-	-	-	-	-
C17347511_1.0_587_di_GG_10_110_129_20_131	131	-	-	-	-	-	-	-	-	-
C17383653_1.0_588_di_GG_11_110_131_22_133	133	-	-	-	-	-	-	-	-	-
C17498735_1.0_589_di_GG_11_4_25_22_140	140	-	-	-	-	-	-	-	-	-
C17911777_1.0_591_di_GG_10_150_169_20_171	171	-	-	-	-	-	-	-	-	-
C18008401_0.0_592_di_GG_12_156_179_24_181	181	gi|490025175|ref|WP_003927652.1| hypothetical protein	46	2.23e-08	65.0704	-	-	-	-	-
C18009219_1.0_593_di_GG_10_160_179_20_181	181	-	-	-	-	-	-	-	-	-
C18026929_1.0_594_di_GG_10_162_181_20_183	183	-	-	-	-	-	-	-	-	-
C18224511_2.0_595_di_GG_10_190_209_20_210	210	-	-	-	-	-	-	-	-	-
C18271933_1.0_596_di_GG_11_4_25_22_218	218	-	-	-	-	-	-	-	-	-
C18354806_2.0_597_di_GG_11_212_233_22_234	234	-	-	-	-	-	-	-	-	-
C18525035_1.0_598_di_GG_10_262_281_20_282	282	-	-	-	-	-	-	-	-	-
C18532383_1.0_599_di_GG_10_264_283_20_285	285	-	-	-	-	-	-	-	-	-
C18639169_1.0_600_di_GG_11_334_355_22_356	356	gi|460370745|ref|XP_004231210.1| PREDICTED: abscisic acid receptor PYL8-like	59	1.64e-18	99.6085	GO:0009789 positive regulation of abscisic acid mediated signaling pathway | GO:0010029 regulation of seed germination | GO:0080163 regulation of protein serine/threonine phosphatase activity	GO:0005737 cytoplasm	GO:0004864 protein phosphatase inhibitor activity | GO:0004872 receptor activity	-	-	GO only
C18707072_1.0_601_di_GG_10_452_471_20_475	475	-	-	-	-	-	-	-	-	-
C5833462_3.0_602_di_GG_13_0_25_26_138	138	-	-	-	-	-	-	-	-	-
C9748264_1.0_603_di_GG_11_76_97_22_108	108	-	-	-	-	-	-	-	-	-
C9748864_1.0_604_di_GG_10_60_79_20_109	109	-	-	-	-	-	-	-	-	-
scaffold114937_2.0_605_di_GG_11_0_21_22_309	309	-	-	-	-	-	-	-	-	-
scaffold115119_2.5_606_di_GG_11_350_371_22_372	372	-	-	-	-	-	-	-	-	-
scaffold12579_3.3_607_di_GG_10_80_99_20_332	332	-	-	-	-	-	-	-	-	-
scaffold14532_2.6_608_di_GG_10_920_939_20_1149	1149	-	-	-	-	-	-	-	-	-
scaffold173616_1.7_609_di_GG_10_6_25_20_533	533	-	-	-	-	-	-	-	-	-
scaffold191832_2.0_610_di_GG_12_0_23_24_549	549	-	-	-	-	-	-	-	-	-
scaffold195566_3.0_611_di_GG_12_172_195_24_498	498	gi|462416738|gb|EMJ21475.1| hypothetical protein PRUPE_ppa000876mg	68	6.05e-37	159.141	GO:0048445 carpel morphogenesis | GO:0006468 protein phosphorylation	GO:0005634 nucleus	GO:0004672 protein kinase activity | GO:0005524 ATP binding	-	-	GO only
scaffold208521_2.0_612_di_GG_10_200_219_20_502	502	-	-	-	-	-	-	-	-	-
scaffold212896_2.0_613_di_GG_11_8_29_22_428	428	-	-	-	-	-	-	-	-	-
scaffold214694_2.6_614_di_GG_11_0_21_22_551	551	-	-	-	-	-	-	-	-	-
scaffold225465_2.0_615_di_GG_10_292_311_20_399	399	-	-	-	-	-	-	-	-	-
scaffold32894_1.8_616_di_GG_12_170_193_24_514	514	-	-	-	-	-	-	-	-	-
scaffold38649_1.4_617_di_GG_10_90_109_20_301	301	-	-	-	-	-	-	-	-	-
scaffold63795_1.2_618_di_GG_10_674_693_20_700	700	-	-	-	-	-	-	-	-	-
scaffold8645_2.3_619_di_GG_10_182_201_20_532	532	gi|485606564|gb|EOD06306.1| hypothetical protein EMIHUDRAFT_121308	52	6.03e-09	69.6149	GO:0007155 cell adhesion	-	-	-	-	GO only
C10109504_3.0_620_di_TT_11_86_107_22_118	118	-	-	-	-	-	-	-	-	-
C10295146_2.0_622_di_TT_14_0_27_28_124	124	-	-	-	-	-	-	-	-	-
C10376997_1.0_623_di_TT_12_8_31_24_128	128	-	-	-	-	-	-	-	-	-
C10380737_5.0_624_di_TT_13_0_25_26_128	128	-	-	-	-	-	-	-	-	-
C10473133_1.0_626_di_TT_12_0_23_24_131	131	-	-	-	-	-	-	-	-	-
C10475902_0.0_627_di_TT_10_12_31_20_132	132	-	-	-	-	-	-	-	-	-
C10648287_1.0_628_di_TT_15_0_29_30_139	139	-	-	-	-	-	-	-	-	-
C10687776_1.0_629_di_TT_11_0_21_22_141	141	-	-	-	-	-	-	-	-	-
C10815424_2.0_630_di_TT_12_118_141_24_148	148	-	-	-	-	-	-	-	-	-
C10861886_1.0_631_di_TT_10_58_77_20_151	151	-	-	-	-	-	-	-	-	-
C10897851_1.0_632_di_TT_11_0_21_22_153	153	-	-	-	-	-	-	-	-	-
C10961664_2.0_633_di_TT_10_0_19_20_158	158	-	-	-	-	-	-	-	-	-
C10973122_1.0_634_di_TT_12_0_23_24_158	158	-	-	-	-	-	-	-	-	-
C11040314_0.0_635_di_TT_12_0_23_24_163	163	-	-	-	-	-	-	-	-	-
C11043868_1.0_636_di_TT_11_10_31_22_164	164	-	-	-	-	-	-	-	-	-
C11095064_2.0_637_di_TT_11_52_73_22_168	168	-	-	-	-	-	-	-	-	-
C11310351_1.0_638_di_TT_10_0_19_20_189	189	-	-	-	-	-	-	-	-	-
C11376791_0.0_640_di_TT_11_32_53_22_198	198	-	-	-	-	-	-	-	-	-
C11457218_0.0_642_di_TT_11_10_31_22_210	210	-	-	-	-	-	-	-	-	-
C11621251_1.0_643_di_TT_12_6_29_24_245	245	-	-	-	-	-	-	-	-	-
C11626723_2.0_644_di_TT_11_222_243_22_247	247	-	-	-	-	-	-	-	-	-
C11866780_2.0_645_di_TT_10_554_573_20_576	576	-	-	-	-	-	-	-	-	-
C1295534_2.0_646_di_TT_24_88_135_48_137	137	gi|391873986|gb|EIT82941.1| hypothetical protein Ao3042_11827	28	0.00012	52.3458	-	-	-	-	-
C1327493_2.0_647_di_TT_10_130_149_20_157	157	-	-	-	-	-	-	-	-	-
C1447475_2.0_649_di_TT_10_0_19_20_213	213	-	-	-	-	-	-	-	-	-
C1487765_4.0_650_di_TT_23_480_525_46_527	527	gi|497625985|ref|WP_009940169.1| hypothetical protein	70	4.11e-08	66.8882	-	-	-	-	-
C16591680_2.0_652_di_TT_11_80_101_22_103	103	-	-	-	-	-	-	-	-	-
C16719527_0.0_653_di_TT_11_0_21_22_106	106	-	-	-	-	-	-	-	-	-
C16773790_2.0_654_di_TT_11_86_107_22_108	108	-	-	-	-	-	-	-	-	-
C16872980_0.0_656_di_TT_11_0_21_22_111	111	-	-	-	-	-	-	-	-	-
C16985452_0.0_659_di_TT_11_0_21_22_115	115	-	-	-	-	-	-	-	-	-
C17051044_1.0_662_di_TT_10_6_25_20_118	118	-	-	-	-	-	-	-	-	-
C17115310_0.0_663_di_TT_11_0_21_22_120	120	-	-	-	-	-	-	-	-	-
C17144250_1.0_664_di_TT_10_6_25_20_122	122	-	-	-	-	-	-	-	-	-
C17164966_1.0_665_di_TT_10_8_27_20_122	122	-	-	-	-	-	-	-	-	-
C17164968_1.0_666_di_TT_11_0_21_22_122	122	-	-	-	-	-	-	-	-	-
C17245320_1.0_668_di_TT_10_104_123_20_126	126	-	-	-	-	-	-	-	-	-
C17300560_2.0_669_di_TT_10_2_21_20_129	129	-	-	-	-	-	-	-	-	-
C17334395_0.0_670_di_TT_10_0_19_20_130	130	-	-	-	-	-	-	-	-	-
C17513318_0.0_671_di_TT_11_0_21_22_140	140	-	-	-	-	-	-	-	-	-
C17652106_1.0_672_di_TT_11_0_21_22_149	149	-	-	-	-	-	-	-	-	-
C17655966_1.0_673_di_TT_10_6_25_20_150	150	-	-	-	-	-	-	-	-	-
C17741854_1.0_674_di_TT_11_0_21_22_156	156	-	-	-	-	-	-	-	-	-
C17891438_1.0_675_di_TT_10_144_163_20_169	169	-	-	-	-	-	-	-	-	-
C17911021_1.0_676_di_TT_10_150_169_20_171	171	gi|224131380|ref|XP_002321070.1| predicted protein	24	1e-07	62.7982	-	-	-	-	-
C18083192_1.0_677_di_TT_10_0_19_20_189	189	-	-	-	-	-	-	-	-	-
C18091276_1.0_678_di_TT_11_0_21_22_190	190	-	-	-	-	-	-	-	-	-
C18148618_1.0_679_di_TT_11_176_197_22_198	198	-	-	-	-	-	-	-	-	-
C18155622_2.0_680_di_TT_10_178_197_20_199	199	-	-	-	-	-	-	-	-	-
C18509167_2.0_682_di_TT_10_0_19_20_276	276	gi|315451343|gb|ADU24753.1| actin	51	1.7e-14	85.9751	-	GO:0005856 cytoskeleton | GO:0005737 cytoplasm	GO:0005524 ATP binding	-	-	GO only
C18517598_1.0_683_di_TT_10_4_23_20_279	279	gi|508786262|gb|EOY33518.1| D-isomer specific 2-hydroxyacid dehydrogenase family protein isoform 1	37	1.5e-06	60.5259	-	-	-	-	-
C18527637_1.0_684_di_TT_10_6_25_20_283	283	-	-	-	-	-	-	-	-	-
C18602042_1.0_685_di_TT_10_0_19_20_321	321	gi|296090216|emb|CBI40035.3| unnamed protein product	88	2.07e-43	176.41	GO:0000278 mitotic cell cycle | GO:0010413 glucuronoxylan metabolic process | GO:0009888 tissue development | GO:0006396 RNA processing | GO:0033044 regulation of chromosome organization | GO:0009887 organ morphogenesis | GO:0032259 methylation | GO:0006508 proteolysis | GO:0045492 xylan biosynthetic process | GO:0008104 protein localization | GO:0010638 positive regulation of organelle organizat…	-	GO:0004176 ATP-dependent peptidase activity | GO:0008168 methyltransferase activity	-	-	GO only
C18603960_3.0_686_di_TT_10_298_317_20_323	323	-	-	-	-	-	-	-	-	-
C18740781_2.0_687_di_TT_11_0_21_22_743	743	-	-	-	-	-	-	-	-	-
C5210780_3.0_690_di_TT_11_0_21_22_111	111	-	-	-	-	-	-	-	-	-
C5247610_0.0_691_di_TT_16_6_37_32_118	118	-	-	-	-	-	-	-	-	-
C5957754_1.0_693_di_TT_10_106_125_20_144	144	-	-	-	-	-	-	-	-	-
C6604978_2.0_697_di_TT_15_146_175_30_208	208	-	-	-	-	-	-	-	-	-
C6809166_2.0_698_di_TT_10_196_215_20_298	298	-	-	-	-	-	-	-	-	-
C6855747_2.0_699_di_TT_11_404_425_22_434	434	-	-	-	-	-	-	-	-	-
C9445389_1.0_700_di_TT_11_68_89_22_102	102	-	-	-	-	-	-	-	-	-
C9446299_1.0_701_di_TT_10_10_29_20_102	102	-	-	-	-	-	-	-	-	-
C9562048_1.0_702_di_TT_11_72_93_22_104	104	-	-	-	-	-	-	-	-	-
C9607454_1.0_703_di_TT_13_72_97_26_105	105	-	-	-	-	-	-	-	-	-
C9616652_1.0_704_di_TT_11_16_37_22_105	105	-	-	-	-	-	-	-	-	-
C9619444_2.0_705_di_TT_10_0_19_20_105	105	-	-	-	-	-	-	-	-	-
C9674174_1.0_706_di_TT_12_78_101_24_107	107	-	-	-	-	-	-	-	-	-
C9723556_2.0_707_di_TT_10_76_95_20_108	108	-	-	-	-	-	-	-	-	-
C9733952_0.0_708_di_TT_12_78_101_24_108	108	-	-	-	-	-	-	-	-	-
C9746168_1.0_709_di_TT_10_0_19_20_108	108	-	-	-	-	-	-	-	-	-
C9873789_1.0_710_di_TT_11_86_107_22_112	112	-	-	-	-	-	-	-	-	-
scaffold1_2.2_713_di_TT_10_72_91_20_297	297	-	-	-	-	-	-	-	-	-
scaffold101694_2.4_714_di_TT_10_0_19_20_418	418	-	-	-	-	-	-	-	-	-
scaffold10179_1.7_715_di_TT_10_66_85_20_496	496	-	-	-	-	-	-	-	-	-
scaffold103201_2.0_716_di_TT_14_96_123_28_302	302	-	-	-	-	-	-	-	-	-
scaffold104897_1.4_717_di_TT_11_390_411_22_619	619	-	-	-	-	-	-	-	-	-
scaffold105103_1.6_718_di_TT_10_112_131_20_391	391	-	-	-	-	-	-	-	-	-
scaffold105105_3.0_719_di_TT_10_112_131_20_877	877	gi|508716412|gb|EOY08309.1| Uncharacterized protein TCM_022646	97	0.00787	50.528	-	-	-	-	pfam13966 zf-RVT	Domain only
scaffold107068_2.1_720_di_TT_10_106_125_20_299	299	-	-	-	-	-	-	-	-	-
scaffold107625_2.0_721_di_TT_10_312_331_20_333	333	-	-	-	-	-	-	-	-	-
scaffold107678_2.2_722_di_TT_13_566_591_26_847	847	-	-	-	-	-	-	-	-	-
scaffold107885_1.8_723_di_TT_11_2_23_22_524	524	gi|462396606|gb|EMJ02405.1| hypothetical protein PRUPE_ppa001772mg	32	0.00228	51.4369	-	-	-	-	-
scaffold109401_4.7_725_di_TT_10_492_511_20_1073	1073	-	-	-	-	-	-	-	-	-
scaffold110680_1.1_726_di_TT_11_576_597_22_951	951	-	-	-	-	-	-	-	-	-
scaffold11070_2.0_727_di_TT_11_86_107_22_487	487	-	-	-	-	-	-	-	-	-
scaffold111132_2.2_728_di_TT_10_168_187_20_683	683	-	-	-	-	-	-	-	-	-
scaffold11158_1.7_729_di_TT_10_82_101_20_394	394	-	-	-	-	-	-	-	-	-
scaffold118046_1.6_731_di_TT_10_238_257_20_463	463	-	-	-	-	-	-	-	-	-
scaffold118766_2.4_732_di_TT_11_0_21_22_279	279	-	-	-	-	-	-	-	-	-
scaffold118864_2.3_733_di_TT_11_562_583_22_593	593	-	-	-	-	-	-	-	-	-
scaffold121300_2.0_734_di_TT_13_104_129_26_286	286	gi|492671981|ref|WP_005917905.1| Rib/alpha/Esp surface antigen repeat protein	47	7.9e-06	58.2537	-	-	-	-	-
scaffold121529_1.7_735_di_TT_10_120_139_20_409	409	-	-	-	-	-	-	-	-	-
scaffold124010_1.6_736_di_TT_14_104_131_28_331	331	-	-	-	-	-	-	-	-	-
scaffold125816_1.5_737_di_TT_11_120_141_22_294	294	-	-	-	-	-	-	-	-	-
scaffold129081_1.8_738_di_TT_10_216_235_20_547	547	-	-	-	-	-	-	-	-	-
scaffold133854_3.1_740_di_TT_15_520_549_30_556	556	-	-	-	-	-	-	-	-	-
scaffold13486_2.2_741_di_TT_10_792_811_20_1048	1048	-	-	-	-	-	-	-	-	-
scaffold13701_1.9_743_di_TT_11_70_91_22_990	990	-	-	-	-	-	-	-	-	-
scaffold138533_2.0_744_di_TT_10_400_419_20_545	545	-	-	-	-	-	-	-	-	-
scaffold142047_3.2_745_di_TT_12_106_129_24_371	371	-	-	-	-	-	-	-	-	-
scaffold142417_1.7_746_di_TT_10_128_147_20_515	515	-	-	-	-	-	-	-	-	-
scaffold145012_2.0_747_di_TT_12_128_151_24_465	465	-	-	-	-	-	-	-	-	-
scaffold14863_1.6_748_di_TT_10_84_103_20_297	297	-	-	-	-	-	-	-	-	-
scaffold151190_2.4_750_di_TT_10_432_451_20_452	452	gi|502118444|ref|XP_004496270.1| PREDICTED: uncharacterized protein LOC101513040	26	0.0002	54.6181	-	-	-	-	-
scaffold152816_2.7_751_di_TT_11_754_775_22_777	777	-	-	-	-	-	-	-	-	-
scaffold156978_1.2_752_di_TT_10_220_239_20_496	496	-	-	-	-	-	-	-	-	-
scaffold158112_1.6_753_di_TT_11_658_679_22_681	681	gi|502124303|ref|XP_004498470.1| PREDICTED: probable glycosyltransferase At5g03795-like isoform X3	110	3.27e-46	188.681	GO:0008152 metabolic process	GO:0016020 membrane | GO:0005794 Golgi apparatus	GO:0003824 catalytic activity	-	-	GO only
scaffold160547_1.7_754_di_TT_10_442_461_20_463	463	-	-	-	-	-	-	-	-	-
scaffold160605_1.9_755_di_TT_10_546_565_20_800	800	-	-	-	-	-	-	-	-	-
scaffold161578_3.8_756_di_TT_10_30_49_20_560	560	-	-	-	-	-	-	-	-	-
scaffold163915_2.6_757_di_TT_12_126_149_24_368	368	-	-	-	-	-	-	-	-	-
scaffold16592_2.8_758_di_TT_10_992_1011_20_1196	1196	gi|297832138|ref|XP_002883951.1| predicted protein	36	0.0289	49.1647	-	-	-	-	-
scaffold168676_1.5_759_di_TT_10_148_167_20_376	376	-	-	-	-	-	-	-	-	-
scaffold168754_1.7_760_di_TT_10_640_659_20_660	660	-	-	-	-	-	-	-	-	-
scaffold175794_3.0_761_di_TT_11_124_145_22_353	353	-	-	-	-	-	-	-	-	-
scaffold177554_2.0_762_di_TT_10_138_157_20_361	361	gi|297849838|ref|XP_002892800.1| kelch repeat-containing F-box family protein	24	4.25e-06	59.617	-	-	-	-	-
scaffold178909_2.0_763_di_TT_11_154_175_22_314	314	-	-	-	-	-	-	-	-	-
scaffold179953_2.0_764_di_TT_11_156_177_22_330	330	-	-	-	-	-	-	-	-	-
scaffold181257_2.7_765_di_TT_11_292_313_22_314	314	-	-	-	-	-	-	-	-	-
scaffold181924_2.0_766_di_TT_12_4_27_24_403	403	-	-	-	-	-	-	-	-	-
scaffold184832_1.7_767_di_TT_12_616_639_24_649	649	-	-	-	-	-	-	-	-	-
scaffold184954_2.0_768_di_TT_10_272_291_20_296	296	-	-	-	-	-	-	-	-	-
scaffold187539_1.3_769_di_TT_12_0_23_24_332	332	-	-	-	-	-	-	-	-	-
scaffold188796_1.0_770_di_TT_12_134_157_24_387	387	-	-	-	-	-	-	-	-	-
scaffold188950_1.7_771_di_TT_10_168_187_20_671	671	-	-	-	-	-	-	-	-	-
scaffold191835_1.5_772_di_TT_10_484_503_20_530	530	-	-	-	-	-	-	-	-	-
scaffold193664_3.2_773_di_TT_10_174_193_20_591	591	-	-	-	-	-	-	-	-	-
scaffold193687_2.3_774_di_TT_11_142_163_22_952	952	gi|297842311|ref|XP_002889037.1| hypothetical protein ARALYDRAFT_895440	32	1.7e-08	69.1604	GO:0005982 starch metabolic process | GO:0005985 sucrose metabolic process	-	GO:0008810 cellulase activity	-	-	GO only
scaffold194345_2.1_775_di_TT_11_0_21_22_392	392	-	-	-	-	-	-	-	-	-
scaffold197570_2.0_776_di_TT_10_442_461_20_469	469	gi|147843683|emb|CAN81991.1| hypothetical protein VITISV_040411	58	2.91e-11	76.8861	GO:0006468 protein phosphorylation | GO:0009069 serine family amino acid metabolic process	-	GO:0005524 ATP binding | GO:0004674 protein serine/threonine kinase activity	-	-	GO only
scaffold198991_3.0_777_di_TT_10_176_195_20_429	429	-	-	-	-	-	-	-	-	-
scaffold200123_4.8_778_di_TT_10_610_629_20_2215	2215	-	-	-	-	-	-	-	-	-
scaffold202277_1.2_779_di_TT_10_470_489_20_668	668	gi|482569646|gb|EOA33834.1| hypothetical protein CARUB_v10021315mg, partial	53	2.23e-09	71.4327	-	-	-	-	-
scaffold204180_1.0_781_di_TT_10_190_209_20_468	468	-	-	-	-	-	-	-	-	-
scaffold204955_2.0_782_di_TT_10_282_301_20_444	444	gi|356562613|ref|XP_003549564.1| PREDICTED: E3 ubiquitin-protein ligase UPL5-like	63	7.14e-21	107.789	GO:0006278 RNA-dependent DNA replication | GO:0016567 protein ubiquitination | GO:0009755 hormone-mediated signaling pathway | GO:0010150 leaf senescence	GO:0005737 cytoplasm	GO:0003723 RNA binding | GO:0003964 RNA-directed DNA polymerase activity | GO:0004842 ubiquitin-protein ligase activity	-	-	GO only
scaffold206895_2.8_783_di_TT_10_786_805_20_1131	1131	-	-	-	-	-	-	-	-	-
scaffold207940_2.0_784_di_TT_12_8_31_24_728	728	-	-	-	-	-	-	-	-	-
scaffold211439_1.7_785_di_TT_14_392_419_28_631	631	-	-	-	-	-	-	-	-	-
scaffold21609_2.4_786_di_TT_10_0_19_20_480	480	-	-	-	-	-	-	-	-	-
scaffold222788_1.1_787_di_TT_12_8_31_24_659	659	-	-	-	-	-	-	-	-	-
scaffold23547_2.6_789_di_TT_14_76_103_28_275	275	-	-	-	-	-	-	-	-	-
scaffold24315_3.1_790_di_TT_13_124_149_26_314	314	-	-	-	-	-	-	-	-	-
scaffold24805_2.0_791_di_TT_10_606_625_20_834	834	-	-	-	-	-	-	-	-	-
scaffold25677_3.4_792_di_TT_10_86_105_20_275	275	-	-	-	-	-	-	-	-	-
scaffold26862_2.0_793_di_TT_10_298_317_20_320	320	-	-	-	-	-	-	-	-	-
scaffold28248_1.0_794_di_TT_17_90_123_34_303	303	gi|487942455|ref|WP_002015921.1| fatty acid hydroxylase superfamily protein, partial	19	0.00293	50.0736	-	-	-	-	-
scaffold29167_2.5_795_di_TT_11_274_295_22_471	471	-	-	-	-	-	-	-	-	-
scaffold30191_2.3_796_di_TT_10_492_511_20_853	853	-	-	-	-	-	-	-	-	-
scaffold303_3.7_797_di_TT_10_292_311_20_312	312	gi|66820801|ref|XP_643963.1| hypothetical protein DDB_G0274817	28	1.47e-10	73.7049	-	-	-	-	-
scaffold31255_2.0_798_di_TT_13_76_101_26_319	319	-	-	-	-	-	-	-	-	-
scaffold32780_2.0_799_di_TT_10_0_19_20_383	383	-	-	-	-	-	-	-	-	-
scaffold35394_4.6_800_di_TT_16_94_125_32_291	291	-	-	-	-	-	-	-	-	-
scaffold36636_1.6_801_di_TT_18_108_143_36_390	390	-	-	-	-	-	-	-	-	-
scaffold37132_2.1_803_di_TT_14_80_107_28_274	274	-	-	-	-	-	-	-	-	-
scaffold37306_1.7_804_di_TT_17_826_859_34_860	860	-	-	-	-	-	-	-	-	-
scaffold3748_2.0_806_di_TT_10_78_97_20_286	286	-	-	-	-	-	-	-	-	-
scaffold39029_2.8_807_di_TT_10_692_711_20_788	788	-	-	-	-	-	-	-	-	-
scaffold396_2.0_808_di_TT_10_542_561_20_563	563	-	-	-	-	-	-	-	-	-
scaffold41494_3.2_809_di_TT_11_86_107_22_318	318	-	-	-	-	-	-	-	-	-
scaffold41890_1.5_810_di_TT_10_262_281_20_292	292	-	-	-	-	-	-	-	-	-
scaffold43573_2.1_811_di_TT_10_178_197_20_722	722	-	-	-	-	-	-	-	-	-
scaffold45294_2.0_812_di_TT_10_254_273_20_290	290	-	-	-	-	-	-	-	-	-
scaffold46180_4.3_813_di_TT_20_264_303_40_1011	1011	gi|497625985|ref|WP_009940169.1| hypothetical protein	68	4.23e-06	61.4348	-	-	-	-	-
scaffold46308_2.3_814_di_TT_10_92_111_20_345	345	-	-	-	-	-	-	-	-	-
scaffold47994_2.0_815_di_TT_10_208_227_20_435	435	-	-	-	-	-	-	-	-	-
scaffold4850_2.4_816_di_TT_12_94_117_24_263	263	-	-	-	-	-	-	-	-	-
scaffold50338_1.7_817_di_TT_10_360_379_20_381	381	-	-	-	-	-	-	-	-	-
scaffold55773_2.2_818_di_TT_10_94_113_20_731	731	-	-	-	-	-	-	-	-	-
scaffold56096_1.0_819_di_TT_10_96_115_20_378	378	-	-	-	-	-	-	-	-	-
scaffold6090_2.0_821_di_TT_11_472_493_22_647	647	-	-	-	-	-	-	-	-	-
scaffold62607_2.3_822_di_TT_10_396_415_20_416	416	-	-	-	-	-	-	-	-	-
scaffold67324_1.7_824_di_TT_10_370_389_20_395	395	-	-	-	-	-	-	-	-	-
scaffold68896_2.2_826_di_TT_10_674_693_20_695	695	-	-	-	-	-	-	-	-	-
scaffold70338_1.0_827_di_TT_10_312_331_20_332	332	-	-	-	-	-	-	-	-	-
scaffold7247_1.7_828_di_TT_10_316_335_20_763	763	-	-	-	-	-	-	-	-	-
scaffold76715_2.8_829_di_TT_11_198_219_22_390	390	-	-	-	-	-	-	-	-	-
scaffold77138_1.6_830_di_TT_10_84_103_20_333	333	-	-	-	-	-	-	-	-	-
scaffold77675_2.4_831_di_TT_11_0_21_22_329	329	-	-	-	-	-	-	-	-	-
scaffold78905_1.7_832_di_TT_14_90_117_28_389	389	-	-	-	-	-	-	-	-	-
scaffold79170_2.0_833_di_TT_14_264_291_28_293	293	-	-	-	-	-	-	-	-	-
scaffold8223_1.8_835_di_TT_10_248_267_20_278	278	-	-	-	-	-	-	-	-	-
scaffold86223_2.0_837_di_TT_10_100_119_20_533	533	-	-	-	-	-	-	-	-	-
scaffold86803_1.6_838_di_TT_10_0_19_20_361	361	-	-	-	-	-	-	-	-	-
scaffold86873_2.6_839_di_TT_12_460_483_24_639	639	-	-	-	-	-	-	-	-	-
scaffold88044_2.3_840_di_TT_11_726_747_22_748	748	-	-	-	-	-	-	-	-	-
scaffold89234_2.4_841_di_TT_10_106_125_20_256	256	-	-	-	-	-	-	-	-	-
scaffold9005_1.0_842_di_TT_11_96_117_22_309	309	-	-	-	-	-	-	-	-	-
scaffold92873_1.9_844_di_TT_10_418_437_20_699	699	-	-	-	-	-	-	-	-	-
scaffold9520_3.0_845_di_TT_14_74_101_28_360	360	-	-	-	-	-	-	-	-	-
scaffold95995_1.9_846_di_TT_10_104_123_20_883	883	-	-	-	-	-	-	-	-	-
scaffold99927_1.3_847_di_TT_12_100_123_24_323	323	-	-	-	-	-	-	-	-	-
C17067970_2.0_848_penta_TTTTT_4_95_114_20_119	119	-	-	-	-	-	-	-	-	-
C17806461_1.0_849_penta_TTTTT_4_135_154_20_161	161	-	-	-	-	-	-	-	-	-
C2758497_5.0_850_penta_TTTTT_4_25_44_20_138	138	-	-	-	-	-	-	-	-	-
scaffold60106_2.0_851_penta_TTTTT_4_285_304_20_305	305	-	-	-	-	-	-	-	-	-
scaffold109482_1.3_853_di_AC_11_10_31_22_429	429	-	-	-	-	-	-	-	-	-
C10689066_0.0_854_di_AC_13_10_35_26_142	142	-	-	-	-	-	-	-	-	-
C10056891_1.0_856_di_AC_10_4_23_20_117	117	-	-	-	-	-	-	-	-	-
C9749506_1.0_858_di_AC_10_80_99_20_109	109	-	-	-	-	-	-	-	-	-
scaffold9594_1.4_860_di_AC_14_258_285_28_287	287	-	-	-	-	-	-	-	-	-
C9396413_2.0_861_di_AC_10_80_99_20_101	101	-	-	-	-	-	-	-	-	-
C16689993_0.0_862_di_AC_11_84_105_22_106	106	-	-	-	-	-	-	-	-	-
C9490987_2.0_865_di_AC_10_74_93_20_103	103	-	-	-	-	-	-	-	-	-
scaffold86371_1.8_867_di_AC_11_90_111_22_627	627	-	-	-	-	-	-	-	-	-
scaffold14656_1.7_868_di_AC_12_356_379_24_961	961	-	-	-	-	-	-	-	-	-
C10544190_2.0_869_di_AC_10_70_89_20_135	135	-	-	-	-	-	-	-	-	-
C18466486_1.0_870_di_AC_10_242_261_20_263	263	gi|266743|sp|P29828.1|PDI_MEDSA RecName: Full=Protein disulfide-isomerase; Short=PDI; Flags: Precursor	38	5.59e-13	80.9761	GO:0006662 glycerol ether metabolic process | GO:0048316 seed development | GO:0034976 response to endoplasmic reticulum stress | GO:0006457 protein folding | GO:0009651 response to salt stress | GO:0045454 cell redox homeostasis | GO:0043067 regulation of programmed cell death | GO:0010043 response to zinc ion | GO:0046686 response to cadmium ion | GO:0009790 embryo development | GO:0006118 elec…	GO:0000327 lytic vacuole within protein storage vacuole | GO:0009505 plant-type cell wall | GO:0009579 thylakoid | GO:0005788 endoplasmic reticulum lumen | GO:0009507 chloroplast | GO:0005886 plasma membrane	GO:0003756 protein disulfide isomerase activity | GO:0009055 electron carrier activity | GO:0015035 protein disulfide oxidoreductase activity	-	-	GO only
C11170222_1.0_871_di_AC_10_116_135_20_175	175	-	-	-	-	-	-	-	-	-
C10498434_2.0_874_di_AC_12_104_127_24_133	133	-	-	-	-	-	-	-	-	-
scaffold124872_2.0_875_di_AC_10_422_441_20_465	465	-	-	-	-	-	-	-	-	-
C18254095_2.0_876_di_AC_10_194_213_20_215	215	-	-	-	-	-	-	-	-	-
C16902186_0.0_877_di_AC_10_92_111_20_112	112	-	-	-	-	-	-	-	-	-
C17392865_2.0_878_di_AC_10_114_133_20_134	134	-	-	-	-	-	-	-	-	-
C1455668_1.0_879_di_AC_10_144_163_20_225	225	-	-	-	-	-	-	-	-	-
C10818466_1.0_881_di_AC_13_122_147_26_149	149	-	-	-	-	-	-	-	-	-
C10263145_1.0_883_di_AC_10_54_73_20_123	123	-	-	-	-	-	-	-	-	-
C3008749_2.0_884_di_AC_10_2_21_20_156	156	gi|449447454|ref|XP_004141483.1| PREDICTED: protein NSP-INTERACTING KINASE 1-like	33	5.87e-14	81.4306	-	-	-	-	pfam08263 LRRNT_2	Domain only
C17552852_1.0_885_di_AC_11_2_23_22_143	143	-	-	-	-	-	-	-	-	-
C17667815_2.0_887_di_AC_10_2_21_20_151	151	gi|224136386|ref|XP_002326847.1| predicted protein	32	3.99e-13	78.7039	GO:0007264 small GTPase mediated signal transduction | GO:0009416 response to light stimulus | GO:0010119 regulation of stomatal movement | GO:0000226 microtubule cytoskeleton organization | GO:0009860 pollen tube growth	GO:0005730 nucleolus | GO:0009524 phragmoplast | GO:0005886 plasma membrane	GO:0005525 GTP binding	-	-	GO only
scaffold71018_2.6_888_di_AC_10_2_21_20_330	330	-	-	-	-	-	-	-	-	-
scaffold166396_2.4_890_di_AC_10_2_21_20_654	654	gi|15864559|emb|CAC80639.1| CePP putative protein	39	0.00297	51.4369	-	-	-	-	-
C18520800_1.0_891_di_AC_10_2_21_20_281	281	gi|255576776|ref|XP_002529275.1| kinetochore protein nuf2, putative	53	3.38e-13	81.885	GO:0007067 mitosis	GO:0000775 chromosome, centromeric region | GO:0005886 plasma membrane	-	-	-	GO only
scaffold83851_1.5_892_di_AC_11_102_123_22_291	291	-	-	-	-	-	-	-	-	-
scaffold51639_1.8_893_di_AC_11_244_265_22_285	285	-	-	-	-	-	-	-	-	-
scaffold5072_2.7_894_di_AC_10_256_275_20_331	331	-	-	-	-	-	-	-	-	-
C6755082_2.0_895_di_AC_13_210_235_26_258	258	-	-	-	-	-	-	-	-	-
scaffold22409_2.2_896_di_AC_10_618_637_20_639	639	-	-	-	-	-	-	-	-	-
scaffold229032_2.3_897_di_AC_10_402_421_20_487	487	-	-	-	-	-	-	-	-	-
C6547240_1.0_899_di_AC_16_52_83_32_198	198	-	-	-	-	-	-	-	-	-
scaffold34912_1.4_900_di_AC_10_322_341_20_405	405	-	-	-	-	-	-	-	-	-
scaffold50524_1.7_902_di_AC_13_390_415_26_420	420	-	-	-	-	-	-	-	-	-
scaffold75162_2.0_904_di_AC_10_244_263_20_315	315	-	-	-	-	-	-	-	-	-
scaffold187474_2.4_905_di_AC_10_518_537_20_1057	1057	-	-	-	-	-	-	-	-	-
C11615074_2.0_907_di_AC_12_214_237_24_244	244	-	-	-	-	-	-	-	-	-
scaffold8055_1.2_908_di_AC_16_400_431_32_584	584	gi|148680916|gb|EDL12863.1| mCG1036280	20	0.00137	52.3458	-	-	-	-	-
C10690422_2.0_910_di_AC_12_118_141_24_142	142	-	-	-	-	-	-	-	-	-
C6728148_2.0_912_di_AC_10_114_133_20_245	245	-	-	-	-	-	-	-	-	-
scaffold174941_1.9_913_di_AC_10_1176_1195_20_1242	1242	gi|508781805|gb|EOY29061.1| Alpha/beta-Hydrolases superfamily protein isoform 1	52	4.72e-23	116.878	GO:0006508 proteolysis	GO:0005737 cytoplasm | GO:0005634 nucleus	GO:0004177 aminopeptidase activity	-	-	GO only
C10220839_2.0_914_di_AC_10_38_57_20_122	122	-	-	-	-	-	-	-	-	-
C17921455_1.0_915_di_AC_10_152_171_20_172	172	-	-	-	-	-	-	-	-	-
C10567570_2.0_917_di_AC_11_106_127_22_136	136	-	-	-	-	-	-	-	-	-
C11067120_1.0_918_di_AC_14_46_73_28_166	166	-	-	-	-	-	-	-	-	-
C5600630_2.0_919_di_AC_13_76_101_26_129	129	-	-	-	-	-	-	-	-	-
C5675633_2.0_920_di_AC_15_102_131_30_132	132	-	-	-	-	-	-	-	-	-
C5843063_2.0_921_di_AC_11_106_127_22_139	139	-	-	-	-	-	-	-	-	-
scaffold42412_1.0_922_di_AC_11_332_353_22_366	366	-	-	-	-	-	-	-	-	-
C11303367_2.0_923_di_AC_10_92_111_20_189	189	-	-	-	-	-	-	-	-	-
C5387388_0.0_927_di_AC_12_86_109_24_122	122	-	-	-	-	-	-	-	-	-
scaffold44842_4.3_928_di_AC_13_66_91_26_457	457	-	-	-	-	-	-	-	-	-
C18034607_3.0_929_di_AC_10_12_31_20_184	184	-	-	-	-	-	-	-	-	-
scaffold85762_1.9_931_di_AC_11_376_397_22_718	718	gi|502122177|ref|XP_004497617.1| PREDICTED: protein ROS1-like	31	3.93e-06	60.9804	-	-	-	-	-
scaffold170252_1.9_932_di_AC_10_356_375_20_386	386	-	-	-	-	-	-	-	-	-
C10379919_1.0_933_di_AC_10_66_85_20_128	128	-	-	-	-	-	-	-	-	-
C5927471_2.0_935_di_AC_10_116_135_20_143	143	-	-	-	-	-	-	-	-	-
scaffold140847_2.0_937_di_AC_10_90_109_20_423	423	-	-	-	-	-	-	-	-	-
C11429404_2.0_938_di_AC_11_160_181_22_206	206	-	-	-	-	-	-	-	-	-
C2819697_2.0_939_di_AC_10_60_79_20_142	142	-	-	-	-	-	-	-	-	-
C16824607_2.0_940_di_AC_10_50_69_20_110	110	-	-	-	-	-	-	-	-	-
C2713592_1.0_943_di_AC_14_94_121_28_136	136	-	-	-	-	-	-	-	-	-
C16855088_0.0_945_di_AC_10_88_107_20_111	111	-	-	-	-	-	-	-	-	-
C9829309_0.0_946_di_AC_14_82_109_28_110	110	-	-	-	-	-	-	-	-	-
C10605907_2.0_947_di_AC_14_108_135_28_137	137	-	-	-	-	-	-	-	-	-
C1400527_2.0_948_di_AC_12_64_87_24_179	179	-	-	-	-	-	-	-	-	-
C6773705_1.0_950_di_AC_10_162_181_20_269	269	-	-	-	-	-	-	-	-	-
scaffold112788_2.0_954_di_AC_11_114_135_22_602	602	-	-	-	-	-	-	-	-	-
scaffold194437_2.5_955_di_AC_11_410_431_22_842	842	-	-	-	-	-	-	-	-	-
scaffold14917_2.4_956_di_AC_10_248_267_20_283	283	-	-	-	-	-	-	-	-	-
scaffold124000_2.0_957_di_AC_10_274_293_20_298	298	-	-	-	-	-	-	-	-	-
C17627612_2.0_959_di_AC_10_128_147_20_148	148	gi|116787752|gb|ABK24629.1| unknown	28	0.000795	50.0736	-	-	-	-	-
C9916745_1.0_960_di_AC_11_90_111_22_113	113	-	-	-	-	-	-	-	-	-
C17467807_2.0_961_di_AC_10_118_137_20_138	138	-	-	-	-	-	-	-	-	-
C11278620_2.0_962_di_AC_10_164_183_20_186	186	-	-	-	-	-	-	-	-	-
C18146640_0.0_963_di_AC_10_178_197_20_198	198	-	-	-	-	-	-	-	-	-
C5705191_1.0_965_di_AC_10_96_115_20_133	133	-	-	-	-	-	-	-	-	-
scaffold56903_2.0_966_di_AC_10_96_115_20_714	714	-	-	-	-	-	-	-	-	-
C11361144_2.0_967_di_AC_10_134_153_20_196	196	-	-	-	-	-	-	-	-	-
C9407941_2.0_968_di_AC_11_76_97_22_101	101	-	-	-	-	-	-	-	-	-
C11550022_1.0_969_di_AC_11_198_219_22_228	228	-	-	-	-	-	-	-	-	-
scaffold2644_2.8_970_di_AC_13_148_173_26_758	758	-	-	-	-	-	-	-	-	-
C5201888_2.0_971_di_AC_10_80_99_20_109	109	-	-	-	-	-	-	-	-	-
C10674598_1.0_973_di_AC_10_110_129_20_141	141	-	-	-	-	-	-	-	-	-
C5930139_1.0_974_di_AC_13_78_103_26_143	143	-	-	-	-	-	-	-	-	-
C3162032_2.0_976_di_AC_12_122_145_24_174	174	-	-	-	-	-	-	-	-	-
C3112111_1.0_979_di_AC_12_126_149_24_167	167	-	-	-	-	-	-	-	-	-
scaffold136440_2.0_980_di_AC_10_126_145_20_267	267	-	-	-	-	-	-	-	-	-
scaffold34493_2.7_982_di_AC_14_466_493_28_1329	1329	-	-	-	-	-	-	-	-	-
C11172856_2.0_983_di_AC_10_154_173_20_175	175	-	-	-	-	-	-	-	-	-
C6220361_2.0_984_di_AC_12_40_63_24_161	161	-	-	-	-	-	-	-	-	-
C6710695_1.0_987_di_AC_10_134_153_20_238	238	gi|312093583|ref|XP_003147734.1| hypothetical protein LOAG_12170	29	0.000289	52.8003	-	-	-	-	-
scaffold86768_3.2_989_di_AC_14_92_119_28_442	442	-	-	-	-	-	-	-	-	-
C3185798_2.0_990_di_AC_11_52_73_22_178	178	-	-	-	-	-	-	-	-	-
C11170952_2.0_991_di_AC_11_112_133_22_175	175	-	-	-	-	-	-	-	-	-
C3421342_1.0_992_di_AC_10_174_193_20_493	493	-	-	-	-	-	-	-	-	-
C10820844_2.0_994_di_AC_12_118_141_24_149	149	-	-	-	-	-	-	-	-	-
scaffold206704_1.8_995_di_AC_13_442_467_26_469	469	gi|460385968|ref|XP_004238672.1| PREDICTED: uncharacterized protein LOC101253282	29	8.39e-06	59.1626	-	-	-	-	-
scaffold25157_2.5_996_di_AC_14_10_37_28_287	287	-	-	-	-	-	-	-	-	-
C17171139_0.0_998_di_AC_10_100_119_20_123	123	-	-	-	-	-	-	-	-	-
C18482887_1.0_999_di_AC_11_246_267_22_268	268	-	-	-	-	-	-	-	-	-
C11336900_1.0_1000_di_AC_12_166_189_24_193	193	-	-	-	-	-	-	-	-	-
C17500951_1.0_1001_di_AC_12_116_139_24_140	140	-	-	-	-	-	-	-	-	-
C9452504_3.0_1002_di_AC_10_72_91_20_102	102	gi|355754753|gb|EHH58654.1| hypothetical protein EGM_08557, partial	18	0.000243	50.0736	-	-	-	-	-
scaffold50847_2.0_1003_di_AC_10_308_327_20_498	498	-	-	-	-	-	-	-	-	-
C11796998_2.0_1005_di_AC_11_194_215_22_335	335	-	-	-	-	-	-	-	-	-
C6039859_1.0_1006_di_AC_11_114_135_22_149	149	-	-	-	-	-	-	-	-	-
C11661780_2.0_1009_di_AC_12_138_161_24_258	258	-	-	-	-	-	-	-	-	-
C9498073_1.0_1010_di_AC_10_80_99_20_103	103	-	-	-	-	-	-	-	-	-
scaffold77566_1.4_1011_di_AC_10_204_223_20_360	360	-	-	-	-	-	-	-	-	-
scaffold189715_1.7_1013_di_AC_10_480_499_20_851	851	gi|508720807|gb|EOY12704.1| Uncharacterized protein TCM_031228	79	0.000809	53.7092	-	-	-	-	-
scaffold215463_2.8_1014_di_AC_11_532_553_22_554	554	-	-	-	-	-	-	-	-	-
C6733196_2.0_1016_di_AC_11_214_235_22_247	247	-	-	-	-	-	-	-	-	-
C18187581_3.0_1017_di_AC_10_184_203_20_204	204	-	-	-	-	-	-	-	-	-
scaffold123938_2.0_1018_di_AC_11_328_349_22_366	366	-	-	-	-	-	-	-	-	-
scaffold15244_2.0_1019_di_AC_13_260_285_26_287	287	-	-	-	-	-	-	-	-	-
scaffold42068_1.8_1020_di_AC_10_254_273_20_744	744	-	-	-	-	-	-	-	-	-
C10750856_1.0_1021_di_AC_12_120_143_24_145	145	-	-	-	-	-	-	-	-	-
C6073667_2.0_1022_di_AC_12_76_99_24_151	151	-	-	-	-	-	-	-	-	-
C10425685_2.0_1023_di_AC_14_100_127_28_129	129	-	-	-	-	-	-	-	-	-
scaffold177014_2.0_1024_di_AC_10_326_345_20_347	347	-	-	-	-	-	-	-	-	-
C10455541_0.0_1027_di_AC_14_102_129_28_131	131	gi|30678384|ref|NP_566144.2| glucuronokinase G	30	1.22e-06	58.2537	-	-	-	-	-
C6807002_1.0_1028_di_AC_10_268_287_20_296	296	-	-	-	-	-	-	-	-	-
C16992666_3.0_1029_di_AC_10_90_109_20_116	116	-	-	-	-	-	-	-	-	-
scaffold117790_2.5_1030_di_AC_10_648_667_20_726	726	-	-	-	-	-	-	-	-	-
C10064159_1.0_1031_di_AC_10_54_73_20_117	117	-	-	-	-	-	-	-	-	-
scaffold63143_2.0_1032_di_AC_10_20_39_20_463	463	-	-	-	-	-	-	-	-	-
C5206828_2.0_1033_di_AC_10_82_101_20_110	110	gi|355691194|gb|EHH26379.1| hypothetical protein EGK_16336, partial	27	1.75e-08	62.7982	-	-	-	-	-
C5191157_2.0_1034_di_AC_17_4_37_34_107	107	-	-	-	-	-	-	-	-	-
scaffold204264_1.5_1037_di_AC_11_354_375_22_383	383	-	-	-	-	-	-	-	-	-
C5196693_5.0_1038_di_AC_10_10_29_20_108	108	-	-	-	-	-	-	-	-	-
C6245610_2.0_1040_di_AC_10_94_113_20_163	163	gi|511913003|ref|XP_004775844.1| PREDICTED: Fc receptor-like protein 5-like	19	0.0027	48.7102	-	-	-	-	-
C18507503_1.0_1041_di_AC_12_252_275_24_276	276	-	-	-	-	-	-	-	-	-
scaffold97515_1.4_1043_di_AC_10_68_87_20_264	264	-	-	-	-	-	-	-	-	-
scaffold13414_2.2_1044_di_AC_11_120_141_22_773	773	-	-	-	-	-	-	-	-	-
C10191611_2.0_1045_di_AC_10_6_25_20_121	121	-	-	-	-	-	-	-	-	-
scaffold116397_1.6_1046_di_AC_10_8_27_20_386	386	-	-	-	-	-	-	-	-	-
scaffold175096_2.0_1047_di_AC_10_12_31_20_336	336	-	-	-	-	-	-	-	-	-
C10675058_1.0_1048_di_AC_10_0_19_20_141	141	-	-	-	-	-	-	-	-	-
C9547684_2.0_1049_di_AC_10_0_19_20_104	104	-	-	-	-	-	-	-	-	-
C16597006_1.0_1050_di_AC_10_0_19_20_103	103	-	-	-	-	-	-	-	-	-
C9502633_1.0_1051_di_AC_10_0_19_20_103	103	-	-	-	-	-	-	-	-	-
C18614948_2.0_1052_di_AC_11_0_21_22_332	332	-	-	-	-	-	-	-	-	-
scaffold219649_1.2_1053_di_AC_11_0_21_22_329	329	gi|470128734|ref|XP_004300290.1| PREDICTED: lon protease homolog 2, peroxisomal-like	35	1.17e-10	74.1594	GO:0040007 growth | GO:0016560 protein import into peroxisome matrix, docking | GO:0006515 misfolded or incompletely synthesized protein catabolic process | GO:0016485 protein processing | GO:0048527 lateral root development | GO:0006200 ATP catabolic process | GO:0038032 termination of G-protein coupled receptor signaling pathway | GO:0006510 ATP-dependent proteolysis	GO:0009295 nucleoid | GO:0005782 peroxisomal matrix	GO:0004252 serine-type endopeptidase activity | GO:0004176 ATP-dependent peptidase activity | GO:0043565 sequence-specific DNA binding | GO:0005524 ATP binding	-	-	GO only
C17685169_1.0_1054_di_AC_11_0_21_22_152	152	-	-	-	-	-	-	-	-	-
C17451278_0.0_1056_di_AC_11_0_21_22_137	137	-	-	-	-	-	-	-	-	-
C10978335_1.0_1057_di_AC_13_0_25_26_159	159	gi|195639508|gb|ACG39222.1| hypothetical protein	22	0.000486	50.9825	-	-	-	-	-
scaffold192816_2.5_1058_di_AC_14_0_27_28_586	586	-	-	-	-	-	-	-	-	-
C1388518_2.0_1059_di_AC_17_0_33_34_174	174	-	-	-	-	-	-	-	-	-
C182652_6.0_1060_di_AC_31_0_61_62_116	116	gi|242033817|ref|XP_002464303.1| hypothetical protein SORBIDRAFT_01g015855	37	1.14e-17	90.0651	-	-	-	-	-
C3032166_3.0_1061_di_AC_22_0_43_44_158	158	gi|167526864|ref|XP_001747765.1| hypothetical protein	30	5e-13	78.7039	-	-	-	-	-
scaffold19494_2.6_1062_di_AC_22_0_43_44_322	322	gi|528498993|ref|XP_005173104.1| PREDICTED: zinc finger and BTB domain-containing protein 49-like	33	4.97e-06	59.1626	-	-	-	-	-
C5485339_0.0_1064_di_AC_18_0_35_36_125	125	-	-	-	-	-	-	-	-	-
C5868880_1.0_1065_di_AC_18_0_35_36_140	140	-	-	-	-	-	-	-	-	-
C3213717_2.0_1066_di_AC_16_0_31_32_183	183	-	-	-	-	-	-	-	-	-
C5930563_1.0_1068_di_AC_15_0_29_30_143	143	-	-	-	-	-	-	-	-	-
C1325477_2.0_1069_di_AC_15_0_29_30_157	157	gi|261334358|emb|CBH17352.1| hypothetical protein, unlikely	28	0.000174	52.3458	-	-	-	-	-
C9719320_1.0_1070_di_AC_15_0_29_30_108	108	-	-	-	-	-	-	-	-	-
scaffold63883_1.6_1071_di_AC_15_0_29_30_318	318	-	-	-	-	-	-	-	-	-
scaffold155986_1.8_1073_di_AC_15_0_29_30_522	522	gi|255538518|ref|XP_002510324.1| Protein ariadne-1, putative	38	7.72e-08	65.9793	-	-	GO:0008270 zinc ion binding | GO:0003676 nucleic acid binding	-	pfam13923 zf-C3HC4_2 | pfam13639 zf-RING_2	GO & Domain
C6681130_2.0_1076_di_AC_15_0_29_30_228	228	-	-	-	-	-	-	-	-	-
C11840194_2.0_1077_di_AC_14_0_27_28_417	417	gi|514684496|ref|XP_004989828.1| spindle assembly checkpoint component	71	0.000653	52.8003	-	-	-	-	-
scaffold132707_1.5_1078_di_AC_14_0_27_28_496	496	-	-	-	-	-	-	-	-	-
C3079364_1.0_1079_di_AC_14_0_27_28_163	163	gi|323306101|gb|EGA59835.1| Ubp14p	22	1.27e-06	59.1626	-	-	-	-	-
C11019052_2.0_1081_di_AC_14_0_27_28_162	162	-	-	-	-	-	-	-	-	-
C11521561_1.0_1082_di_AC_14_0_27_28_222	222	-	-	-	-	-	-	-	-	-
C5292726_2.0_1086_di_AC_13_0_25_26_119	119	gi|242033817|ref|XP_002464303.1| hypothetical protein SORBIDRAFT_01g015855	37	5.11e-08	61.8893	-	-	-	-	-
C5889601_1.0_1087_di_AC_13_0_25_26_141	141	-	-	-	-	-	-	-	-	-
C2854894_0.0_1088_di_AC_13_0_25_26_144	144	-	-	-	-	-	-	-	-	-
C9760442_2.0_1090_di_AC_13_0_25_26_109	109	-	-	-	-	-	-	-	-	-
C9956428_2.0_1091_di_AC_12_0_23_24_114	114	-	-	-	-	-	-	-	-	-
C11633459_2.0_1092_di_AC_12_0_23_24_249	249	-	-	-	-	-	-	-	-	-
C10066863_1.0_1093_di_AC_12_0_23_24_117	117	-	-	-	-	-	-	-	-	-
scaffold176600_1.7_1094_di_AC_12_0_23_24_288	288	-	-	-	-	-	-	-	-	-
C10249431_1.0_1095_di_AC_12_0_23_24_123	123	-	-	-	-	-	-	-	-	-
scaffold79932_1.0_1096_di_AC_12_0_23_24_313	313	-	-	-	-	-	-	-	-	-
scaffold42964_2.7_1097_di_AC_12_0_23_24_295	295	-	-	-	-	-	-	-	-	-
scaffold86593_1.0_1099_di_AC_12_0_23_24_342	342	-	-	-	-	-	-	-	-	-
C18405843_2.0_1100_di_AC_12_0_23_24_246	246	-	-	-	-	-	-	-	-	-
scaffold157133_2.1_1102_di_AC_12_0_23_24_309	309	-	-	-	-	-	-	-	-	-
C17567322_2.0_1103_di_AC_12_0_23_24_144	144	-	-	-	-	-	-	-	-	-
C6857401_4.0_1105_di_AC_12_0_23_24_449	449	-	-	-	-	-	-	-	-	-
C18722731_1.0_1108_di_AC_11_0_21_22_540	540	-	-	-	-	-	-	-	-	-
C16762732_2.0_1110_di_AC_11_0_21_22_108	108	-	-	-	-	-	-	-	-	-
C17240334_1.0_1111_di_AC_11_0_21_22_126	126	-	-	-	-	-	-	-	-	-
scaffold130185_2.0_1114_di_AC_11_0_21_22_422	422	gi|355754753|gb|EHH58654.1| hypothetical protein EGM_08557, partial	22	0.00126	51.8914	-	-	-	-	-
C6293084_1.0_1115_di_AC_11_0_21_22_167	167	-	-	-	-	-	-	-	-	-
C3275920_2.0_1116_di_AC_11_0_21_22_198	198	gi|71744832|ref|XP_827046.1| hypothetical protein	37	5.59e-06	57.7992	-	-	-	-	-
C6245672_1.0_1118_di_AC_11_0_21_22_163	163	-	-	-	-	-	-	-	-	-
C2913344_0.0_1119_di_AC_11_0_21_22_148	148	-	-	-	-	-	-	-	-	-
C5292728_1.0_1120_di_AC_11_0_21_22_119	119	-	-	-	-	-	-	-	-	-
C10504636_1.0_1121_di_AC_11_0_21_22_133	133	-	-	-	-	-	-	-	-	-
C18405200_1.0_1122_di_AC_11_0_21_22_246	246	-	-	-	-	-	-	-	-	-
C18244136_1.0_1126_di_AC_11_0_21_22_213	213	-	-	-	-	-	-	-	-	-
C16488771_2.0_1127_di_AC_11_0_21_22_100	100	-	-	-	-	-	-	-	-	-
C16854092_3.0_1130_di_AC_11_0_21_22_111	111	-	-	-	-	-	-	-	-	-
C11229493_1.0_1131_di_AC_11_0_21_22_180	180	-	-	-	-	-	-	-	-	-
C18584527_1.0_1134_di_AC_11_0_21_22_310	310	-	-	-	-	-	-	-	-	-
C18633517_1.0_1136_di_AC_11_0_21_22_350	350	-	-	-	-	-	-	-	-	-
scaffold220793_2.0_1137_di_AC_11_0_21_22_362	362	-	-	-	-	-	-	-	-	-
C5327022_2.0_1138_di_AC_11_0_21_22_120	120	-	-	-	-	-	-	-	-	-
C18697100_2.0_1139_di_AC_11_0_21_22_448	448	-	-	-	-	-	-	-	-	-
C2708260_2.0_1140_di_AC_11_0_21_22_135	135	-	-	-	-	-	-	-	-	-
scaffold186654_1.6_1142_di_AC_11_0_21_22_1400	1400	gi|147857085|emb|CAN81801.1| hypothetical protein VITISV_032489	92	4.47e-18	100.972	-	-	-	-	-
C16698970_2.0_1144_di_AC_11_0_21_22_106	106	-	-	-	-	-	-	-	-	-
scaffold133452_1.8_1146_di_AC_11_0_21_22_546	546	gi|508713081|gb|EOY04978.1| IBR domain-containing protein isoform 1	43	3.12e-08	67.3426	-	-	GO:0008270 zinc ion binding | GO:0003676 nucleic acid binding	-	pfam13923 zf-C3HC4_2 | pfam13639 zf-RING_2	GO & Domain
C17282122_1.0_1148_di_AC_11_0_21_22_128	128	-	-	-	-	-	-	-	-	-
C16995048_1.0_1151_di_AC_10_0_19_20_116	116	gi|149054825|gb|EDM06642.1| WW domain binding protein 2, isoform CRA_a	38	4.81e-17	88.2473	-	-	GO:0005515 protein binding	-	-	GO only
scaffold124312_2.4_1152_di_AC_10_0_19_20_302	302	gi|225445061|ref|XP_002283491.1| PREDICTED: mitogen-activated protein kinase kinase 6	25	0.00211	50.528	-	-	-	-	-
C10132345_3.0_1154_di_AC_10_0_19_20_119	119	-	-	-	-	-	-	-	-	-
scaffold78774_2.0_1155_di_AC_10_0_19_20_348	348	-	-	-	-	-	-	-	-	-
C17901038_1.0_1156_di_AC_10_0_19_20_170	170	-	-	-	-	-	-	-	-	-
C17613582_2.0_1157_di_AC_10_0_19_20_147	147	-	-	-	-	-	-	-	-	-
C9469132_1.0_1159_di_AC_10_0_19_20_102	102	-	-	-	-	-	-	-	-	-
C11383277_2.0_1160_di_AC_10_0_19_20_199	199	-	-	-	-	-	-	-	-	pfam12622 NpwBP	Domain only
C3355423_2.0_1161_di_AC_10_0_19_20_235	235	-	-	-	-	-	-	-	-	-
scaffold123223_2.9_1162_di_AC_10_0_19_20_880	880	gi|355754753|gb|EHH58654.1| hypothetical protein EGM_08557, partial	51	6.47e-05	57.3448	-	-	-	-	-
scaffold87195_1.0_1164_di_AC_10_0_19_20_339	339	-	-	-	-	-	-	-	-	-
scaffold33604_2.6_1165_di_AC_10_0_19_20_278	278	-	-	-	-	-	-	-	-	-
C3186528_1.0_1166_di_AC_10_0_19_20_178	178	-	-	-	-	-	-	-	-	-
C6862104_2.0_1167_di_AC_10_0_19_20_515	515	-	-	-	-	-	-	-	-	-
C5146846_1.0_1168_di_AC_10_0_19_20_100	100	-	-	-	-	-	-	-	-	-
C6207595_1.0_1169_di_AC_10_0_19_20_160	160	-	-	-	-	-	-	-	-	-
C2926830_1.0_1170_di_AC_10_0_19_20_149	149	-	-	-	-	-	-	-	-	-
C5515085_2.0_1172_di_AC_10_0_19_20_126	126	-	-	-	-	-	-	-	-	-
C6859720_2.0_1173_di_AC_10_0_19_20_476	476	gi|355754753|gb|EHH58654.1| hypothetical protein EGM_08557, partial	21	0.00147	51.8914	-	-	-	-	pfam08731 AFT	Domain only
C11692211_2.0_1174_di_AC_10_0_19_20_269	269	-	-	-	-	-	-	-	-	-
scaffold219509_1.6_1175_di_AC_10_0_19_20_616	616	-	-	-	-	-	-	-	-	-
C10162173_1.0_1176_di_AC_10_0_19_20_120	120	-	-	-	-	-	-	-	-	-
C17415529_2.0_1178_di_AC_10_0_19_20_135	135	-	-	-	-	-	-	-	-	-
C18726853_2.0_1179_di_AC_10_0_19_20_565	565	-	-	-	-	-	-	-	-	-
scaffold187444_2.1_1180_di_AC_10_0_19_20_841	841	-	-	-	-	-	-	-	-	-
C18566110_1.0_1181_di_AC_10_0_19_20_300	300	-	-	-	-	-	-	-	-	-
scaffold14145_2.0_1182_di_AC_10_0_19_20_328	328	-	-	-	-	-	-	-	-	-
C10614328_1.0_1183_di_AC_10_0_19_20_138	138	-	-	-	-	-	-	-	-	-
C10822746_1.0_1184_di_AC_10_0_19_20_149	149	-	-	-	-	-	-	-	-	-
C18283839_2.0_1186_di_AC_10_0_19_20_220	220	gi|147771276|emb|CAN76251.1| hypothetical protein VITISV_025507	54	5e-29	129.602	GO:0009823 cytokinin catabolic process | GO:0022900 electron transport chain | GO:0048507 meristem development | GO:0032940 secretion by cell | GO:0010089 xylem development | GO:0044036 cell wall macromolecule metabolic process | GO:0006040 amino sugar metabolic process	GO:0016023 cytoplasmic membrane-bounded vesicle | GO:0005773 vacuole	GO:0019139 cytokinin dehydrogenase activity | GO:0050660 flavin adenine dinucleotide binding | GO:0008762 UDP-N-acetylmuramate dehydrogenase activity	-	-	GO only
C5950304_1.0_1187_di_AC_10_0_19_20_144	144	-	-	-	-	-	-	-	-	-
C18594086_2.0_1189_di_AC_10_0_19_20_316	316	-	-	-	-	-	-	-	-	-
scaffold8579_3.2_1191_di_AC_10_0_19_20_545	545	-	-	-	-	-	-	-	-	-
scaffold197913_2.2_1192_di_AC_11_70_91_22_688	688	-	-	-	-	-	-	-	-	-
C10805627_2.0_1193_di_AC_10_22_41_20_148	148	gi|170579958|ref|XP_001895056.1| Histidine-rich glycoprotein precursor	48	7.99e-17	89.6106	-	-	-	-	-
C2913350_1.0_1194_di_AC_14_16_43_28_148	148	gi|312086988|ref|XP_003145293.1| hypothetical protein LOAG_09718	33	0.000149	52.3458	-	-	-	-	-
C10949398_1.0_1195_di_AC_10_12_31_20_157	157	-	-	-	-	-	-	-	-	-
C9360280_2.0_1196_di_AC_10_80_99_20_100	100	gi|149032451|gb|EDL87342.1| rCG39143	32	1.28e-09	65.5248	-	-	-	-	-
scaffold88469_2.0_1197_di_AC_10_218_237_20_253	253	gi|399171116|emb|CCE28210.1| uncharacterized protein CPUR_01684	39	2.6e-10	72.3416	-	-	-	-	-
C11279068_1.0_1198_di_AC_11_10_31_22_186	186	-	-	-	-	-	-	-	-	-
C17628488_0.0_1199_di_AC_11_126_147_22_148	148	-	-	-	-	-	-	-	-	-
scaffold28202_1.5_1200_di_AC_10_10_29_20_363	363	-	-	-	-	-	-	-	-	-
C10694860_1.0_1201_di_AC_12_8_31_24_142	142	-	-	-	-	-	-	-	-	-
C10101501_2.0_1202_di_AC_10_42_61_20_118	118	-	-	-	-	-	-	-	-	-
scaffold104138_2.5_1203_di_AC_13_98_123_26_298	298	gi|68010379|ref|XP_670725.1| hypothetical protein	41	5.2e-12	78.2494	-	-	-	-	-
scaffold9668_2.2_1204_di_AC_10_464_483_20_495	495	-	-	-	-	-	-	-	-	-
C17738896_2.0_1205_di_AC_10_8_27_20_156	156	-	-	-	-	-	-	-	-	-
C10949674_1.0_1207_di_AC_12_130_153_24_157	157	-	-	-	-	-	-	-	-	-
scaffold29388_3.8_1208_di_AC_12_6_29_24_380	380	-	-	-	-	-	-	-	-	-
C9994172_1.0_1209_di_AC_10_6_25_20_115	115	-	-	-	-	-	-	-	-	-
C2855024_1.0_1210_di_AC_12_4_27_24_144	144	-	-	-	-	-	-	-	-	-
scaffold42305_2.0_1211_di_AC_10_32_51_20_382	382	gi|261331295|emb|CBH14285.1| T. brucei spp.-specific protein	24	3.19e-05	56.8903	-	-	-	-	-
C16489217_2.0_1212_di_AC_10_80_99_20_100	100	-	-	-	-	-	-	-	-	-
C17896016_1.0_1213_di_AC_10_6_25_20_169	169	-	-	-	-	-	-	-	-	-
C10856844_2.0_1214_di_AC_14_122_149_28_151	151	-	-	-	-	-	-	-	-	-
scaffold205517_1.5_1215_di_AC_10_362_381_20_456	456	gi|242045628|ref|XP_002460685.1| hypothetical protein SORBIDRAFT_02g033135	42	0.000202	54.6181	-	-	-	-	-
C18255737_2.0_1216_di_AC_10_192_211_20_215	215	-	-	-	-	-	-	-	-	-
C11752382_2.0_1217_di_AC_10_270_289_20_297	297	-	-	-	-	-	-	-	-	-
C3400917_1.0_1218_di_AC_15_258_287_30_300	300	-	-	-	-	-	-	-	-	-
C9361600_1.0_1219_di_AC_11_74_95_22_100	100	-	-	-	-	-	-	-	-	-
C18255591_2.0_1220_di_AC_11_4_25_22_215	215	-	-	-	-	-	-	-	-	-
C6500398_1.0_1221_di_AC_11_146_167_22_190	190	-	-	-	-	-	-	-	-	-
C17197807_0.0_1222_di_AC_12_100_123_24_124	124	-	-	-	-	-	-	-	-	-
C6180852_2.0_1223_di_AC_15_112_141_30_158	158	gi|170577748|ref|XP_001894123.1| T-cell receptor beta chain ANA 11	32	6.17e-11	72.3416	-	-	-	-	-
scaffold194774_2.7_1225_di_AC_14_174_201_28_554	554	-	-	-	-	-	-	-	-	-
C6376109_1.0_1226_di_AC_10_154_173_20_175	175	-	-	-	-	-	-	-	-	-
C6024931_1.0_1227_di_AC_14_112_139_28_148	148	-	-	-	-	-	-	-	-	-
C17434247_2.0_1228_di_AC_10_116_135_20_136	136	-	-	-	-	-	-	-	-	-
scaffold39827_2.2_1230_di_AC_10_22_41_20_318	318	-	-	-	-	-	-	-	-	-
C5486513_1.0_1231_di_AC_10_76_95_20_125	125	-	-	-	-	-	-	-	-	-
C18179883_1.0_1232_di_AC_11_180_201_22_203	203	-	-	-	-	-	-	-	-	-
C9637705_2.0_1233_di_AC_10_52_71_20_106	106	-	-	-	-	-	-	-	-	-
C10033351_2.0_1234_di_AC_11_42_63_22_116	116	-	-	-	-	-	-	-	-	-
C11045894_1.0_1236_di_AC_12_88_111_24_164	164	-	-	-	-	-	-	-	-	-
scaffold132880_1.9_1238_di_AC_12_952_975_24_983	983	-	-	-	-	-	-	-	-	-
C11397655_1.0_1239_di_AC_11_172_193_22_201	201	-	-	-	-	-	-	-	-	-
C567415_3.0_1240_di_AC_12_66_89_24_125	125	gi|74221012|dbj|BAE33666.1| unnamed protein product	20	1.14e-05	55.0725	-	-	-	-	-
C3127512_2.0_1241_di_AC_10_44_63_20_169	169	-	-	-	-	-	-	-	-	-
scaffold68624_1.5_1242_di_AC_11_230_251_22_297	297	-	-	-	-	-	-	-	-	-
C3233399_1.0_1243_di_AC_14_154_181_28_187	187	gi|332024919|gb|EGI65107.1| Odorant receptor 22b	31	0.00356	48.7102	-	-	-	-	-
scaffold66121_2.9_1244_di_AC_15_268_297_30_306	306	-	-	-	-	-	-	-	-	-
C1450003_1.0_1245_di_AC_13_88_113_26_216	216	-	-	-	-	-	-	-	-	-
scaffold224042_1.2_1246_di_AC_10_42_61_20_410	410	-	-	-	-	-	-	-	-	-
C11480493_2.0_1249_di_AC_12_190_213_24_214	214	-	-	-	-	-	-	-	-	-
scaffold15159_2.0_1250_di_AC_14_4_31_28_467	467	-	-	-	-	-	-	-	-	-
scaffold61340_1.8_1251_di_AC_15_96_125_30_618	618	-	-	-	-	-	-	-	-	-
scaffold98384_2.0_1252_di_AC_13_96_121_26_516	516	-	-	-	-	-	-	-	-	-
scaffold59382_2.8_1253_di_AC_10_96_115_20_466	466	-	-	-	-	-	-	-	-	-
scaffold602_2.7_1254_di_AC_11_368_389_22_698	698	-	-	-	-	-	-	-	-	-
C2759541_1.0_1255_di_AC_12_94_117_24_138	138	-	-	-	-	-	-	-	-	-
scaffold50089_2.6_1256_di_AC_12_368_391_24_393	393	-	-	-	-	-	-	-	-	-
C6569305_1.0_1259_di_AC_11_8_29_22_202	202	-	-	-	-	-	-	-	-	-
C18402314_1.0_1260_di_AC_10_224_243_20_245	245	-	-	-	-	-	-	-	-	-
C3383211_1.0_1261_di_AC_10_184_203_20_264	264	-	-	-	-	-	-	-	-	-
C6757366_2.0_1262_di_AC_14_230_257_28_259	259	gi|355754753|gb|EHH58654.1| hypothetical protein EGM_08557, partial	22	0.000459	52.3458	-	-	-	-	-
C5580321_2.0_1264_di_AC_12_20_43_24_128	128	-	-	-	-	-	-	-	-	-
scaffold222756_2.0_1266_di_AC_11_446_467_22_552	552	-	-	-	-	-	-	-	-	-
scaffold229549_1.1_1267_di_AC_10_446_465_20_532	532	-	-	-	-	-	-	-	-	-
C11873856_2.0_1268_di_AC_10_578_597_20_829	829	-	-	-	-	-	-	-	-	-
C10939076_1.0_1270_di_AC_13_94_119_26_156	156	-	-	-	-	-	-	-	-	-
C16922088_2.0_1272_di_AC_10_8_27_20_113	113	-	-	-	-	-	-	-	-	-
scaffold120055_2.0_1273_di_AC_10_32_51_20_320	320	-	-	-	-	-	-	-	-	-
C3324327_2.0_1275_di_AC_10_82_101_20_216	216	-	-	-	-	-	-	-	-	-
scaffold184935_2.0_1276_di_AC_10_228_247_20_363	363	-	-	-	-	-	-	-	-	-
C6093427_2.0_1277_di_AC_13_114_139_26_152	152	-	-	-	-	-	-	-	-	-
C5432782_1.0_1279_di_AC_13_96_121_26_123	123	gi|261326511|emb|CBH09472.1| hypothetical protein, unlikely	18	6.01e-05	52.8003	-	-	-	-	-
C9812974_2.0_1280_di_AC_11_88_109_22_110	110	-	-	-	-	-	-	-	-	-
scaffold218948_1.5_1281_di_AC_12_234_257_24_450	450	-	-	-	-	-	-	-	-	-
C10141973_3.0_1282_di_AC_10_96_115_20_119	119	-	-	-	-	-	-	-	-	-
scaffold199345_2.0_1284_di_AC_10_462_481_20_798	798	-	-	-	-	-	-	-	-	-
C6544348_2.0_1285_di_AC_10_114_133_20_197	197	-	-	-	-	-	-	-	-	-
scaffold35571_1.0_1286_di_AC_19_270_307_38_608	608	gi|170577748|ref|XP_001894123.1| T-cell receptor beta chain ANA 11	57	1.6e-05	58.7081	-	-	-	-	-
C16863562_2.0_1288_di_AC_10_90_109_20_111	111	-	-	-	-	-	-	-	-	-
scaffold152928_1.5_1289_di_AC_11_266_287_22_294	294	-	-	-	-	-	-	-	-	-
C11860129_2.0_1291_di_AC_10_316_335_20_507	507	-	-	-	-	-	-	-	-	-
scaffold37480_4.0_1293_di_AC_10_562_581_20_596	596	-	-	-	-	-	-	-	-	-
scaffold205856_2.0_1294_di_AC_10_36_55_20_390	390	gi|224132986|ref|XP_002327928.1| predicted protein	38	7.15e-08	65.5248	-	GO:0005794 Golgi apparatus	GO:0016757 transferase activity, transferring glycosyl groups	-	-	GO only
C11141177_1.0_1295_di_AC_11_144_165_22_172	172	-	-	-	-	-	-	-	-	-
C2856976_0.0_1296_di_AC_22_100_143_44_144	144	gi|528495039|ref|XP_003199580.2| PREDICTED: protein C21orf2-like isoform X1	25	9.87e-05	52.8003	-	-	-	-	-
C9731482_2.0_1297_di_AC_13_82_107_26_108	108	-	-	-	-	-	-	-	-	-
C11649923_2.0_1298_di_AC_10_196_215_20_254	254	-	-	-	-	-	-	-	-	-
scaffold69278_1.6_1300_di_AC_10_474_493_20_666	666	-	-	-	-	-	-	-	-	-
C17267692_2.0_1301_di_AC_11_104_125_22_127	127	-	-	-	-	-	-	-	-	-
scaffold7616_2.0_1302_di_AC_11_78_99_22_282	282	-	-	-	-	-	-	-	-	-
C18739675_2.0_1303_di_AC_10_692_711_20_713	713	-	-	-	-	-	-	-	-	-
scaffold147768_2.0_1304_di_AC_10_392_411_20_1265	1265	gi|356560274|ref|XP_003548418.1| PREDICTED: probable F-box protein At3g61730-like	47	5.23e-17	97.3363	GO:0055046 microgametogenesis | GO:0048658 tapetal layer development	GO:0005634 nucleus	-	-	pfam12937 F-box-like	GO & Domain
scaffold81984_1.5_1305_di_AC_12_106_129_24_390	390	-	-	-	-	-	-	-	-	-
C17081804_2.0_1306_di_AC_10_78_97_20_119	119	-	-	-	-	-	-	-	-	-
C16839453_0.0_1307_di_AC_10_90_109_20_110	110	-	-	-	-	-	-	-	-	-
C11153061_0.0_1308_di_AC_14_144_171_28_173	173	-	-	-	-	-	-	-	-	-
scaffold180522_1.0_1309_di_AC_14_324_351_28_354	354	-	-	-	-	-	-	-	-	-
C5457275_2.0_1312_di_AC_13_98_123_26_124	124	-	-	-	-	-	-	-	-	-
C6733542_0.0_1315_di_AC_18_210_245_36_247	247	-	-	-	-	-	-	-	-	-
C3285614_1.0_1316_di_AC_11_156_177_22_201	201	-	-	-	-	-	-	-	-	-
C10979673_1.0_1317_di_AC_10_80_99_20_159	159	-	-	-	-	-	-	-	-	-
C11550598_2.0_1319_di_AC_10_202_221_20_228	228	-	-	-	-	-	-	-	-	-
C17882384_2.0_1320_di_AC_10_148_167_20_168	168	-	-	-	-	-	-	-	-	-
scaffold20126_1.7_1321_di_AC_13_300_325_26_327	327	-	-	-	-	-	-	-	-	-
C18010867_2.0_1322_di_AC_10_158_177_20_181	181	-	-	-	-	-	-	-	-	-
C18738159_4.0_1323_di_AC_10_6_25_20_683	683	gi|359472690|ref|XP_003631186.1| PREDICTED: zinc finger protein JAGGED-like	98	3.48e-18	100.063	-	-	-	-	-
C16565462_1.0_1325_di_AC_11_2_23_22_102	102	-	-	-	-	-	-	-	-	-
C5392500_1.0_1326_di_AC_10_2_21_20_122	122	-	-	-	-	-	-	-	-	-
C5395618_2.0_1328_di_AC_10_2_21_20_122	122	-	-	-	-	-	-	-	-	-
C6738060_2.0_1331_di_AC_10_2_21_20_249	249	-	-	-	-	-	-	-	-	-
C11305735_2.0_1332_di_AC_12_160_183_24_189	189	-	-	-	-	-	-	-	-	-
C6684088_2.0_1333_di_AC_10_208_227_20_229	229	-	-	-	-	-	-	-	-	-
C9415213_1.0_1334_di_AC_12_72_95_24_101	101	-	-	-	-	-	-	-	-	-
scaffold7007_2.0_1335_di_AC_11_344_365_22_384	384	-	-	-	-	-	-	-	-	-
C9680994_1.0_1337_di_AC_10_6_25_20_107	107	-	-	-	-	-	-	-	-	-
C6108733_1.0_1338_di_AC_15_110_139_30_153	153	gi|242060268|ref|XP_002451423.1| hypothetical protein SORBIDRAFT_04g001863	41	0.0012	49.6191	-	-	-	-	-
C18432879_1.0_1339_di_AC_10_4_23_20_253	253	-	-	-	-	-	-	-	-	-
C17698734_1.0_1340_di_AC_11_4_25_22_153	153	-	-	-	-	-	-	-	-	-
C17381049_1.0_1341_di_AC_11_4_25_22_133	133	-	-	-	-	-	-	-	-	-
scaffold102117_1.6_1342_di_AC_10_4_23_20_346	346	-	-	-	-	-	-	-	-	-
C17700186_1.0_1344_di_AC_10_4_23_20_153	153	-	-	-	-	-	-	-	-	-
C17765915_1.0_1345_di_AC_10_4_23_20_158	158	-	-	-	-	-	-	-	-	-
scaffold41211_2.7_1346_di_AC_10_4_23_20_539	539	-	-	-	-	-	-	-	-	-
C11057494_2.0_1348_di_AC_13_6_31_26_165	165	-	-	-	-	-	-	-	-	-
C6245502_0.0_1350_di_AC_10_6_25_20_163	163	-	-	-	-	-	-	-	-	-
C10735445_1.0_1351_di_AC_11_8_29_22_144	144	-	-	-	-	-	-	-	-	-
C6774069_2.0_1352_di_AC_12_8_31_24_269	269	-	-	-	-	-	-	-	-	-
C9596032_0.0_1353_di_AC_11_8_29_22_105	105	-	-	-	-	-	-	-	-	-
scaffold116479_1.0_1354_di_AC_11_8_29_22_379	379	-	-	-	-	-	-	-	-	-
C2791855_1.0_1355_di_AC_11_8_29_22_140	140	-	-	-	-	-	-	-	-	-
scaffold63861_2.0_1356_di_AC_10_8_27_20_319	319	-	-	-	-	-	-	-	-	-
scaffold72453_2.5_1357_di_AC_10_10_29_20_284	284	-	-	-	-	-	-	-	-	-
scaffold121277_2.0_1359_di_AC_10_12_31_20_671	671	-	-	-	-	-	-	-	-	-
C10657644_2.0_1360_di_AC_10_12_31_20_140	140	-	-	-	-	-	-	-	-	-
C2774755_1.0_1362_di_AC_13_16_41_26_139	139	gi|355754753|gb|EHH58654.1| hypothetical protein EGM_08557, partial	21	0.00132	49.1647	-	-	-	-	-
C6616100_1.0_1363_di_AC_10_16_35_20_211	211	gi|407262250|ref|XP_003946037.1| PREDICTED: uncharacterized protein LOC101056670	29	0.00319	49.1647	-	-	-	-	-
C10308014_1.0_1364_di_AC_12_96_119_24_125	125	-	-	-	-	-	-	-	-	-
C11424854_2.0_1365_di_AC_14_176_203_28_205	205	-	-	-	-	-	-	-	-	-
C5296584_0.0_1366_di_AC_10_78_97_20_119	119	gi|355754753|gb|EHH58654.1| hypothetical protein EGM_08557, partial	32	0.000838	49.1647	-	-	-	-	-
scaffold180233_2.3_1367_di_AC_11_130_151_22_579	579	-	-	-	-	-	-	-	-	-
C17882830_0.0_1369_di_AC_10_148_167_20_168	168	-	-	-	-	-	-	-	-	-
scaffold119604_2.0_1371_di_AC_13_342_367_26_371	371	-	-	-	-	-	-	-	-	-
scaffold109218_1.4_1372_di_AC_10_262_281_20_337	337	-	-	-	-	-	-	-	-	-
C6376873_1.0_1373_di_AC_10_44_63_20_175	175	gi|297847394|ref|XP_002891578.1| 10-formyltetrahydrofolate synthetase	27	3.77e-09	67.3426	-	-	-	-	-
scaffold29928_2.7_1374_di_AC_10_172_191_20_819	819	-	-	-	-	-	-	-	-	-
scaffold25849_2.0_1375_di_AC_11_278_299_22_301	301	-	-	-	-	-	-	-	-	-
C9777610_0.0_1378_di_AC_12_80_103_24_109	109	-	-	-	-	-	-	-	-	-
C10308768_2.0_1380_di_AC_10_96_115_20_125	125	-	-	-	-	-	-	-	-	-
scaffold33458_2.0_1381_di_AC_13_300_325_26_337	337	-	-	-	-	-	-	-	-	-
C6742218_2.0_1383_di_AC_10_110_129_20_251	251	-	-	-	-	-	-	-	-	-
C10547084_0.0_1384_di_AC_11_94_115_22_135	135	-	-	-	-	-	-	-	-	-
C5194297_1.0_1385_di_AC_15_76_105_30_107	107	gi|312116841|ref|XP_003151341.1| hypothetical protein LOAG_15806	23	3.08e-06	55.9814	-	-	-	-	-
C9961948_1.0_1386_di_AC_10_60_79_20_114	114	-	-	-	-	-	-	-	-	-
scaffold58260_1.5_1388_di_AC_12_470_493_24_499	499	-	-	-	-	-	-	-	-	-
scaffold166291_2.4_1389_di_AC_13_1164_1189_26_1197	1197	-	-	-	-	-	-	-	-	-
C9725754_2.0_1391_di_AC_10_52_71_20_108	108	-	-	-	-	-	-	-	-	-
C6093677_3.0_1392_di_AC_10_12_31_20_152	152	-	-	-	-	-	-	-	-	-
C16567562_1.0_1393_di_AC_10_82_101_20_102	102	-	-	-	-	-	-	-	-	-
scaffold79386_2.5_1394_di_AC_10_98_117_20_320	320	-	-	-	-	-	-	-	-	-
scaffold38984_2.0_1396_di_AC_11_60_81_22_256	256	-	-	-	-	-	-	-	-	-
C17419495_2.0_1398_di_AC_10_114_133_20_135	135	-	-	-	-	-	-	-	-	-
C17602023_1.0_1399_di_AC_10_120_139_20_146	146	-	-	-	-	-	-	-	-	-
scaffold128073_1.7_1401_di_AC_10_358_377_20_387	387	-	-	-	-	-	-	-	-	-
C16889934_2.0_1402_di_AC_10_92_111_20_112	112	-	-	-	-	-	-	-	-	-
scaffold64890_2.5_1405_di_AC_14_86_113_28_514	514	-	-	-	-	-	-	-	-	-
scaffold16718_2.0_1406_di_AC_10_396_415_20_427	427	-	-	-	-	-	-	-	-	-
C3044618_2.0_1407_di_AC_10_110_129_20_159	159	gi|355754753|gb|EHH58654.1| hypothetical protein EGM_08557, partial	35	1.05e-08	65.5248	-	-	-	-	-
C9850223_1.0_1408_di_AC_11_28_49_22_111	111	-	-	-	-	-	-	-	-	-
scaffold163_3.9_1409_di_AC_10_1900_1919_20_2041	2041	-	-	-	-	-	-	-	-	-
C5481681_1.0_1410_di_AC_14_62_89_28_125	125	-	-	-	-	-	-	-	-	-
C5431322_1.0_1412_di_AC_10_6_25_20_123	123	-	-	-	-	-	-	-	-	-
C10952888_1.0_1413_di_AC_10_136_155_20_157	157	-	-	-	-	-	-	-	-	-
scaffold9504_1.5_1414_di_AC_11_250_271_22_272	272	-	-	-	-	-	-	-	-	-
scaffold63905_2.0_1415_di_AC_10_450_469_20_511	511	-	-	-	-	-	-	-	-	-
C11451934_0.0_1417_di_AC_14_180_207_28_209	209	-	-	-	-	-	-	-	-	-
C5397744_1.0_1418_di_AC_10_96_115_20_122	122	gi|510785748|ref|NP_001265373.1| ankyrin repeat and LEM domain-containing protein 1 isoform 3	21	5.23e-06	55.9814	-	-	-	-	-
C3369268_1.0_1421_di_AC_10_188_207_20_247	247	gi|261331295|emb|CBH14285.1| T. brucei spp.-specific protein	48	9.22e-11	73.7049	-	-	-	-	-
C5972622_2.0_1422_di_AC_10_42_61_20_145	145	-	-	-	-	-	-	-	-	-
C6196539_1.0_1423_di_AC_11_32_53_22_159	159	-	-	-	-	-	-	-	-	-
C5654778_0.0_1426_di_AC_14_96_123_28_131	131	-	-	-	-	-	-	-	-	-
C10462021_3.0_1427_di_AC_10_4_23_20_131	131	-	-	-	-	-	-	-	-	-
C18730501_2.0_1429_di_AC_10_500_519_20_593	593	-	-	-	-	-	-	-	-	-
C16704966_0.0_1430_di_AC_11_84_105_22_106	106	-	-	-	-	-	-	-	-	-
scaffold178232_2.0_1431_di_AC_11_134_155_22_330	330	-	-	-	-	-	-	-	-	-
C17400803_2.0_1432_di_AC_10_114_133_20_134	134	-	-	-	-	-	-	-	-	-
C5779188_1.0_1435_di_AC_14_102_129_28_136	136	gi|124484662|ref|YP_001031252.1| b5.1	29	1.4e-06	58.2537	-	-	-	-	-
C11866808_2.0_1438_di_AC_10_166_185_20_576	576	-	-	-	-	-	-	-	-	-
scaffold51272_2.5_1439_di_AC_10_94_113_20_299	299	-	-	-	-	-	-	-	-	-
C9420469_2.0_1440_di_AC_12_76_99_24_101	101	-	-	-	-	-	-	-	-	-
C16652345_1.0_1443_di_AC_11_82_103_22_104	104	-	-	-	-	-	-	-	-	-
C6554359_1.0_1445_di_AC_11_164_185_22_199	199	-	-	-	-	-	-	-	-	-
C18603944_2.0_1446_di_AC_10_302_321_20_323	323	-	-	-	-	-	-	-	-	-
scaffold70008_2.3_1447_di_AC_10_1146_1165_20_1172	1172	gi|548862622|gb|ERN19980.1| hypothetical protein AMTR_s00071p00141230	26	9.48e-06	60.5259	-	-	-	-	-
scaffold25994_3.0_1448_di_AC_10_86_105_20_316	316	-	-	-	-	-	-	-	-	-
C5299826_2.0_1451_di_AC_10_84_103_20_119	119	-	-	-	-	-	-	-	-	-
C6788179_1.0_1452_di_AC_11_86_107_22_279	279	-	-	-	-	-	-	-	-	-
scaffold12413_1.4_1453_di_AC_10_68_87_20_281	281	gi|449464346|ref|XP_004149890.1| PREDICTED: potassium channel AKT1-like	35	2.99e-07	62.7982	-	-	-	-	-
C11609401_0.0_1454_di_AC_10_222_241_20_242	242	-	-	-	-	-	-	-	-	-
C2683915_1.0_1456_di_AC_10_42_61_20_122	122	-	-	-	-	-	-	-	-	-
C11714603_2.0_1460_di_AC_10_130_149_20_278	278	-	-	-	-	-	-	-	-	-
scaffold147515_1.0_1462_di_AC_10_110_129_20_382	382	-	-	-	-	-	-	-	-	-
C3096342_1.0_1464_di_AC_13_36_61_26_165	165	gi|521034741|gb|EPQ16525.1| Putative olfactory receptor 52P1	30	5.18e-05	54.1636	-	-	-	-	-
C16773728_3.0_1465_di_AC_10_88_107_20_108	108	-	-	-	-	-	-	-	-	-
scaffold56987_1.7_1466_di_AC_10_334_353_20_354	354	-	-	-	-	-	-	-	-	-
scaffold48563_2.3_1467_di_AC_12_14_37_24_375	375	gi|343796222|gb|AEM63548.1| dehydration-responsive element-binding protein DREB1	65	8.93e-33	145.053	GO:0006355 regulation of transcription, DNA-dependent	GO:0005634 nucleus | GO:0009536 plastid | GO:0005667 transcription factor complex	GO:0003700 sequence-specific DNA binding transcription factor activity | GO:0003677 DNA binding	-	pfam00847 AP2	GO & Domain
C10466187_2.0_1469_di_AC_13_4_29_26_131	131	-	-	-	-	-	-	-	-	-
C16835321_1.0_1470_di_AC_11_84_105_22_110	110	-	-	-	-	-	-	-	-	-
C3300814_1.0_1471_di_AC_12_94_117_24_206	206	gi|74190779|dbj|BAE28180.1| unnamed protein product	65	1.89e-14	84.6117	GO:0015031 protein transport	-	GO:0005093 Rab GDP-dissociation inhibitor activity	-	-	GO only
C606433_3.0_1472_di_AC_13_8_33_26_203	203	-	-	-	-	-	-	-	-	-
C9649785_1.0_1473_di_AC_10_66_85_20_106	106	-	-	-	-	-	-	-	-	-
C608341_4.0_1474_di_AC_24_106_153_48_208	208	gi|167520326|ref|XP_001744502.1| hypothetical protein	51	7.02e-20	101.426	GO:0035556 intracellular signal transduction | GO:0000226 microtubule cytoskeleton organization	GO:0005815 microtubule organizing center | GO:0000922 spindle pole	-	-	-	GO only
C9969730_2.0_1475_di_AC_11_20_41_22_114	114	-	-	-	-	-	-	-	-	-
C17703568_5.0_1476_di_AC_10_112_131_20_153	153	gi|530356313|ref|XP_005275824.1| PREDICTED: retrotransposon-derived protein PEG10-like	48	1.48e-06	58.7081	-	-	-	-	-
C9775088_1.0_1478_di_AC_13_82_107_26_109	109	-	-	-	-	-	-	-	-	-
C5739790_3.0_1479_di_AC_14_10_37_28_134	134	-	-	-	-	-	-	-	-	-
C3164662_2.0_1480_di_AC_12_10_33_24_174	174	-	-	-	-	-	-	-	-	-
C5582676_2.0_1481_di_AC_10_28_47_20_128	128	-	-	-	-	-	-	-	-	-
C16929682_0.0_1482_di_AC_10_92_111_20_113	113	-	-	-	-	-	-	-	-	-
scaffold4328_1.0_1483_di_AC_10_58_77_20_271	271	gi|521035631|gb|EPQ17413.1| hypothetical protein D623_10013856, partial	33	5.51e-08	65.0704	-	-	-	-	-
scaffold44334_1.3_1484_di_AC_11_86_107_22_331	331	gi|460373356|ref|XP_004232486.1| PREDICTED: WD repeat-containing protein 82-B-like	34	3.21e-11	75.9772	GO:0048573 photoperiodism, flowering	GO:0005737 cytoplasm | GO:0080008 CUL4 RING ubiquitin ligase complex	GO:0000166 nucleotide binding	-	pfam00400 WD40	GO & Domain
C1341108_1.0_1485_di_AC_12_50_73_24_160	160	gi|307207110|gb|EFN84919.1| hypothetical protein EAI_04788	33	3.15e-07	60.9804	-	-	-	-	-
scaffold149549_2.1_1486_di_AC_10_134_153_20_769	769	gi|548854594|gb|ERN12504.1| hypothetical protein AMTR_s00025p00180980	25	5.88e-06	60.5259	-	-	-	-	pfam00400 WD40	Domain only
C6384947_1.0_1487_di_AC_10_74_93_20_176	176	-	-	-	-	-	-	-	-	-
C1487565_2.0_1488_di_AC_19_466_503_38_512	512	gi|355687298|gb|EHH25882.1| hypothetical protein EGK_15737, partial	146	9.49e-13	81.885	GO:0006144 purine base metabolic process | GO:0046486 glycerolipid metabolic process | GO:0006206 pyrimidine base metabolic process | GO:0009166 nucleotide catabolic process	-	GO:0030145 manganese ion binding | GO:0047631 ADP-ribose diphosphatase activity | GO:0047734 CDP-glycerol diphosphatase activity | GO:0008663 2',3'-cyclic-nucleotide 2'-phosphodiesterase activity	-	-	GO only
scaffold130531_2.0_1489_di_AC_11_356_377_22_390	390	-	-	-	-	-	-	-	-	-
C10637823_0.0_1490_di_AC_12_114_137_24_139	139	-	-	-	-	-	-	-	-	-
scaffold102128_2.0_1491_di_AC_15_118_147_30_342	342	-	-	-	-	-	-	-	-	-
C11586293_2.0_1492_di_AC_10_44_63_20_236	236	-	-	-	-	-	-	-	-	-
C6617448_2.0_1494_di_AC_11_138_159_22_211	211	gi|462400330|gb|EMJ05998.1| hypothetical protein PRUPE_ppa000144mg	39	1.15e-12	79.1583	GO:0006396 RNA processing | GO:0051252 regulation of RNA metabolic process	-	GO:0008026 ATP-dependent helicase activity | GO:0003723 RNA binding | GO:0005524 ATP binding | GO:0004525 ribonuclease III activity	-	-	GO only
scaffold116329_1.6_1495_di_AC_10_282_301_20_303	303	-	-	-	-	-	-	-	-	-
C11098408_1.0_1499_di_AC_14_140_167_28_168	168	gi|170577748|ref|XP_001894123.1| T-cell receptor beta chain ANA 11	28	1.19e-09	68.706	-	-	-	-	-
scaffold126505_2.0_1500_di_AC_12_12_35_24_481	481	gi|147771223|emb|CAN76439.1| hypothetical protein VITISV_001759	58	9.57e-08	65.5248	GO:0015074 DNA integration	-	GO:0003676 nucleic acid binding	-	-	GO only
C18246160_3.0_1501_di_AC_11_190_211_22_213	213	-	-	-	-	-	-	-	-	-
scaffold47464_1.6_1503_di_AC_11_64_85_22_398	398	-	-	-	-	-	-	-	-	-
C5327050_1.0_1504_di_AC_10_46_65_20_120	120	gi|355754753|gb|EHH58654.1| hypothetical protein EGM_08557, partial	29	1.59e-09	66.4337	-	-	-	-	-
C9591738_1.0_1505_di_AC_10_80_99_20_105	105	-	-	-	-	-	-	-	-	-
scaffold199059_1.0_1507_di_AC_10_82_101_20_474	474	-	-	-	-	-	-	-	-	-
C16645393_1.0_1508_di_AC_10_84_103_20_104	104	-	-	-	-	-	-	-	-	-
scaffold140994_2.5_1510_di_AC_10_154_173_20_555	555	-	-	-	-	-	-	-	-	-
scaffold118684_2.4_1511_di_AC_10_154_173_20_728	728	gi|225439207|ref|XP_002270169.1| PREDICTED: polyribonucleotide nucleotidyltransferase	56	1.65e-22	114.151	GO:0031425 chloroplast RNA processing | GO:0016036 cellular response to phosphate starvation | GO:0016120 carotene biosynthetic process | GO:0016123 xanthophyll biosynthetic process | GO:0015995 chlorophyll biosynthetic process | GO:0006402 mRNA catabolic process | GO:0010323 negative regulation of isopentenyl diphosphate biosynthetic process, mevalonate-independent pathway | GO:0006144 purine ba…	GO:0009570 chloroplast stroma	GO:0004654 polyribonucleotide nucleotidyltransferase activity | GO:0000287 magnesium ion binding | GO:0003723 RNA binding | GO:0000175 3'-5'-exoribonuclease activity	-	-	GO only
C18715879_1.0_1512_di_AC_11_484_505_22_506	506	-	-	-	-	-	-	-	-	-
C18021873_0.0_1513_di_AC_10_160_179_20_182	182	-	-	-	-	-	-	-	-	-
scaffold105615_2.5_1514_di_AC_10_286_305_20_321	321	-	-	-	-	-	-	-	-	-
scaffold20371_1.2_1517_di_AC_11_384_405_22_472	472	-	-	-	-	-	-	-	-	-
C3406104_2.0_1519_di_AC_10_264_283_20_318	318	-	-	-	-	-	-	-	-	-
C9361788_2.0_1520_di_AC_11_78_99_22_100	100	gi|68010379|ref|XP_670725.1| hypothetical protein	30	0.000645	48.7102	-	-	-	-	-
C17310122_1.0_1521_di_AC_10_6_25_20_129	129	-	-	-	-	-	-	-	-	-
C1249530_3.0_1524_di_AC_12_50_73_24_104	104	gi|312086988|ref|XP_003145293.1| hypothetical protein LOAG_09718	29	3.87e-06	55.527	-	-	-	-	-
C10694846_1.0_1525_di_AC_13_4_29_26_142	142	-	-	-	-	-	-	-	-	-
C11400119_1.0_1526_di_AC_11_160_181_22_201	201	-	-	-	-	-	-	-	-	-
C10984011_2.0_1528_di_AC_13_132_157_26_159	159	-	-	-	-	-	-	-	-	-
C1281242_2.0_1529_di_AC_11_28_49_22_124	124	gi|355754753|gb|EHH58654.1| hypothetical protein EGM_08557, partial	27	2.46e-07	60.0715	-	-	-	-	-
C3122894_1.0_1530_di_AC_10_124_143_20_168	168	-	-	-	-	-	-	-	-	-
C11861557_1.0_1531_di_AC_10_146_165_20_518	518	gi|225433118|ref|XP_002285145.1| PREDICTED: probable inorganic phosphate transporter 1-7-like	30	1.11e-08	68.706	-	-	-	-	-
scaffold27424_2.0_1532_di_AC_12_18_41_24_372	372	gi|449272744|gb|EMC82498.1| hypothetical protein A306_09514, partial	37	2.23e-05	57.3448	-	-	-	-	-
scaffold159260_3.0_1533_di_AC_12_922_945_24_1615	1615	gi|527197711|gb|EPS66122.1| hypothetical protein M569_08654	29	7.08e-06	61.4348	-	-	-	-	-
C18437005_0.0_1535_di_AC_10_64_83_20_254	254	-	-	-	-	-	-	-	-	-
C17789535_2.0_1536_di_AC_11_138_159_22_160	160	-	-	-	-	-	-	-	-	-
scaffold53435_1.3_1537_di_AC_16_344_375_32_387	387	-	-	-	-	-	-	-	-	-
C10203793_1.0_1538_di_AC_11_98_119_22_121	121	-	-	-	-	-	-	-	-	-
C617171_4.0_1539_di_AC_12_8_31_24_244	244	-	-	-	-	-	-	-	-	-
C18022169_1.0_1541_di_AC_10_72_91_20_182	182	-	-	-	-	-	-	-	-	-
C6128569_2.0_1543_di_AC_10_4_23_20_154	154	-	-	-	-	-	-	-	-	-
C6048553_1.0_1546_di_AC_15_118_147_30_149	149	-	-	-	-	-	-	-	-	-
scaffold29889_1.4_1548_di_AC_12_76_99_24_376	376	-	-	-	-	-	-	-	-	-
C9858209_1.0_1550_di_AC_14_82_109_28_111	111	-	-	-	-	-	-	-	-	-
C6714571_2.0_1552_di_AC_10_214_233_20_239	239	-	-	-	-	-	-	-	-	-
scaffold7423_2.0_1553_di_AC_11_14_35_22_339	339	-	-	-	-	-	-	-	-	-
C3297668_1.0_1554_di_AC_10_160_179_20_205	205	-	-	-	-	-	-	-	-	-
C3052475_0.0_1555_di_AC_11_138_159_22_160	160	-	-	-	-	-	-	-	-	-
scaffold47832_3.0_1556_di_AC_10_382_401_20_548	548	-	-	-	-	-	-	-	-	-
C10141467_1.0_1558_di_AC_10_98_117_20_119	119	-	-	-	-	-	-	-	-	-
C11609763_2.0_1559_di_AC_10_64_83_20_242	242	-	-	-	-	-	-	-	-	-
C2946406_2.0_1560_di_AC_10_14_33_20_150	150	-	-	-	-	-	-	-	-	-
C3259834_2.0_1562_di_AC_12_150_173_24_193	193	-	-	-	-	-	-	-	-	-
C17986787_0.0_1563_di_AC_11_156_177_22_178	178	-	-	-	-	-	-	-	-	-
C18105788_0.0_1564_di_AC_12_168_191_24_192	192	-	-	-	-	-	-	-	-	-
scaffold117428_1.0_1566_di_AC_10_12_31_20_327	327	-	-	-	-	-	-	-	-	-
scaffold171694_1.5_1568_di_AC_10_368_387_20_389	389	gi|359494470|ref|XP_002270123.2| PREDICTED: uncharacterized protein LOC100242245	39	2.58e-16	92.7918	GO:0006457 protein folding | GO:0006950 response to stress	GO:0016020 membrane	GO:0051082 unfolded protein binding | GO:0031072 heat shock protein binding	-	-	GO only
C10371125_1.0_1569_di_AC_14_98_125_28_127	127	-	-	-	-	-	-	-	-	-
C18733509_0.0_1570_di_AC_11_600_621_22_622	622	gi|224132372|ref|XP_002321323.1| metal tolerance protein	30	0.0139	49.1647	-	-	-	-	-
C16682501_0.0_1571_di_AC_11_82_103_22_105	105	-	-	-	-	-	-	-	-	-
C11770676_3.0_1573_di_AC_10_216_235_20_309	309	gi|462401717|gb|EMJ07274.1| hypothetical protein PRUPE_ppa012831mg	55	1.18e-17	96.4274	GO:0009965 leaf morphogenesis | GO:0030154 cell differentiation | GO:0045893 positive regulation of transcription, DNA-dependent	GO:0009535 chloroplast thylakoid membrane	-	-	-	GO only
C18725791_2.0_1574_di_AC_10_538_557_20_558	558	-	-	-	-	-	-	-	-	pfam08879 WRC	Domain only
C2630536_2.0_1576_di_AC_14_58_85_28_103	103	gi|312090288|ref|XP_003146559.1| hypothetical protein LOAG_10988	31	5.29e-06	55.0725	-	-	-	-	-
scaffold130207_1.4_1577_di_AC_12_324_347_24_349	349	-	-	-	-	-	-	-	-	-
C18647127_3.0_1578_di_AC_10_6_25_20_365	365	gi|16930759|gb|AAL32039.1|AF439280_1 lipid transfer protein-like protein	105	5.12e-40	167.321	GO:0006869 lipid transport	-	GO:0008289 lipid binding	-	pfam00234 Tryp_alpha_amyl | pfam14368 LTP_2	GO & Domain
scaffold59750_2.5_1579_di_AC_10_252_271_20_277	277	-	-	-	-	-	-	-	-	-
scaffold70971_2.0_1580_di_AC_11_302_323_22_324	324	-	-	-	-	-	-	-	-	-
C6795406_1.0_1581_di_AC_10_192_211_20_285	285	gi|355754753|gb|EHH58654.1| hypothetical protein EGM_08557, partial	32	1.68e-09	70.0693	-	-	-	-	-
C5510721_0.0_1582_di_AC_14_90_117_28_126	126	-	-	-	-	-	-	-	-	-
C18646191_2.0_1583_di_AC_10_344_363_20_364	364	-	-	-	-	-	-	-	-	-
C18692756_1.0_1585_di_AC_11_416_437_22_438	438	-	-	-	-	-	-	-	-	-
scaffold41374_2.0_1588_di_AC_11_216_237_22_368	368	gi|323306101|gb|EGA59835.1| Ubp14p	19	0.000553	52.8003	-	-	-	-	-
C5406502_1.0_1590_di_AC_11_4_25_22_122	122	-	-	-	-	-	-	-	-	-
scaffold4547_3.5_1592_di_AC_10_14_33_20_398	398	gi|355754753|gb|EHH58654.1| hypothetical protein EGM_08557, partial	52	1.85e-06	60.9804	-	-	-	-	-
scaffold115959_2.7_1593_di_AC_13_852_877_26_879	879	-	-	-	-	-	-	-	-	-
C16645211_2.0_1594_di_AC_10_84_103_20_104	104	-	-	-	-	-	-	-	-	-
C6032233_2.0_1596_di_AC_10_10_29_20_148	148	-	-	-	-	-	-	-	-	-
scaffold98461_1.6_1597_di_AC_10_358_377_20_386	386	-	-	-	-	-	-	-	-	-
scaffold7053_2.4_1599_di_AC_10_212_231_20_356	356	-	-	-	-	-	-	-	-	-
C2763229_1.0_1600_di_AC_10_22_41_20_138	138	-	-	-	-	-	-	-	-	-
scaffold66544_2.0_1601_di_AC_10_240_259_20_265	265	-	-	-	-	-	-	-	-	-
C6122533_1.0_1602_di_AC_10_14_33_20_154	154	-	-	-	-	-	-	-	-	-
C10234021_3.0_1603_di_AC_12_98_121_24_122	122	gi|148677652|gb|EDL09599.1| mCG147311	28	5.84e-05	52.8003	-	-	-	-	-
C10684218_1.0_1604_di_AC_10_36_55_20_141	141	-	-	-	-	-	-	-	-	-
scaffold17557_1.9_1605_di_AC_10_122_141_20_427	427	-	-	-	-	-	-	-	-	-
scaffold3742_3.7_1607_di_AC_10_192_211_20_555	555	-	-	-	-	-	-	-	-	-
scaffold67550_2.5_1609_di_AC_10_92_111_20_576	576	-	-	-	-	-	-	-	-	-
scaffold49140_4.8_1610_di_AC_11_76_97_22_481	481	-	-	-	-	-	-	-	-	-
C10395947_1.0_1611_di_AC_10_54_73_20_128	128	-	-	-	-	-	-	-	-	-
scaffold116372_2.0_1612_di_AC_12_22_45_24_446	446	-	-	-	-	-	-	-	-	-
C9871807_0.0_1613_di_AC_12_88_111_24_112	112	-	-	-	-	-	-	-	-	-
scaffold32590_1.5_1615_di_AC_10_60_79_20_314	314	-	-	-	-	-	-	-	-	-
scaffold29075_2.0_1616_di_AC_10_244_263_20_293	293	-	-	-	-	-	-	-	-	-
C18677247_1.0_1617_di_AC_10_386_405_20_407	407	-	-	-	-	-	-	-	-	-
C18437969_2.0_1618_di_AC_11_232_253_22_254	254	gi|224077082|ref|XP_002305124.1| predicted protein	36	2.44e-06	59.617	-	-	-	-	-
scaffold2867_4.1_1619_di_AC_12_476_499_24_500	500	-	-	-	-	-	-	-	-	-
C6480090_2.0_1620_di_AC_14_154_181_28_187	187	-	-	-	-	-	-	-	-	-
C11565816_2.0_1622_di_AC_11_202_223_22_231	231	-	-	-	-	-	-	-	-	-
C5328290_0.0_1625_di_AC_17_86_119_34_120	120	-	-	-	-	-	-	-	-	-
scaffold3395_2.0_1627_di_AC_13_238_263_26_317	317	-	-	-	-	-	-	-	-	-
C6350966_2.0_1628_di_AC_12_42_65_24_172	172	-	-	-	-	-	-	-	-	-
C16969726_2.0_1629_di_AC_11_30_51_22_115	115	-	-	-	-	-	-	-	-	-
scaffold219599_2.0_1632_di_AC_10_718_737_20_745	745	-	-	-	-	-	-	-	-	-
scaffold23210_1.8_1634_di_AC_10_240_259_20_261	261	-	-	-	-	-	-	-	-	-
C5796544_2.0_1635_di_AC_10_98_117_20_137	137	gi|148677916|gb|EDL09863.1| mCG145144	40	0.00033	50.9825	-	-	-	-	-
scaffold83057_1.5_1636_di_AC_11_272_293_22_294	294	-	-	-	-	-	-	-	-	-
C16655167_1.0_1638_di_AC_10_2_21_20_104	104	-	-	-	-	-	-	-	-	-
C16783521_3.0_1639_di_AC_10_88_107_20_108	108	-	-	-	-	-	-	-	-	-
scaffold209356_2.0_1640_di_AC_10_202_221_20_461	461	gi|449450626|ref|XP_004143063.1| PREDICTED: uncharacterized protein LOC101210276	51	5.95e-06	59.617	-	-	-	-	-
scaffold65515_2.4_1642_di_AC_11_250_271_22_277	277	gi|537149899|gb|ERE71352.1| hypothetical protein H671_6g15919	24	1.04e-05	57.7992	-	-	-	-	-
C16530207_2.0_1643_di_AC_10_72_91_20_101	101	-	-	-	-	-	-	-	-	-
scaffold50675_2.4_1644_di_AC_12_242_265_24_305	305	-	-	-	-	-	-	-	-	-
C17798081_2.0_1647_di_AC_10_140_159_20_160	160	-	-	-	-	-	-	-	-	-
C10977013_1.0_1648_di_AC_13_132_157_26_159	159	-	-	-	-	-	-	-	-	-
C10520514_2.0_1650_di_AC_12_92_115_24_133	133	-	-	-	-	-	-	-	-	-
C11670446_2.0_1651_di_AC_10_238_257_20_261	261	-	-	-	-	-	-	-	-	-
scaffold67780_1.3_1652_di_AC_11_320_341_22_350	350	-	-	-	-	-	-	-	-	-
C6151615_1.0_1654_di_AC_10_70_89_20_156	156	-	-	-	-	-	-	-	-	-
C10426357_2.0_1655_di_AC_14_100_127_28_129	129	-	-	-	-	-	-	-	-	-
scaffold215038_1.2_1656_di_AC_11_286_307_22_308	308	-	-	-	-	-	-	-	-	-
C9974400_1.0_1657_di_AC_14_86_113_28_114	114	-	-	-	-	-	-	-	-	-
scaffold42542_1.4_1658_di_AC_10_84_103_20_259	259	-	-	-	-	-	-	-	-	-
scaffold92566_1.7_1660_di_AC_11_422_443_22_459	459	-	-	-	-	-	-	-	-	-
scaffold184664_2.0_1661_di_AC_11_160_181_22_314	314	-	-	-	-	-	-	-	-	-
scaffold35808_2.8_1663_di_AC_10_76_95_20_303	303	-	-	-	-	-	-	-	-	-
C17067944_1.0_1666_di_AC_10_66_85_20_119	119	-	-	-	-	-	-	-	-	-
C17866643_1.0_1667_di_AC_10_146_165_20_166	166	-	-	-	-	-	-	-	-	-
scaffold130416_1.3_1669_di_AC_14_406_433_28_434	434	-	-	-	-	-	-	-	-	-
scaffold100102_2.8_1670_di_AC_13_340_365_26_366	366	-	-	-	-	-	-	-	-	-
scaffold44937_1.4_1671_di_AC_12_606_629_24_755	755	gi|224089513|ref|XP_002308740.1| predicted protein	132	1.89e-56	220.037	GO:0055114 oxidation-reduction process | GO:0006508 proteolysis | GO:0043086 negative regulation of catalytic activity | GO:0019761 glucosinolate biosynthetic process | GO:0009567 double fertilization forming a zygote and endosperm	GO:0005777 peroxisome | GO:0009505 plant-type cell wall | GO:0005576 extracellular region	GO:0042802 identical protein binding | GO:0032440 2-alkenal reductase [NAD(P)] activity | GO:0004252 serine-type endopeptidase activity	-	-	GO only
C16921422_2.0_1673_di_AC_10_2_21_20_113	113	-	-	-	-	-	-	-	-	-
scaffold82224_2.0_1674_di_AC_12_114_137_24_317	317	gi|307200012|gb|EFN80358.1| hypothetical protein EAI_14704	19	0.00431	49.6191	-	-	-	-	-
C9798532_2.0_1676_di_AC_11_78_99_22_110	110	-	-	-	-	-	-	-	-	-
C10505152_2.0_1677_di_AC_12_28_51_24_133	133	-	-	-	-	-	-	-	-	-
C17512046_1.0_1678_di_AC_11_118_139_22_140	140	-	-	-	-	-	-	-	-	-
C18051983_3.0_1679_di_AC_11_164_185_22_186	186	-	-	-	-	-	-	-	-	-
C6086381_1.0_1680_di_AC_14_64_91_28_151	151	-	-	-	-	-	-	-	-	-
C586713_5.0_1681_di_AC_10_4_23_20_171	171	-	-	-	-	-	-	-	-	-
scaffold54316_3.0_1683_di_AC_11_140_161_22_307	307	-	-	-	-	-	-	-	-	-
scaffold68754_2.0_1684_di_AC_10_352_371_20_695	695	-	-	-	-	-	-	-	-	-
scaffold32334_1.4_1685_di_AC_11_86_107_22_298	298	-	-	-	-	-	-	-	-	-
scaffold153398_2.0_1689_di_AC_10_136_155_20_368	368	-	-	-	-	-	-	-	-	-
scaffold1442_4.8_1690_di_AC_12_252_275_24_927	927	-	-	-	-	-	-	-	-	-
scaffold129943_2.6_1692_di_AC_11_248_269_22_1067	1067	gi|357501475|ref|XP_003621026.1| Epsin-like protein	115	8.58e-30	138.237	-	GO:0005886 plasma membrane	-	-	-	GO only
C3047098_4.0_1693_di_AC_12_134_157_24_159	159	-	-	-	-	-	-	-	-	-
C6139047_2.0_1694_di_AC_15_124_153_30_155	155	-	-	-	-	-	-	-	-	-
scaffold18709_1.5_1696_di_AC_10_68_87_20_311	311	gi|255557094|ref|XP_002519579.1| conserved hypothetical protein	25	0.000166	54.1636	-	-	-	-	-
C6382159_2.0_1697_di_AC_12_150_173_24_175	175	-	-	-	-	-	-	-	-	-
scaffold3740_2.1_1700_di_AC_10_80_99_20_731	731	gi|460404904|ref|XP_004247918.1| PREDICTED: transcriptional regulator SUPERMAN-like	142	0.00178	52.3458	-	-	-	-	-
scaffold11153_2.0_1701_di_AC_11_80_101_22_352	352	-	-	-	-	-	-	-	-	-
scaffold24408_2.5_1702_di_AC_10_1024_1043_20_2417	2417	-	-	-	-	-	-	-	-	-
scaffold179767_2.7_1705_di_AC_10_394_413_20_447	447	-	-	-	-	-	-	-	-	-
scaffold71549_1.4_1706_di_AC_10_470_489_20_878	878	-	-	-	-	-	-	-	-	-
C18491589_2.0_1707_di_AC_11_248_269_22_270	270	gi|118486067|gb|ABK94877.1| unknown	41	1.16e-15	89.6106	GO:0000280 nuclear division | GO:0045454 cell redox homeostasis | GO:0009926 auxin polar transport | GO:0072593 reactive oxygen species metabolic process | GO:0009408 response to heat | GO:0007000 nucleolus organization | GO:0006118 electron transport	GO:0005829 cytosol	GO:0009055 electron carrier activity | GO:0015035 protein disulfide oxidoreductase activity	-	pfam00462 Glutaredoxin	GO & Domain
scaffold5744_2.7_1708_di_AC_10_28_47_20_650	650	gi|224132986|ref|XP_002327928.1| predicted protein	38	1.41e-07	65.5248	-	GO:0005794 Golgi apparatus	GO:0016757 transferase activity, transferring glycosyl groups	-	-	GO only
scaffold18448_2.7_1709_di_AC_10_238_257_20_259	259	-	-	-	-	-	-	-	-	-
scaffold44485_4.6_1713_di_AC_10_114_133_20_965	965	-	-	-	-	-	-	-	-	-
C18017973_1.0_1715_di_AC_10_156_175_20_182	182	-	-	-	-	-	-	-	-	-
scaffold70190_1.5_1716_di_AC_10_314_333_20_358	358	gi|149019135|gb|EDL77776.1| rCG26050	33	0.00703	49.1647	-	-	-	-	-
C9834591_0.0_1717_di_AC_11_88_109_22_111	111	-	-	-	-	-	-	-	-	-
C9557706_2.0_1718_di_AC_11_80_101_22_104	104	-	-	-	-	-	-	-	-	-
scaffold57853_1.6_1719_di_AC_14_250_277_28_278	278	-	-	-	-	-	-	-	-	-
C18098170_2.0_1720_di_AC_10_164_183_20_191	191	-	-	-	-	-	-	-	-	-
scaffold75438_3.2_1721_di_AC_13_862_887_26_889	889	-	-	-	-	-	-	-	-	-
C10457779_2.0_1722_di_AC_11_76_97_22_131	131	-	-	-	-	-	-	-	-	-
scaffold221501_2.5_1723_di_AC_10_496_515_20_543	543	gi|224075547|ref|XP_002304677.1| predicted protein	24	5.6e-07	63.2526	-	-	-	-	-
scaffold86354_2.7_1726_di_AC_10_104_123_20_418	418	-	-	-	-	-	-	-	-	-
scaffold125737_2.1_1727_di_AC_11_254_275_22_811	811	-	-	-	-	-	-	-	-	-
scaffold170746_1.4_1728_di_AC_10_402_421_20_423	423	-	-	-	-	-	-	-	-	-
C5748288_1.0_1729_di_AC_10_114_133_20_134	134	-	-	-	-	-	-	-	-	-
C18639565_3.0_1730_di_AC_11_68_89_22_356	356	-	-	-	-	-	-	-	-	-
C11190905_2.0_1731_di_AC_11_154_175_22_176	176	-	-	-	-	-	-	-	-	-
C17208103_1.0_1732_di_AC_11_102_123_22_124	124	-	-	-	-	-	-	-	-	-
scaffold128514_1.6_1733_di_AC_10_924_943_20_1058	1058	-	-	-	-	-	-	-	-	-
scaffold226735_2.2_1734_di_AC_10_230_249_20_480	480	gi|357475817|ref|XP_003608194.1| External NADH-ubiquinone oxidoreductase	72	1.52e-36	157.778	GO:0006120 mitochondrial electron transport, NADH to ubiquinone | GO:0006744 ubiquinone biosynthetic process | GO:0006814 sodium ion transport | GO:0015992 proton transport	GO:0005739 mitochondrion	GO:0050660 flavin adenine dinucleotide binding | GO:0008137 NADH dehydrogenase (ubiquinone) activity	-	-	GO only
C3027152_1.0_1735_di_AC_10_122_141_20_157	157	-	-	-	-	-	-	-	-	-
scaffold109675_3.6_1736_di_AC_11_436_457_22_717	717	-	-	-	-	-	-	-	-	-
scaffold135603_1.5_1737_di_AC_10_196_215_20_443	443	-	-	-	-	-	-	-	-	-
C11849778_1.0_1738_di_AC_10_430_449_20_450	450	-	-	-	-	-	-	-	-	-
scaffold7590_2.2_1739_di_AC_11_144_165_22_510	510	-	-	-	-	-	-	-	-	-
scaffold206620_2.3_1741_di_AC_10_196_215_20_605	605	-	-	-	-	-	-	-	-	-
C1429109_3.0_1743_di_AC_11_46_67_22_195	195	-	-	-	-	-	-	-	-	-
C11770708_2.0_1744_di_AC_10_276_295_20_309	309	-	-	-	-	-	-	-	-	-
scaffold172107_1.5_1745_di_AC_11_500_521_22_673	673	-	-	-	-	-	-	-	-	-
scaffold44019_2.0_1746_di_AC_15_304_333_30_334	334	gi|148685181|gb|EDL17128.1| mCG147574	20	0.000923	51.8914	-	-	-	-	-
C6144923_1.0_1747_di_AC_12_114_137_24_155	155	-	-	-	-	-	-	-	-	-
scaffold23783_1.8_1748_di_AC_10_272_291_20_311	311	-	-	-	-	-	-	-	-	-
C6639408_2.0_1749_di_AC_10_140_159_20_216	216	-	-	-	-	-	-	-	-	-
C18710323_2.0_1750_di_AC_10_464_483_20_485	485	gi|460391619|ref|XP_004241418.1| PREDICTED: uncharacterized protein LOC101254807	68	4.76e-26	124.603	GO:0009639 response to red or far red light	GO:0005634 nucleus	-	-	-	GO only
scaffold12239_3.0_1753_di_AC_11_70_91_22_293	293	-	-	-	-	-	-	-	-	-
scaffold159145_1.9_1754_di_AC_10_338_357_20_359	359	-	-	-	-	-	-	-	-	-
scaffold152794_2.7_1755_di_AC_11_506_527_22_534	534	-	-	-	-	-	-	-	-	-
scaffold994_2.0_1756_di_AC_10_80_99_20_247	247	-	-	-	-	-	-	-	-	-
C6275875_1.0_1758_di_AC_13_104_129_26_165	165	-	-	-	-	-	-	-	-	-
scaffold150164_2.0_1759_di_AC_11_660_681_22_684	684	-	-	-	-	-	-	-	-	-
scaffold221507_2.0_1760_di_AC_10_336_355_20_356	356	-	-	-	-	-	-	-	-	-
scaffold11144_2.0_1762_di_AC_11_276_297_22_299	299	-	-	-	-	-	-	-	-	-
C6135405_0.0_1763_di_AC_16_118_149_32_155	155	gi|351710828|gb|EHB13747.1| hypothetical protein GW7_03082, partial	27	0.000235	51.8914	-	-	-	-	-
scaffold181165_1.3_1764_di_AC_10_516_535_20_540	540	-	-	-	-	-	-	-	-	-
scaffold72222_1.7_1765_di_AC_10_288_307_20_326	326	gi|312085671|ref|XP_003144772.1| hypothetical protein LOAG_09196	46	1.92e-06	60.5259	-	-	-	-	-
C11313401_1.0_1769_di_AC_10_32_51_20_190	190	-	-	-	-	-	-	-	-	-
scaffold44723_2.0_1772_di_AC_10_42_61_20_329	329	-	-	-	-	-	-	-	-	-
scaffold71523_2.6_1773_di_AC_10_308_327_20_762	762	-	-	-	-	-	-	-	-	-
C10778136_1.0_1774_di_AC_12_122_145_24_146	146	-	-	-	-	-	-	-	-	-
C6665800_1.0_1775_di_AC_17_188_221_34_223	223	gi|170577748|ref|XP_001894123.1| T-cell receptor beta chain ANA 11	34	0.00132	50.528	-	-	-	-	-
C9936051_0.0_1776_di_AC_11_90_111_22_113	113	gi|312066718|ref|XP_003136403.1| hypothetical protein LOAG_00815	37	2.21e-05	53.7092	-	-	-	-	-
C16895140_1.0_1777_di_AC_10_92_111_20_112	112	-	-	-	-	-	-	-	-	-
C16493111_1.0_1778_di_AC_11_78_99_22_100	100	-	-	-	-	-	-	-	-	-
scaffold180993_1.7_1779_di_AC_12_356_379_24_415	415	-	-	-	-	-	-	-	-	-
scaffold158147_1.6_1780_di_AC_10_136_155_20_369	369	-	-	-	-	-	-	-	-	-
C6194027_3.0_1781_di_AC_11_132_153_22_159	159	gi|149022841|gb|EDL79735.1| similar to FLJ46154 protein (predicted)	27	2.7e-09	67.3426	GO:0035556 intracellular signal transduction	-	-	-	-	GO only
C18435251_0.0_1782_di_AC_10_70_89_20_254	254	gi|527190773|gb|EPS61879.1| phytoene synthase, partial	20	0.000321	52.8003	-	-	-	-	-
scaffold49389_2.0_1784_di_AC_10_212_231_20_297	297	-	-	-	-	-	-	-	-	-
scaffold6809_3.0_1785_di_AC_10_218_237_20_238	238	-	-	-	-	-	-	-	-	-
C9762700_0.0_1786_di_AC_10_82_101_20_109	109	-	-	-	-	-	-	-	-	-
C2947372_3.0_1787_di_AC_11_128_149_22_150	150	-	-	-	-	-	-	-	-	-
C11146437_2.0_1788_di_AC_12_148_171_24_172	172	-	-	-	-	-	-	-	-	-
scaffold43624_1.5_1789_di_AC_10_98_117_20_322	322	-	-	-	-	-	-	-	-	-
scaffold103554_1.4_1791_di_AC_13_294_319_26_321	321	-	-	-	-	-	-	-	-	-
C3138435_3.0_1793_di_AC_11_148_169_22_170	170	-	-	-	-	-	-	-	-	-
C5560101_1.0_1796_di_AC_17_92_125_34_127	127	-	-	-	-	-	-	-	-	-
C11247589_2.0_1798_di_AC_14_154_181_28_182	182	-	-	-	-	-	-	-	-	-
C6417361_1.0_1799_di_AC_10_140_159_20_179	179	-	-	-	-	-	-	-	-	-
C1120629_1.0_1800_di_AC_10_40_59_20_102	102	-	-	-	-	-	-	-	-	-
C3027628_2.0_1801_di_AC_12_26_49_24_157	157	-	-	-	-	-	-	-	-	-
scaffold67262_2.0_1803_di_AC_11_234_255_22_355	355	-	-	-	-	-	-	-	-	-
scaffold32036_2.0_1804_di_AC_10_104_123_20_347	347	-	-	-	-	-	-	-	-	-
scaffold97254_2.5_1805_di_AC_10_410_429_20_430	430	-	-	-	-	-	-	-	-	-
C5922068_1.0_1810_di_AC_17_108_141_34_142	142	-	-	-	-	-	-	-	-	-
scaffold43950_2.0_1812_di_AC_15_78_107_30_323	323	-	-	-	-	-	-	-	-	-
C6594679_1.0_1813_di_AC_10_186_205_20_206	206	-	-	-	-	-	-	-	-	-
C17630734_1.0_1814_di_AC_10_28_47_20_148	148	-	-	-	-	-	-	-	-	-
C2709904_1.0_1816_di_AC_10_56_75_20_135	135	gi|355754753|gb|EHH58654.1| hypothetical protein EGM_08557, partial	24	0.000225	51.4369	-	-	-	-	-
scaffold49632_1.0_1817_di_AC_14_94_121_28_361	361	-	-	-	-	-	-	-	-	-
scaffold62131_1.3_1819_di_AC_11_94_115_22_361	361	-	-	-	-	-	-	-	-	-
C16488773_0.0_1820_di_AC_11_2_23_22_100	100	-	-	-	-	-	-	-	-	-
C5547201_2.0_1822_di_AC_10_96_115_20_127	127	gi|242033817|ref|XP_002464303.1| hypothetical protein SORBIDRAFT_01g015855	36	2.39e-08	63.2526	-	-	-	-	-
C9760746_2.0_1824_di_AC_12_84_107_24_109	109	-	-	-	-	-	-	-	-	-
C17231187_1.0_1825_di_AC_10_104_123_20_125	125	-	-	-	-	-	-	-	-	-
scaffold27500_2.8_1827_di_AC_10_548_567_20_569	569	-	-	-	-	-	-	-	-	-
scaffold68375_2.5_1829_di_AC_10_98_117_20_306	306	-	-	-	-	-	-	-	-	-
C6742436_1.0_1830_di_AC_12_12_35_24_251	251	-	-	-	-	-	-	-	-	-
scaffold88264_2.0_1831_di_AC_11_4_25_22_354	354	gi|530356313|ref|XP_005275824.1| PREDICTED: retrotransposon-derived protein PEG10-like	44	0.001	51.8914	-	-	-	-	-
C11387477_2.0_1832_di_AC_12_174_197_24_199	199	-	-	-	-	-	-	-	-	-
C9616790_1.0_1833_di_AC_10_84_103_20_105	105	-	-	-	-	-	-	-	-	-
C6264670_1.0_1834_di_AC_10_52_71_20_164	164	-	-	-	-	-	-	-	-	-
C1277433_1.0_1835_di_AC_10_66_85_20_120	120	-	-	-	-	-	-	-	-	-
C11233229_1.0_1836_di_AC_11_152_173_22_181	181	-	-	-	-	-	-	-	-	-
C5787578_1.0_1837_di_AC_13_28_53_26_136	136	-	-	-	-	-	-	-	-	-
C11609477_1.0_1839_di_AC_11_94_115_22_242	242	gi|514701767|ref|XP_004998451.1| hypothetical protein PTSG_00978	57	0.000411	52.3458	-	-	-	-	-
scaffold52468_1.6_1840_di_AC_11_92_113_22_299	299	-	-	-	-	-	-	-	-	-
C17743908_2.0_1842_di_AC_11_134_155_22_156	156	-	-	-	-	-	-	-	-	-
scaffold85233_2.7_1845_di_AC_11_36_57_22_445	445	-	-	-	-	-	-	-	-	-
C9611472_0.0_1846_di_AC_12_6_29_24_105	105	-	-	-	-	-	-	-	-	-
C9574090_1.0_1847_di_AC_10_8_27_20_104	104	-	-	-	-	-	-	-	-	-
C2934832_1.0_1848_di_AC_10_12_31_20_149	149	-	-	-	-	-	-	-	-	-
scaffold63748_2.4_1849_di_AC_11_14_35_22_626	626	-	-	-	-	-	-	-	-	-
C11519565_2.0_1850_di_AC_10_156_175_20_221	221	-	-	-	-	-	-	-	-	-
scaffold21703_2.5_1852_di_AC_10_282_301_20_302	302	-	-	-	-	-	-	-	-	-
scaffold141377_2.0_1853_di_AC_10_230_249_20_301	301	gi|306922328|dbj|BAJ17664.1| 4-coumarate:CoA ligase	45	7.94e-20	103.244	GO:0009611 response to wounding | GO:0009411 response to UV | GO:0009620 response to fungus | GO:0009805 coumarin biosynthetic process | GO:0009809 lignin biosynthetic process | GO:0009811 stilbene biosynthetic process	-	GO:0005524 ATP binding | GO:0016207 4-coumarate-CoA ligase activity	-	-	GO only
C10253079_0.0_1854_di_AC_12_96_119_24_123	123	gi|170596967|ref|XP_001902962.1| Hypothetical 17.1 kDa protein in PUR5 3'region	37	0.000931	49.1647	-	-	-	-	-
C10849822_1.0_1855_di_AC_12_126_149_24_150	150	-	-	-	-	-	-	-	-	-
scaffold21456_1.6_1856_di_AC_13_76_101_26_315	315	-	-	-	-	-	-	-	-	-
C11814150_2.0_1859_di_AC_10_36_55_20_359	359	-	-	-	-	-	-	-	-	-
C6686408_2.0_1860_di_AC_10_190_209_20_229	229	-	-	-	-	-	-	-	-	-
scaffold41285_2.0_1862_di_AC_12_442_465_24_911	911	gi|460370884|ref|XP_004231278.1| PREDICTED: nuclear transcription factor Y subunit B-4-like	72	6.27e-37	160.505	GO:0006355 regulation of transcription, DNA-dependent | GO:0006388 tRNA splicing, via endonucleolytic cleavage and ligation	GO:0005634 nucleus | GO:0005667 transcription factor complex	GO:0003972 RNA ligase (ATP) activity | GO:0043565 sequence-specific DNA binding | GO:0005524 ATP binding | GO:0003700 sequence-specific DNA binding transcription factor activity | GO:0046982 protein heterodimerization activity	-	pfam00808 CBFD_NFYB_HMF	GO & Domain
C18245336_2.0_1864_di_AC_10_192_211_20_213	213	-	-	-	-	-	-	-	-	-
C9458038_1.0_1866_di_AC_11_40_61_22_102	102	-	-	-	-	-	-	-	-	-
C5817020_0.0_1867_di_AC_12_112_135_24_137	137	-	-	-	-	-	-	-	-	-
scaffold128022_2.0_1868_di_AC_11_102_123_22_401	401	-	-	-	-	-	-	-	-	-
scaffold83534_2.0_1869_di_AC_11_102_123_22_400	400	-	-	-	-	-	-	-	-	-
scaffold198157_1.0_1871_di_AC_10_144_163_20_386	386	gi|449450472|ref|XP_004142986.1| PREDICTED: L-ascorbate oxidase homolog	50	1.45e-20	106.425	GO:0009827 plant-type cell wall modification | GO:0055114 oxidation-reduction process	GO:0009505 plant-type cell wall | GO:0009506 plasmodesma | GO:0005576 extracellular region	GO:0016491 oxidoreductase activity | GO:0005507 copper ion binding	-	-	GO only
scaffold166041_1.5_1872_di_AC_10_144_163_20_386	386	gi|449450472|ref|XP_004142986.1| PREDICTED: L-ascorbate oxidase homolog	50	1.45e-20	106.425	GO:0009827 plant-type cell wall modification | GO:0055114 oxidation-reduction process	GO:0009505 plant-type cell wall | GO:0009506 plasmodesma | GO:0005576 extracellular region	GO:0016491 oxidoreductase activity | GO:0005507 copper ion binding	-	-	GO only
C3319038_2.0_1873_di_AC_13_172_197_26_214	214	-	-	-	-	-	-	-	-	-
C5170247_1.0_1874_di_AC_11_68_89_22_103	103	-	-	-	-	-	-	-	-	-
C10949412_2.0_1875_di_AC_11_128_149_22_157	157	-	-	-	-	-	-	-	-	-
C17480117_1.0_1877_di_AC_11_116_137_22_138	138	-	-	-	-	-	-	-	-	-
C3416593_8.0_1878_di_AC_11_368_389_22_393	393	-	-	-	-	-	-	-	-	-
C18466760_2.0_1879_di_AC_11_4_25_22_263	263	-	-	-	-	-	-	-	-	-
C10433123_2.0_1880_di_AC_10_14_33_20_130	130	-	-	-	-	-	-	-	-	-
scaffold94160_2.2_1881_di_AC_10_494_513_20_574	574	-	-	-	-	-	-	-	-	-
scaffold44396_2.5_1883_di_AC_14_316_343_28_388	388	-	-	-	-	-	-	-	-	-
scaffold85683_2.4_1884_di_AC_11_22_43_22_267	267	-	-	-	-	-	-	-	-	-
scaffold162142_1.7_1885_di_AC_10_214_233_20_238	238	-	-	-	-	-	-	-	-	-
scaffold174431_2.3_1887_di_AC_10_522_541_20_1374	1374	-	-	-	-	-	-	-	-	-
scaffold117217_1.5_1888_di_AC_10_142_161_20_385	385	gi|255577942|ref|XP_002529843.1| casein kinase, putative	32	1.39e-08	67.7971	-	-	-	-	-
scaffold184244_2.3_1889_di_AC_10_142_161_20_403	403	gi|255577942|ref|XP_002529843.1| casein kinase, putative	32	1.49e-08	67.7971	-	-	-	-	-
scaffold32153_2.7_1890_di_AC_10_538_557_20_779	779	-	-	-	-	-	-	-	-	-
C10516018_1.0_1894_di_AC_15_102_131_30_133	133	-	-	-	-	-	-	-	-	-
scaffold200734_2.6_1895_di_AC_10_162_181_20_502	502	-	-	-	-	-	-	-	-	-
C17485789_1.0_1897_di_AC_10_118_137_20_139	139	-	-	-	-	-	-	-	-	-
scaffold96455_2.1_1899_di_AC_13_96_121_26_295	295	-	-	-	-	-	-	-	-	-
C9513739_1.0_1901_di_AC_14_74_101_28_103	103	-	-	-	-	-	-	-	-	-
scaffold138287_2.0_1903_di_AC_10_104_123_20_434	434	-	-	-	-	-	-	-	-	-
C18514886_3.0_1905_di_AC_10_258_277_20_278	278	gi|460385968|ref|XP_004238672.1| PREDICTED: uncharacterized protein LOC101253282	42	1.71e-13	82.7939	GO:0006397 mRNA processing	-	GO:0003676 nucleic acid binding | GO:0000166 nucleotide binding	-	-	GO only
C17082964_3.0_1906_di_AC_10_98_117_20_119	119	-	-	-	-	-	-	-	-	-
scaffold17624_1.0_1907_di_AC_14_62_89_28_369	369	gi|167518772|ref|XP_001743726.1| hypothetical protein	35	0.00278	50.528	-	-	-	-	-
C3343654_2.0_1908_di_AC_11_42_63_22_227	227	-	-	-	-	-	-	-	-	-
C11618351_2.0_1909_di_AC_12_74_97_24_244	244	-	-	-	-	-	-	-	-	-
C10245961_0.0_1910_di_AC_13_96_121_26_123	123	-	-	-	-	-	-	-	-	-
C6002277_2.0_1911_di_AC_11_70_91_22_147	147	-	-	-	-	-	-	-	-	-
scaffold144828_1.4_1912_di_AC_10_314_333_20_334	334	-	-	-	-	-	-	-	-	-
scaffold65382_2.0_1913_di_AC_11_56_77_22_321	321	-	-	-	-	-	-	-	-	-
C2996085_1.0_1917_di_AC_20_110_149_40_154	154	gi|167526072|ref|XP_001747370.1| hypothetical protein	25	6.06e-05	53.7092	-	-	-	-	-
C10882811_1.0_1918_di_AC_13_10_35_26_152	152	-	-	-	-	-	-	-	-	-
scaffold94175_2.4_1919_di_AC_12_286_309_24_311	311	-	-	-	-	-	-	-	-	-
C17253426_1.0_1920_di_AC_11_104_125_22_126	126	-	-	-	-	-	-	-	-	-
C9658055_2.0_1921_di_AC_11_84_105_22_106	106	-	-	-	-	-	-	-	-	-
C9485429_2.0_1922_di_AC_14_74_101_28_102	102	-	-	-	-	-	-	-	-	-
scaffold38890_2.0_1923_di_AC_10_82_101_20_505	505	-	-	-	-	-	-	-	-	-
C18630289_2.0_1924_di_AC_10_320_339_20_347	347	gi|548848943|gb|ERN07848.1| hypothetical protein AMTR_s00012p00202200	25	7.67e-06	58.7081	-	-	-	-	-
C16964080_0.0_1926_di_AC_10_92_111_20_115	115	-	-	-	-	-	-	-	-	-
C10077991_1.0_1927_di_AC_10_96_115_20_117	117	-	-	-	-	-	-	-	-	-
C17841717_0.0_1928_di_AC_10_144_163_20_164	164	-	-	-	-	-	-	-	-	-
C17690649_2.0_1929_di_AC_10_132_151_20_152	152	-	-	-	-	-	-	-	-	-
C2870090_2.0_1930_di_AC_11_108_129_22_145	145	gi|307206900|gb|EFN84746.1| hypothetical protein EAI_05859	28	1.15e-07	61.8893	-	-	-	-	-
C5902461_2.0_1931_di_AC_12_106_129_24_141	141	gi|355754753|gb|EHH58654.1| hypothetical protein EGM_08557, partial	45	4.18e-10	69.1604	-	-	-	-	-
scaffold136718_2.4_1932_di_AC_10_298_317_20_669	669	-	-	-	-	-	-	-	-	-
C11595209_1.0_1933_di_AC_12_214_237_24_238	238	-	-	-	-	-	-	-	-	-
C11384077_2.0_1934_di_AC_12_52_75_24_199	199	-	-	-	-	-	-	-	-	-
scaffold55992_2.0_1935_di_AC_10_84_103_20_308	308	-	-	-	-	-	-	-	-	-
scaffold209441_2.0_1936_di_AC_13_424_449_26_451	451	-	-	-	-	-	-	-	-	-
scaffold31460_1.0_1937_di_AC_10_532_551_20_557	557	-	-	-	-	-	-	-	-	-
C5860901_1.0_1938_di_AC_10_46_65_20_139	139	-	-	-	-	-	-	-	-	-
scaffold43183_2.4_1939_di_AC_16_266_297_32_518	518	-	-	-	-	-	-	-	-	-
scaffold17775_2.4_1941_di_AC_10_100_119_20_310	310	-	-	-	-	-	-	-	-	-
C2802749_5.0_1942_di_AC_11_74_95_22_141	141	-	-	-	-	-	-	-	-	-
C6317925_3.0_1943_di_AC_10_130_149_20_169	169	-	-	-	-	-	-	-	-	-
scaffold98138_2.0_1944_di_AC_13_368_393_26_770	770	-	-	-	-	-	-	-	-	-
scaffold145182_2.0_1945_di_AC_11_100_121_22_460	460	-	-	-	-	-	-	-	-	-
scaffold42967_2.0_1946_di_AC_12_272_295_24_309	309	-	-	-	-	-	-	-	-	-
C3363455_2.0_1947_di_AC_11_66_87_22_241	241	-	-	-	-	-	-	-	-	-
C6796134_1.0_1948_di_AC_10_226_245_20_285	285	-	-	-	-	-	-	-	-	-
C17890056_2.0_1949_di_AC_11_146_167_22_169	169	-	-	-	-	-	-	-	-	-
C18531463_1.0_1950_di_AC_10_264_283_20_285	285	-	-	-	-	-	-	-	-	-
C5932697_1.0_1951_di_AC_12_108_131_24_143	143	gi|307200012|gb|EFN80358.1| hypothetical protein EAI_14704	40	0.00142	49.1647	-	-	-	-	-
scaffold195624_2.0_1953_di_AC_10_378_397_20_398	398	-	-	-	-	-	-	-	-	-
C17686693_1.0_1954_di_AC_10_126_145_20_152	152	-	-	-	-	-	-	-	-	-
scaffold126088_3.0_1956_di_AC_11_120_141_22_249	249	-	-	-	-	-	-	-	-	-
C2894622_2.0_1958_di_AC_14_16_43_28_146	146	-	-	-	-	-	-	-	-	-
scaffold49471_2.0_1959_di_AC_10_94_113_20_463	463	gi|465487682|gb|AGH27864.1| lipid transfer protein precursor	41	5.69e-12	79.1583	GO:0006869 lipid transport	-	GO:0008289 lipid binding	-	-	GO only
scaffold75158_2.0_1961_di_AC_10_28_47_20_292	292	-	-	-	-	-	-	-	-	-
scaffold36084_2.0_1963_di_AC_10_58_77_20_470	470	-	-	-	-	-	-	-	-	-
scaffold48464_1.0_1964_di_AC_11_340_361_22_363	363	-	-	-	-	-	-	-	-	-
C17960129_1.0_1965_di_AC_11_152_173_22_175	175	-	-	-	-	-	-	-	-	-
C16686901_1.0_1966_di_AC_11_82_103_22_105	105	-	-	-	-	-	-	-	-	-
scaffold22250_1.3_1967_di_AC_13_84_109_26_314	314	-	-	-	-	-	-	-	-	-
scaffold81483_2.2_1968_di_AC_10_510_529_20_904	904	-	-	-	-	-	-	-	-	-
C3206764_1.0_1969_di_AC_10_116_135_20_181	181	-	-	-	-	-	-	-	-	-
scaffold9651_3.0_1970_di_AC_11_1112_1133_22_1135	1135	gi|297744199|emb|CBI37169.3| unnamed protein product	76	2.7e-07	65.5248	GO:0006468 protein phosphorylation | GO:0009960 endosperm development | GO:0006508 proteolysis | GO:0009069 serine family amino acid metabolic process	GO:0016021 integral to membrane | GO:0005737 cytoplasm	GO:0004674 protein serine/threonine kinase activity | GO:0004177 aminopeptidase activity | GO:0005524 ATP binding	-	-	GO only
C3088780_2.0_1971_di_AC_12_122_145_24_164	164	gi|355754753|gb|EHH58654.1| hypothetical protein EGM_08557, partial	38	1.81e-06	58.7081	-	-	-	-	-
scaffold186759_2.0_1972_di_AC_11_252_273_22_274	274	-	-	-	-	-	-	-	-	-
C11686029_2.0_1973_di_AC_10_238_257_20_266	266	-	-	-	-	-	-	-	-	-
scaffold128034_2.3_1974_di_AC_10_116_135_20_738	738	gi|470139143|ref|XP_004305311.1| PREDICTED: uncharacterized protein LOC101300839	54	6.47e-15	89.6106	GO:0000226 microtubule cytoskeleton organization | GO:0006346 methylation-dependent chromatin silencing | GO:0031048 chromatin silencing by small RNA | GO:0000911 cytokinesis by cell plate formation | GO:0051567 histone H3-K9 methylation | GO:0000724 double-strand break repair via homologous recombination | GO:0048453 sepal formation | GO:0006306 DNA methylation | GO:0048451 petal formation | GO:…	-	-	-	-	GO only
scaffold204004_2.0_1976_di_AC_13_162_187_26_488	488	-	-	-	-	-	-	-	-	-
scaffold196856_2.0_1977_di_AC_10_150_169_20_387	387	-	-	-	-	-	-	-	-	-
scaffold91636_3.0_1980_di_AC_13_346_371_26_372	372	gi|297294171|ref|XP_002804392.1| PREDICTED: hypothetical protein LOC100426782	21	0.00536	49.6191	-	-	-	-	-
C10162277_2.0_1981_di_AC_14_92_119_28_120	120	-	-	-	-	-	-	-	-	-
C1424386_2.0_1983_di_AC_12_154_177_24_191	191	-	-	-	-	-	-	-	-	-
C11524739_1.0_1984_di_AC_10_192_211_20_222	222	-	-	-	-	-	-	-	-	-
C17965415_3.0_1985_di_AC_10_156_175_20_176	176	-	-	-	-	-	-	-	-	-
C10483340_1.0_1986_di_AC_14_104_131_28_132	132	-	-	-	-	-	-	-	-	-
C5246876_1.0_1988_di_AC_13_90_115_26_117	117	-	-	-	-	-	-	-	-	-
C17090344_1.0_1989_di_AC_11_96_117_22_119	119	-	-	-	-	-	-	-	-	-
scaffold198802_1.7_1990_di_AC_10_260_279_20_644	644	gi|255567375|ref|XP_002524667.1| kinase, putative	54	3.67e-22	112.788	GO:0006468 protein phosphorylation | GO:0009069 serine family amino acid metabolic process	-	GO:0005524 ATP binding | GO:0004674 protein serine/threonine kinase activity	-	-	GO only
scaffold116894_1.7_1991_di_AC_10_306_325_20_957	957	gi|242033817|ref|XP_002464303.1| hypothetical protein SORBIDRAFT_01g015855	27	7.56e-06	60.5259	-	-	-	-	-
C3394946_2.0_1992_di_AC_12_242_265_24_285	285	-	-	-	-	-	-	-	-	-
C11750852_2.0_1993_di_AC_10_100_119_20_296	296	-	-	-	-	-	-	-	-	-
scaffold48228_2.0_1994_di_AC_10_100_119_20_341	341	gi|460385096|ref|XP_004238241.1| PREDICTED: uncharacterized protein LOC101254481	32	0.000498	52.8003	-	-	-	-	-
scaffold3585_2.8_1995_di_AC_11_312_333_22_581	581	-	-	-	-	-	-	-	-	-
C17772499_1.0_1996_di_AC_11_136_157_22_158	158	-	-	-	-	-	-	-	-	-
C11870850_2.0_1997_di_AC_13_574_599_26_658	658	-	-	-	-	-	-	-	-	-
scaffold33227_2.0_1999_di_AC_10_38_57_20_320	320	-	-	-	-	-	-	-	-	-
C2936572_2.0_2000_di_AG_10_8_27_20_150	150	-	-	-	-	-	-	-	-	-
scaffold70294_2.2_2001_di_AG_15_8_37_30_292	292	-	-	-	-	-	-	-	-	-
C500923_7.0_2002_di_AG_11_90_111_22_112	112	-	-	-	-	-	-	-	-	-
C11053840_1.0_2005_di_AG_10_86_105_20_165	165	-	-	-	-	-	-	-	-	-
C3029372_2.0_2008_di_AG_10_38_57_20_158	158	-	-	-	-	-	-	-	-	-
C11789799_1.0_2009_di_AG_10_158_177_20_327	327	-	-	-	-	-	-	-	-	-
scaffold120999_2.3_2012_di_AG_11_326_347_22_615	615	-	-	-	-	-	-	-	-	-
C2909864_2.0_2013_di_AG_14_120_147_28_148	148	-	-	-	-	-	-	-	-	-
scaffold115542_2.0_2014_di_AG_11_94_115_22_619	619	-	-	-	-	-	-	-	-	-
C2711620_1.0_2015_di_AG_10_116_135_20_136	136	-	-	-	-	-	-	-	-	-
C10783548_2.0_2016_di_AG_12_6_29_24_147	147	-	-	-	-	-	-	-	-	-
scaffold42155_1.4_2018_di_AG_13_190_215_26_284	284	-	-	-	-	-	-	-	-	-
scaffold23588_2.4_2019_di_AG_13_124_149_26_300	300	gi|508776404|gb|EOY23660.1| Ubiquitin supergroup,Ribosomal protein L40e	38	1.01e-11	77.3405	GO:0006412 translation | GO:0042254 ribosome biogenesis	GO:0005840 ribosome	GO:0003735 structural constituent of ribosome	-	-	GO only
scaffold89904_2.4_2020_di_AG_10_6_25_20_288	288	-	-	-	-	-	-	-	-	-
C6133673_1.0_2022_di_AG_10_44_63_20_155	155	-	-	-	-	-	-	-	-	-
scaffold143340_2.1_2023_di_AG_10_446_465_20_681	681	-	-	-	-	-	-	-	-	-
C10093411_1.0_2024_di_AG_10_58_77_20_118	118	-	-	-	-	-	-	-	-	-
C16846346_2.0_2025_di_AG_10_90_109_20_111	111	-	-	-	-	-	-	-	-	-
C6695714_1.0_2026_di_AG_10_192_211_20_233	233	-	-	-	-	-	-	-	-	-
C6037261_2.0_2030_di_AG_16_116_147_32_149	149	-	-	-	-	-	-	-	-	-
scaffold216316_2.0_2031_di_AG_11_208_229_22_454	454	-	-	-	-	-	-	-	-	-
scaffold41954_2.0_2032_di_AG_13_130_155_26_392	392	-	-	-	-	-	-	-	-	-
scaffold67946_2.2_2034_di_AG_15_350_379_30_618	618	-	-	-	-	-	-	-	-	-
C6054323_1.0_2035_di_AG_10_130_149_20_150	150	-	-	-	-	-	-	-	-	-
C9760072_2.0_2036_di_AG_13_18_43_26_109	109	-	-	-	-	-	-	-	-	-
C6343934_1.0_2037_di_AG_14_108_135_28_172	172	-	-	-	-	-	-	-	-	-
C11388783_0.0_2038_di_AG_14_172_199_28_200	200	-	-	-	-	-	-	-	-	-
scaffold167378_2.0_2039_di_AG_12_120_143_24_471	471	gi|508776886|gb|EOY24142.1| Casein kinase II beta chain 1 isoform 1	35	9.08e-15	88.2473	GO:0045859 regulation of protein kinase activity	GO:0005956 protein kinase CK2 complex	GO:0019887 protein kinase regulator activity | GO:0016301 kinase activity	-	-	GO only
C10631231_2.0_2041_di_AG_11_84_105_22_139	139	-	-	-	-	-	-	-	-	-
C16877952_0.0_2042_di_AG_10_2_21_20_112	112	-	-	-	-	-	-	-	-	-
C10691118_1.0_2043_di_AG_14_2_29_28_142	142	-	-	-	-	-	-	-	-	-
C5595774_2.0_2044_di_AG_16_2_33_32_129	129	-	-	-	-	-	-	-	-	-
C18068338_2.0_2045_di_AG_11_2_23_22_188	188	-	-	-	-	-	-	-	-	-
C10379205_1.0_2046_di_AG_11_10_31_22_128	128	-	-	-	-	-	-	-	-	-
C11819416_2.0_2048_di_AG_13_58_83_26_369	369	-	-	-	-	-	-	-	-	-
scaffold5255_2.0_2049_di_AG_14_68_95_28_282	282	-	-	-	-	-	-	-	-	-
C11374473_1.0_2050_di_AG_10_176_195_20_198	198	-	-	-	-	-	-	-	-	-
C6614768_2.0_2051_di_AG_13_184_209_26_211	211	-	-	-	-	-	-	-	-	-
C5386880_2.0_2052_di_AG_10_34_53_20_122	122	-	-	-	-	-	-	-	-	-
C5726874_1.0_2055_di_AG_15_96_125_30_134	134	-	-	-	-	-	-	-	-	-
scaffold117729_2.0_2057_di_AG_10_142_161_20_298	298	-	-	-	-	-	-	-	-	-
C6002519_1.0_2058_di_AG_16_6_37_32_147	147	-	-	-	-	-	-	-	-	-
C5220689_3.0_2060_di_AG_15_16_45_30_113	113	-	-	-	-	-	-	-	-	-
scaffold153961_1.8_2062_di_AG_11_344_365_22_559	559	-	-	-	-	-	-	-	-	-
C3399442_2.0_2063_di_AG_18_188_223_36_296	296	-	-	-	-	-	-	-	-	-
scaffold149761_1.6_2066_di_AG_15_112_141_30_348	348	-	-	-	-	-	-	-	-	-
scaffold4660_1.3_2068_di_AG_10_344_363_20_364	364	-	-	-	-	-	-	-	-	-
C11814804_2.0_2069_di_AG_10_330_349_20_361	361	gi|126843151|gb|ABO27627.1| BRI1 protein	67	5.49e-13	81.885	GO:0010103 stomatal complex morphogenesis | GO:0010584 pollen exine formation | GO:0060548 negative regulation of cell death | GO:0009825 multidimensional cell growth | GO:0009911 positive regulation of flower development | GO:0009729 detection of brassinosteroid stimulus | GO:0042742 defense response to bacterium | GO:0043481 anthocyanin accumulation in tissues in response to UV light | GO:00487…	GO:0016021 integral to membrane | GO:0043234 protein complex | GO:0005768 endosome | GO:0005886 plasma membrane	GO:0046982 protein heterodimerization activity | GO:0004674 protein serine/threonine kinase activity | GO:0005496 steroid binding | GO:0042803 protein homodimerization activity | GO:0005524 ATP binding	-	-	GO only
scaffold71153_2.3_2071_di_AG_11_622_643_22_745	745	-	-	-	-	-	-	-	-	-
C11870142_2.0_2072_di_AG_11_568_589_22_641	641	gi|357462229|ref|XP_003601396.1| Membrane protein, putative	52	1.48e-15	91.4284	GO:0046520 sphingoid biosynthetic process | GO:0016126 sterol biosynthetic process	GO:0016021 integral to membrane	-	-	-	GO only
scaffold33009_1.6_2073_di_AG_13_80_105_26_352	352	-	-	-	-	-	-	-	-	-
scaffold14140_2.2_2074_di_AG_11_262_283_22_576	576	-	-	-	-	-	-	-	-	-
C11667248_2.0_2075_di_AG_12_92_115_24_260	260	-	-	-	-	-	-	-	-	-
C11505389_2.0_2076_di_AG_11_136_157_22_219	219	-	-	-	-	-	-	-	-	-
C6600454_2.0_2077_di_AG_11_46_67_22_208	208	-	-	-	-	-	-	-	-	-
C10975877_1.0_2078_di_AG_12_66_89_24_159	159	-	-	-	-	-	-	-	-	-
C6569891_3.0_2079_di_AG_11_158_179_22_202	202	-	-	-	-	-	-	-	-	-
C3271828_1.0_2080_di_AG_10_28_47_20_197	197	-	-	-	-	-	-	-	-	-
C9584084_0.0_2081_di_AG_13_78_103_26_105	105	-	-	-	-	-	-	-	-	-
C5178384_1.0_2082_di_AG_11_8_29_22_105	105	-	-	-	-	-	-	-	-	-
C17258132_1.0_2083_di_AG_10_104_123_20_127	127	-	-	-	-	-	-	-	-	-
C18620331_2.0_2085_di_AG_10_316_335_20_337	337	-	-	-	-	-	-	-	-	-
scaffold230444_1.1_2086_di_AG_10_646_665_20_828	828	-	-	-	-	-	-	-	-	-
C16693764_0.0_2087_di_AG_11_82_103_22_106	106	-	-	-	-	-	-	-	-	-
C11303533_2.0_2088_di_AG_10_166_185_20_189	189	-	-	-	-	-	-	-	-	-
C18180255_0.0_2089_di_AG_10_182_201_20_203	203	-	-	-	-	-	-	-	-	-
C11428638_1.0_2090_di_AG_10_174_193_20_206	206	-	-	-	-	-	-	-	-	-
C16935836_0.0_2091_di_AG_11_92_113_22_114	114	-	-	-	-	-	-	-	-	-
scaffold13580_3.0_2095_di_AG_10_100_119_20_495	495	-	-	-	-	-	-	-	-	-
C5252096_2.0_2097_di_AG_13_70_95_26_118	118	-	-	-	-	-	-	-	-	-
C10454541_2.0_2099_di_AG_13_104_129_26_131	131	-	-	-	-	-	-	-	-	-
scaffold17557_2.6_2101_di_AG_11_258_279_22_281	281	-	-	-	-	-	-	-	-	-
C9674882_1.0_2102_di_AG_12_30_53_24_107	107	-	-	-	-	-	-	-	-	-
C11423686_2.0_2104_di_AG_10_144_163_20_205	205	-	-	-	-	-	-	-	-	-
C3208316_2.0_2105_di_AG_18_54_89_36_182	182	-	-	-	-	-	-	-	-	-
C6245184_1.0_2109_di_AG_17_128_161_34_163	163	-	-	-	-	-	-	-	-	-
C1339246_2.0_2111_di_AG_17_120_153_34_160	160	gi|171906252|gb|ACB56923.1| glycosyltransferase UGT72B11	35	2.11e-12	76.8861	GO:0008152 metabolic process	-	GO:0016758 transferase activity, transferring hexosyl groups	-	-	GO only
C9358144_2.0_2112_di_AG_12_68_91_24_100	100	-	-	-	-	-	-	-	-	-
C10065059_1.0_2113_di_AG_13_90_115_26_117	117	-	-	-	-	-	-	-	-	-
C9717394_1.0_2115_di_AG_14_80_107_28_108	108	-	-	-	-	-	-	-	-	-
C17736328_1.0_2116_di_AG_12_132_155_24_156	156	-	-	-	-	-	-	-	-	-
scaffold83572_4.1_2117_di_AG_11_464_485_22_486	486	-	-	-	-	-	-	-	-	-
C2805965_1.0_2118_di_AG_13_76_101_26_141	141	-	-	-	-	-	-	-	-	-
C18371576_2.0_2119_di_AG_10_152_171_20_238	238	gi|224106772|ref|XP_002314280.1| predicted protein	20	5.78e-06	58.2537	-	-	-	-	-
C17877999_1.0_2120_di_AG_10_148_167_20_168	168	-	-	-	-	-	-	-	-	-
C6179754_1.0_2123_di_AG_17_124_157_34_158	158	-	-	-	-	-	-	-	-	-
C9456096_2.0_2124_di_AG_12_40_63_24_102	102	-	-	-	-	-	-	-	-	-
C5679739_1.0_2125_di_AG_10_104_123_20_132	132	-	-	-	-	-	-	-	-	-
scaffold189448_2.0_2126_di_AG_10_254_273_20_420	420	-	-	-	-	-	-	-	-	-
C2707374_1.0_2128_di_AG_13_38_63_26_135	135	-	-	-	-	-	-	-	-	-
C5754622_2.0_2129_di_AG_12_22_45_24_135	135	-	-	-	-	-	-	-	-	-
scaffold26644_2.5_2130_di_AG_10_884_903_20_905	905	-	-	-	-	-	-	-	-	-
C11711585_1.0_2132_di_AG_13_250_275_26_277	277	-	-	-	-	-	-	-	-	-
C9456622_2.0_2136_di_AG_13_76_101_26_102	102	-	-	-	-	-	-	-	-	-
C5968872_2.0_2138_di_AG_13_118_143_26_145	145	-	-	-	-	-	-	-	-	-
C2754573_1.0_2139_di_AG_11_52_73_22_138	138	-	-	-	-	-	-	-	-	-
scaffold19144_2.4_2140_di_AG_10_276_295_20_296	296	-	-	-	-	-	-	-	-	-
scaffold42161_2.0_2142_di_AG_10_80_99_20_358	358	-	-	-	-	-	-	-	-	-
C17216181_0.0_2143_di_AG_10_104_123_20_125	125	-	-	-	-	-	-	-	-	-
C9542182_1.0_2145_di_AG_13_72_97_26_104	104	-	-	-	-	-	-	-	-	-
C18343926_1.0_2147_di_AG_11_210_231_22_232	232	-	-	-	-	-	-	-	-	-
C11713649_2.0_2148_di_AG_15_248_277_30_278	278	-	-	-	-	-	-	-	-	-
C5863043_1.0_2149_di_AG_11_42_63_22_140	140	-	-	-	-	-	-	-	-	-
C18366814_1.0_2150_di_AG_10_216_235_20_237	237	-	-	-	-	-	-	-	-	-
scaffold210588_2.4_2151_di_AG_11_276_297_22_497	497	gi|15231744|ref|NP_190877.1| E3 ubiquitin-protein ligase UPL7	40	7.41e-16	91.8829	GO:0042787 protein ubiquitination involved in ubiquitin-dependent protein catabolic process	GO:0005634 nucleus | GO:0000151 ubiquitin ligase complex	GO:0004842 ubiquitin-protein ligase activity	-	-	GO only
C1426218_5.0_2153_di_AG_23_142_187_46_193	193	-	-	-	-	-	-	-	-	-
scaffold118917_1.7_2154_di_AG_10_476_495_20_728	728	-	-	-	-	-	-	-	-	-
C2819189	142	-	-	-	-	-	-	-	-	-
scaffold156942_2.0_2157_di_AG_11_38_59_22_468	468	-	-	-	-	-	-	-	-	-
C10275652_2.0_2159_di_AG_13_8_33_26_124	124	-	-	-	-	-	-	-	-	-
scaffold212077_2.0_2160_di_AG_11_484_505_22_506	506	-	-	-	-	-	-	-	-	-
C5254876_1.0_2161_di_AG_11_80_101_22_118	118	-	-	-	-	-	-	-	-	-
C5866868_0.0_2163_di_AG_12_116_139_24_140	140	-	-	-	-	-	-	-	-	-
C3103680_0.0_2164_di_AG_10_146_165_20_166	166	-	-	-	-	-	-	-	-	-
scaffold167608_2.0_2165_di_AG_12_262_285_24_316	316	-	-	-	-	-	-	-	-	-
scaffold105643_1.6_2166_di_AG_11_134_155_22_341	341	-	-	-	-	-	-	-	-	-
C5421568_1.0_2167_di_AG_15_64_93_30_123	123	-	-	-	-	-	-	-	-	-
scaffold188278_2.3_2168_di_AG_11_164_185_22_350	350	-	-	-	-	-	-	-	-	-
C6384587_2.0_2169_di_AG_11_126_147_22_176	176	-	-	-	-	-	-	-	-	-
scaffold27372_2.0_2170_di_AG_17_28_61_34_510	510	-	-	-	-	-	-	-	-	-
C5541747_2.0_2171_di_AG_11_82_103_22_127	127	-	-	-	-	-	-	-	-	-
C5753208_3.0_2172_di_AG_15_104_133_30_135	135	-	-	-	-	-	-	-	-	-
C11005420_1.0_2174_di_AG_11_78_99_22_161	161	-	-	-	-	-	-	-	-	-
C10357745_2.0_2175_di_AG_13_100_125_26_127	127	-	-	-	-	-	-	-	-	-
C17450994_1.0_2176_di_AG_10_116_135_20_137	137	-	-	-	-	-	-	-	-	-
C6620052_2.0_2177_di_AG_16_112_143_32_212	212	-	-	-	-	-	-	-	-	-
scaffold9647_3.0_2178_di_AG_10_1450_1469_20_1904	1904	-	-	-	-	-	-	-	-	pfam14093 DUF4271 | pfam07695 7TMR-DISM_7TM | pfam03798 TRAM_LAG1_CLN8 | pfam00499 Oxidored_q3 | pfam06102 DUF947 | pfam08395 7tm_7	Domain only
C3363773_2.0_2179_di_AG_17_208_241_34_242	242	-	-	-	-	-	-	-	-	-
C10383643_1.0_2180_di_AG_15_98_127_30_128	128	-	-	-	-	-	-	-	-	-
C5600542_1.0_2181_di_AG_10_108_127_20_129	129	-	-	-	-	-	-	-	-	-
C6791734_2.0_2184_di_AG_15_4_33_30_282	282	-	-	-	-	-	-	-	-	-
scaffold122170_2.2_2188_di_AG_12_116_139_24_1125	1125	-	-	-	-	-	-	-	-	-
C6091227_2.0_2189_di_AG_17_118_151_34_152	152	-	-	-	-	-	-	-	-	-
C10305254_1.0_2191_di_AG_10_98_117_20_125	125	-	-	-	-	-	-	-	-	-
C9801692_1.0_2192_di_AG_11_88_109_22_110	110	-	-	-	-	-	-	-	-	-
C11857654_1.0_2193_di_AG_14_462_489_28_490	490	-	-	-	-	-	-	-	-	-
C16693726_1.0_2194_di_AG_11_84_105_22_106	106	-	-	-	-	-	-	-	-	-
scaffold169367_2.0_2195_di_AG_13_126_151_26_479	479	-	-	-	-	-	-	-	-	-
C6805320_3.0_2197_di_AG_12_216_239_24_294	294	-	-	-	-	-	-	-	-	-
scaffold147279_2.5_2198_di_AG_10_292_311_20_312	312	-	-	-	-	-	-	-	-	-
C10593979_1.0_2200_di_AG_13_110_135_26_137	137	-	-	-	-	-	-	-	-	-
C5614842_0.0_2201_di_AG_16_96_127_32_129	129	-	-	-	-	-	-	-	-	-
C3420904_1.0_2202_di_AG_12_232_255_24_478	478	-	-	-	-	-	-	-	-	-
C18683545_2.0_2203_di_AG_10_398_417_20_419	419	-	-	-	-	-	-	-	-	-
C9802552_2.0_2204_di_AG_10_68_87_20_110	110	-	-	-	-	-	-	-	-	-
C5455549_1.0_2205_di_AG_14_60_87_28_124	124	-	-	-	-	-	-	-	-	-
C11601603_2.0_2206_di_AG_13_214_239_26_240	240	-	-	-	-	-	-	-	-	-
C3014149_3.0_2207_di_AG_16_46_77_32_156	156	-	-	-	-	-	-	-	-	-
scaffold36472_1.4_2209_di_AG_17_314_347_34_349	349	-	-	-	-	-	-	-	-	-
C10752564_1.0_2210_di_AG_10_124_143_20_145	145	-	-	-	-	-	-	-	-	-
C11545794_2.0_2212_di_AG_11_84_105_22_227	227	-	-	-	-	-	-	-	-	-
C11443373_0.0_2213_di_AG_15_178_207_30_208	208	-	-	-	-	-	-	-	-	-
C11592915_2.0_2215_di_AG_10_120_139_20_238	238	-	-	-	-	-	-	-	-	-
C9996646_0.0_2219_di_AG_10_92_111_20_115	115	-	-	-	-	-	-	-	-	-
scaffold136478_2.0_2220_di_AG_10_144_163_20_532	532	-	-	-	-	-	-	-	-	-
scaffold185354_1.0_2222_di_AG_11_160_181_22_478	478	-	-	-	-	-	-	-	-	-
C16822807_4.0_2223_di_AG_11_88_109_22_110	110	-	-	-	-	-	-	-	-	-
C6723789_2.0_2224_di_AG_10_48_67_20_243	243	-	-	-	-	-	-	-	-	-
C18181641_1.0_2225_di_AG_11_180_201_22_203	203	-	-	-	-	-	-	-	-	-
C18117852_2.0_2226_di_AG_11_172_193_22_194	194	-	-	-	-	-	-	-	-	-
C9594282_2.0_2227_di_AG_14_76_103_28_105	105	-	-	-	-	-	-	-	-	-
scaffold138930_2.0_2230_di_AG_10_276_295_20_941	941	gi|147794409|emb|CAN75994.1| hypothetical protein VITISV_005354	56	7.94e-13	83.2484	-	-	-	-	-
C1264895_1.0_2231_di_AG_22_56_99_44_112	112	-	-	-	-	-	-	-	-	-
C6538089_0.0_2232_di_AG_10_176_195_20_196	196	-	-	-	-	-	-	-	-	-
C9558458_1.0_2233_di_AG_10_8_27_20_104	104	-	-	-	-	-	-	-	-	-
C6801788_1.0_2235_di_AG_16_4_35_32_291	291	-	-	-	-	-	-	-	-	-
scaffold105354_2.0_2236_di_AG_10_4_23_20_378	378	-	-	-	-	-	-	-	-	-
C5168711_2.0_2239_di_AG_13_64_89_26_103	103	-	-	-	-	-	-	-	-	-
scaffold191164_1.8_2241_di_AG_11_392_413_22_1041	1041	gi|460402916|ref|XP_004246955.1| PREDICTED: uncharacterized protein LOC101263053	109	3.55e-21	110.515	GO:0000398 nuclear mRNA splicing, via spliceosome | GO:0010182 sugar mediated signaling pathway	GO:0005730 nucleolus | GO:0016607 nuclear speck	GO:0003723 RNA binding | GO:0005515 protein binding | GO:0000166 nucleotide binding	-	-	GO only
scaffold77112_2.7_2242_di_AG_10_14_33_20_408	408	-	-	-	-	-	-	-	-	-
C11339914_1.0_2243_di_AG_12_96_119_24_193	193	-	-	-	-	-	-	-	-	-
scaffold142962_1.7_2244_di_AG_10_362_381_20_441	441	-	-	-	-	-	-	-	-	-
scaffold202092_2.0_2245_di_AG_11_262_283_22_421	421	gi|27804377|gb|AAO22990.1| YABBY transcription factor CDM51	36	9.78e-13	81.4306	-	-	-	-	-
C18663909_2.0_2248_di_AG_10_364_383_20_387	387	-	-	-	-	-	-	-	-	-
C11267881_2.0_2249_di_AG_12_160_183_24_185	185	-	-	-	-	-	-	-	-	-
C1405023_9.0_2250_di_AG_22_108_151_44_181	181	-	-	-	-	-	-	-	-	-
scaffold44824_3.0_2251_di_AG_10_264_283_20_285	285	-	-	-	-	-	-	-	-	-
C11216661_2.0_2252_di_AG_10_12_31_20_179	179	-	-	-	-	-	-	-	-	-
C10909169_1.0_2253_di_AG_10_6_25_20_154	154	-	-	-	-	-	-	-	-	-
scaffold145221_1.6_2255_di_AG_11_12_33_22_328	328	-	-	-	-	-	-	-	-	-
scaffold62870_1.0_2256_di_AG_10_26_45_20_345	345	-	-	-	-	-	-	-	-	-
C9469750_1.0_2257_di_AG_10_12_31_20_102	102	gi|511010331|gb|EPB91556.1| STE/STE20/PAKA protein kinase	28	0.000694	48.7102	-	-	-	-	-
C11307127_2.0_2258_di_AG_10_12_31_20_189	189	-	-	-	-	-	-	-	-	-
C9603320_2.0_2259_di_AG_12_38_61_24_105	105	-	-	-	-	-	-	-	-	-
C10756960_1.0_2260_di_AG_10_0_19_20_145	145	-	-	-	-	-	-	-	-	-
C17346663_1.0_2261_di_AG_10_0_19_20_131	131	-	-	-	-	-	-	-	-	-
C17055260_1.0_2262_di_AG_10_0_19_20_118	118	-	-	-	-	-	-	-	-	-
C17180217_0.0_2264_di_AG_10_0_19_20_123	123	-	-	-	-	-	-	-	-	-
C18285341_2.0_2265_di_AG_10_0_19_20_220	220	-	-	-	-	-	-	-	-	-
C18321502_1.0_2266_di_AG_10_0_19_20_227	227	-	-	-	-	-	-	-	-	-
C16891226_2.0_2267_di_AG_10_0_19_20_112	112	-	-	-	-	-	-	-	-	-
C11802644_7.0_2269_di_AG_10_0_19_20_342	342	-	-	-	-	-	-	-	-	-
C17180219_2.0_2273_di_AG_10_0_19_20_123	123	-	-	-	-	-	-	-	-	-
scaffold156543_1.7_2274_di_AG_10_0_19_20_365	365	-	-	-	-	-	-	-	-	-
C9515017_2.0_2275_di_AG_10_0_19_20_103	103	-	-	-	-	-	-	-	-	-
scaffold75853_2.5_2276_di_AG_10_0_19_20_722	722	-	-	-	-	-	-	-	-	-
C11404121_1.0_2278_di_AG_10_0_19_20_202	202	-	-	-	-	-	-	-	-	-
C11680303_2.0_2279_di_AG_10_0_19_20_264	264	-	-	-	-	-	-	-	-	-
scaffold65010_2.2_2280_di_AG_10_0_19_20_1130	1130	gi|508702754|gb|EOX94650.1| Phosphatase 2C family protein isoform 2	93	6.59e-33	148.235	GO:0006468 protein phosphorylation | GO:0006470 protein dephosphorylation | GO:0009069 serine family amino acid metabolic process	GO:0005634 nucleus | GO:0005739 mitochondrion | GO:0008287 protein serine/threonine phosphatase complex	GO:0046872 metal ion binding | GO:0004722 protein serine/threonine phosphatase activity | GO:0005524 ATP binding | GO:0004674 protein serine/threonine kinase activity	-	-	GO only
C11568704_1.0_2281_di_AG_10_0_19_20_232	232	-	-	-	-	-	-	-	-	-
C17106218_2.0_2284_di_AG_10_0_19_20_120	120	-	-	-	-	-	-	-	-	-
C18279884_1.0_2285_di_AG_10_0_19_20_219	219	gi|508781169|gb|EOY28425.1| F-box/RNI-like superfamily protein isoform 1	55	8.96e-24	113.696	GO:0016567 protein ubiquitination | GO:0009734 auxin mediated signaling pathway	GO:0005634 nucleus | GO:0019005 SCF ubiquitin ligase complex	GO:0000822 inositol hexakisphosphate binding | GO:0010011 auxin binding	-	-	GO only
C6184116_1.0_2286_di_AG_10_0_19_20_158	158	-	-	-	-	-	-	-	-	-
C535971_3.0_2289_di_AG_10_0_19_20_115	115	-	-	-	-	-	-	-	-	-
C17587251_5.0_2291_di_AG_10_0_19_20_145	145	-	-	-	-	-	-	-	-	-
C18373006_1.0_2293_di_AG_10_0_19_20_238	238	-	-	-	-	-	-	-	-	-
C18096392_2.0_2294_di_AG_10_0_19_20_191	191	-	-	-	-	-	-	-	-	-
C17715988_1.0_2295_di_AG_10_0_19_20_154	154	-	-	-	-	-	-	-	-	-
C10464233_2.0_2296_di_AG_10_0_19_20_131	131	-	-	-	-	-	-	-	-	-
scaffold160859_2.0_2298_di_AG_10_0_19_20_427	427	-	-	-	-	-	-	-	-	-
C18290607_1.0_2299_di_AG_10_0_19_20_221	221	-	-	-	-	-	-	-	-	-
C16771274_5.0_2301_di_AG_10_0_19_20_108	108	-	-	-	-	-	-	-	-	-
C16641379_1.0_2303_di_AG_10_0_19_20_104	104	-	-	-	-	-	-	-	-	-
C9603328_1.0_2304_di_AG_10_0_19_20_105	105	-	-	-	-	-	-	-	-	-
scaffold196203_3.0_2305_di_AG_10_0_19_20_421	421	-	-	-	-	-	-	-	-	-
C17688963_1.0_2306_di_AG_10_0_19_20_152	152	-	-	-	-	-	-	-	-	-
scaffold198025_2.0_2309_di_AG_10_0_19_20_271	271	-	-	-	-	-	-	-	-	-
C18740343_2.0_2310_di_AG_10_0_19_20_730	730	gi|508775116|gb|EOY22372.1| Galactose oxidase/kelch repeat superfamily protein isoform 1	83	2e-18	100.972	GO:0006869 lipid transport	GO:0005737 cytoplasm	-	-	pfam13415 Kelch_3	GO & Domain
scaffold197095_2.4_2311_di_AG_10_0_19_20_554	554	-	-	-	-	-	-	-	-	-
C18071972_0.0_2313_di_AG_10_0_19_20_188	188	-	-	-	-	-	-	-	-	-
scaffold120586_2.4_2314_di_AG_10_0_19_20_306	306	-	-	-	-	-	-	-	-	-
C17984905_1.0_2315_di_AG_10_0_19_20_178	178	-	-	-	-	-	-	-	-	-
scaffold98917_3.0_2316_di_AG_10_0_19_20_449	449	-	-	-	-	-	-	-	-	-
scaffold193183_2.2_2317_di_AG_10_0_19_20_820	820	-	-	-	-	-	-	-	-	-
C17850931_1.0_2320_di_AG_10_0_19_20_165	165	-	-	-	-	-	-	-	-	-
C10076707_1.0_2322_di_AG_10_0_19_20_117	117	-	-	-	-	-	-	-	-	-
C18708030_2.0_2324_di_AG_10_0_19_20_478	478	gi|502094396|ref|XP_004490208.1| PREDICTED: uncharacterized protein L728-like	25	0.00387	50.528	-	-	-	-	-
C18141864_1.0_2330_di_AG_10_0_19_20_197	197	gi|300509024|gb|ADK24218.1| cinnamyl alcohol dehydrogenase	33	1.04e-08	66.4337	-	-	-	-	-
C18490645_0.0_2334_di_AG_10_0_19_20_270	270	-	-	-	-	-	-	-	-	-
C17180221_2.0_2337_di_AG_10_0_19_20_123	123	-	-	-	-	-	-	-	-	-
scaffold120585_2.6_2338_di_AG_10_0_19_20_455	455	-	-	-	-	-	-	-	-	-
C18148936_1.0_2339_di_AG_10_0_19_20_198	198	-	-	-	-	-	-	-	-	-
C17715992_1.0_2340_di_AG_10_0_19_20_154	154	-	-	-	-	-	-	-	-	-
C18659967_2.0_2342_di_AG_10_0_19_20_381	381	-	-	-	-	-	-	-	-	-
C16862078_2.0_2343_di_AG_10_0_19_20_111	111	gi|508716337|gb|EOY08234.1| Tubulin/FtsZ family protein isoform 2, partial	36	4.38e-11	70.5238	-	-	-	-	-
C17081020_4.0_2346_di_AG_10_0_19_20_119	119	gi|449442016|ref|XP_004138778.1| PREDICTED: AIG2-like protein-like	30	5.9e-07	58.7081	-	-	-	-	-
scaffold120587_2.3_2347_di_AG_10_0_19_20_353	353	gi|7523670|gb|AAF63110.1|AC006423_11 putative retroelement pol polyprotein	67	3.18e-20	105.062	GO:0006278 RNA-dependent DNA replication | GO:0015074 DNA integration | GO:0006310 DNA recombination	GO:0009536 plastid	GO:0003964 RNA-directed DNA polymerase activity | GO:0003677 DNA binding | GO:0003723 RNA binding | GO:0008270 zinc ion binding	-	-	GO only
C17180223_1.0_2348_di_AG_10_0_19_20_123	123	-	-	-	-	-	-	-	-	-
scaffold54096_2.6_2350_di_AG_11_0_21_22_353	353	-	-	-	-	-	-	-	-	-
scaffold148992_1.3_2353_di_AG_11_0_21_22_386	386	-	-	-	-	-	-	-	-	-
C10924500_3.0_2354_di_AG_11_0_21_22_155	155	-	-	-	-	-	-	-	-	-
scaffold39595_2.1_2356_di_AG_11_0_21_22_246	246	-	-	-	-	-	-	-	-	-
C11551404_5.0_2357_di_AG_11_0_21_22_228	228	-	-	-	-	-	-	-	-	-
C3215109_1.0_2358_di_AG_11_0_21_22_183	183	-	-	-	-	-	-	-	-	-
C3204868_3.0_2360_di_AG_11_0_21_22_181	181	-	-	-	-	-	-	-	-	-
C18183131_1.0_2361_di_AG_11_0_21_22_203	203	-	-	-	-	-	-	-	-	-
C17346667_1.0_2362_di_AG_11_0_21_22_131	131	-	-	-	-	-	-	-	-	-
C16535683_0.0_2363_di_AG_11_0_21_22_101	101	gi|15239146|ref|NP_196728.1| NADP-dependent malic enzyme 2	25	6.92e-06	54.6181	-	-	-	-	-
C16854460_1.0_2364_di_AG_11_0_21_22_111	111	-	-	-	-	-	-	-	-	-
C16786261_1.0_2365_di_AG_11_0_21_22_109	109	-	-	-	-	-	-	-	-	-
scaffold103625_2.0_2366_di_AG_11_0_21_22_326	326	-	-	-	-	-	-	-	-	-
C17131230_1.0_2367_di_AG_11_0_21_22_121	121	-	-	-	-	-	-	-	-	-
C16707799_1.0_2372_di_AG_11_0_21_22_106	106	-	-	-	-	-	-	-	-	-
C18321504_1.0_2374_di_AG_11_0_21_22_227	227	-	-	-	-	-	-	-	-	-
C10415943_0.0_2375_di_AG_11_0_21_22_129	129	-	-	-	-	-	-	-	-	-
C9771562_1.0_2376_di_AG_11_0_21_22_109	109	-	-	-	-	-	-	-	-	-
C17224829_0.0_2377_di_AG_11_0_21_22_125	125	-	-	-	-	-	-	-	-	-
C10719735_2.0_2378_di_AG_11_0_21_22_143	143	-	-	-	-	-	-	-	-	-
C16498942_2.0_2379_di_AG_11_0_21_22_100	100	-	-	-	-	-	-	-	-	-
C16641385_2.0_2380_di_AG_11_0_21_22_104	104	-	-	-	-	-	-	-	-	-
C10700192_2.0_2381_di_AG_11_0_21_22_142	142	-	-	-	-	-	-	-	-	-
C18606836_2.0_2382_di_AG_11_0_21_22_325	325	gi|460390515|ref|XP_004240876.1| PREDICTED: phosphoglucan phosphatase LSF2, chloroplastic-like	74	8.48e-12	77.795	GO:0006470 protein dephosphorylation | GO:0005983 starch catabolic process | GO:0000023 maltose metabolic process | GO:0019252 starch biosynthetic process | GO:0043085 positive regulation of catalytic activity	GO:0009507 chloroplast	GO:0050308 sugar-phosphatase activity | GO:0008138 protein tyrosine/serine/threonine phosphatase activity | GO:2001070 starch binding	-	-	GO only
C18555956_1.0_2384_di_AG_11_0_21_22_295	295	-	-	-	-	-	-	-	-	-
C17632572_1.0_2385_di_AG_11_0_21_22_148	148	-	-	-	-	-	-	-	-	-
C17327521_1.0_2386_di_AG_11_0_21_22_130	130	-	-	-	-	-	-	-	-	-
C17402387_1.0_2387_di_AG_11_0_21_22_134	134	-	-	-	-	-	-	-	-	-
C17587255_2.0_2388_di_AG_11_0_21_22_145	145	-	-	-	-	-	-	-	-	-
C17327519_1.0_2389_di_AG_11_0_21_22_130	130	-	-	-	-	-	-	-	-	-
C17688965_0.0_2390_di_AG_11_0_21_22_152	152	-	-	-	-	-	-	-	-	-
C10464235_1.0_2392_di_AG_12_0_23_24_131	131	-	-	-	-	-	-	-	-	-
C5222961_2.0_2393_di_AG_12_0_23_24_113	113	-	-	-	-	-	-	-	-	-
C10228585_0.0_2395_di_AG_12_0_23_24_122	122	-	-	-	-	-	-	-	-	-
C5552051_1.0_2396_di_AG_12_0_23_24_127	127	-	-	-	-	-	-	-	-	-
C5432322_6.0_2398_di_AG_12_0_23_24_123	123	-	-	-	-	-	-	-	-	-
C10810482_2.0_2399_di_AG_12_0_23_24_148	148	-	-	-	-	-	-	-	-	-
C10228589_1.0_2400_di_AG_12_0_23_24_122	122	-	-	-	-	-	-	-	-	-
C10577616_2.0_2401_di_AG_12_0_23_24_136	136	-	-	-	-	-	-	-	-	-
C11861033_1.0_2403_di_AG_12_0_23_24_514	514	-	-	-	-	-	-	-	-	-
C10756962_1.0_2404_di_AG_12_0_23_24_145	145	-	-	-	-	-	-	-	-	-
C5915976_2.0_2405_di_AG_12_0_23_24_142	142	-	-	-	-	-	-	-	-	-
C5302394_1.0_2406_di_AG_12_0_23_24_119	119	-	-	-	-	-	-	-	-	-
C5974532_2.0_2408_di_AG_12_0_23_24_145	145	-	-	-	-	-	-	-	-	-
scaffold43911_2.5_2409_di_AG_12_0_23_24_590	590	-	-	-	-	-	-	-	-	-
scaffold194634_1.8_2410_di_AG_13_0_25_26_749	749	gi|30691663|ref|NP_174321.2| metallo-beta-lactamase domain-containing protein	30	5.15e-10	73.7049	-	GO:0009536 plastid	GO:0016787 hydrolase activity	-	-	GO only
C10257295_1.0_2411_di_AG_13_0_25_26_123	123	-	-	-	-	-	-	-	-	-
C9646189_2.0_2413_di_AG_13_0_25_26_106	106	-	-	-	-	-	-	-	-	-
C11679759_2.0_2415_di_AG_13_0_25_26_264	264	-	-	-	-	-	-	-	-	-
C5175091_2.0_2416_di_AG_13_0_25_26_104	104	-	-	-	-	-	-	-	-	-
C10577618_1.0_2418_di_AG_13_0_25_26_136	136	-	-	-	-	-	-	-	-	-
scaffold25147_1.7_2420_di_AG_13_0_25_26_260	260	-	-	-	-	-	-	-	-	-
C9771566_0.0_2421_di_AG_13_0_25_26_109	109	-	-	-	-	-	-	-	-	-
scaffold176979_2.0_2425_di_AG_13_0_25_26_415	415	-	-	-	-	-	-	-	-	-
C11281546_2.0_2426_di_AG_13_0_25_26_186	186	-	-	-	-	-	-	-	-	-
C11315623_2.0_2427_di_AG_13_0_25_26_190	190	-	-	-	-	-	-	-	-	-
C5493583_1.0_2428_di_AG_13_0_25_26_125	125	-	-	-	-	-	-	-	-	-
C11569364_1.0_2429_di_AG_13_0_25_26_232	232	-	-	-	-	-	-	-	-	-
C11186447_2.0_2430_di_AG_13_0_25_26_176	176	-	-	-	-	-	-	-	-	-
C11290407_2.0_2433_di_AG_13_0_25_26_187	187	-	-	-	-	-	-	-	-	-
C11120603_2.0_2435_di_AG_13_0_25_26_170	170	-	-	-	-	-	-	-	-	-
C10170439_1.0_2438_di_AG_13_0_25_26_120	120	-	-	-	-	-	-	-	-	-
C10953334_1.0_2439_di_AG_13_0_25_26_157	157	-	-	-	-	-	-	-	-	-
scaffold220029_1.9_2440_di_AG_13_0_25_26_1180	1180	-	-	-	-	-	-	-	-	-
C9812290_2.0_2442_di_AG_13_0_25_26_110	110	-	-	-	-	-	-	-	-	-
C10864560_1.0_2445_di_AG_13_0_25_26_151	151	-	-	-	-	-	-	-	-	-
C10464241_2.0_2446_di_AG_13_0_25_26_131	131	-	-	-	-	-	-	-	-	-
C2759897_1.0_2447_di_AG_13_0_25_26_138	138	-	-	-	-	-	-	-	-	-
scaffold106100_1.7_2449_di_AG_13_0_25_26_488	488	-	-	-	-	-	-	-	-	-
scaffold128205_1.4_2453_di_AG_13_0_25_26_274	274	gi|502106246|ref|XP_004492897.1| PREDICTED: V-type proton ATPase subunit B 1-like	32	5.75e-09	68.2515	-	-	-	-	-
C9515023_1.0_2454_di_AG_13_0_25_26_103	103	-	-	-	-	-	-	-	-	-
C9689034_2.0_2455_di_AG_14_0_27_28_107	107	-	-	-	-	-	-	-	-	-
C10995835_2.0_2456_di_AG_14_0_27_28_160	160	-	-	-	-	-	-	-	-	-
C10839110_0.0_2458_di_AG_14_0_27_28_150	150	-	-	-	-	-	-	-	-	-
C6538277_2.0_2459_di_AG_14_0_27_28_196	196	-	-	-	-	-	-	-	-	-
C10339013_0.0_2460_di_AG_14_0_27_28_126	126	-	-	-	-	-	-	-	-	-
C10810484_0.0_2461_di_AG_14_0_27_28_148	148	-	-	-	-	-	-	-	-	-
C9469776_1.0_2462_di_AG_14_0_27_28_102	102	-	-	-	-	-	-	-	-	-
scaffold111210_2.0_2464_di_AG_14_0_27_28_305	305	-	-	-	-	-	-	-	-	-
C10924504_1.0_2466_di_AG_14_0_27_28_155	155	gi|357454677|ref|XP_003597619.1| DEAD-box ATP-dependent RNA helicase	21	0.000168	52.3458	-	-	-	-	-
scaffold23656_1.6_2469_di_AG_14_0_27_28_276	276	-	-	-	-	-	-	-	-	-
scaffold149376_2.0_2470_di_AG_14_0_27_28_368	368	-	-	-	-	-	-	-	-	-
C9730654_2.0_2472_di_AG_14_0_27_28_108	108	-	-	-	-	-	-	-	-	-
C11613114_1.0_2473_di_AG_14_0_27_28_243	243	gi|9758676|dbj|BAB09215.1| CHP-rich zinc finger protein-like	56	0.000156	53.7092	-	-	-	-	pfam07649 C1_3 | pfam03107 C1_2	Domain only
C10312422_0.0_2475_di_AG_14_0_27_28_125	125	-	-	-	-	-	-	-	-	-
C9515013_3.0_2476_di_AG_14_0_27_28_103	103	-	-	-	-	-	-	-	-	-
C10228587_0.0_2477_di_AG_14_0_27_28_122	122	-	-	-	-	-	-	-	-	-
C11770386_1.0_2478_di_AG_14_0_27_28_309	309	-	-	-	-	-	-	-	-	-
scaffold4243_2.0_2479_di_AG_15_0_29_30_361	361	-	-	-	-	-	-	-	-	-
scaffold47084_1.5_2480_di_AG_16_0_31_32_341	341	-	-	-	-	-	-	-	-	-
C5785632_1.0_2481_di_AG_16_0_31_32_136	136	-	-	-	-	-	-	-	-	-
C5401070_2.0_2484_di_AG_16_0_31_32_122	122	-	-	-	-	-	-	-	-	-
scaffold129026_2.0_2485_di_AG_17_0_33_34_363	363	-	-	-	-	-	-	-	-	-
scaffold66691_1.6_2486_di_AG_17_0_33_34_351	351	-	-	-	-	-	-	-	-	-
C3278918_2.0_2487_di_AG_17_0_33_34_199	199	gi|482559028|gb|EOA23219.1| hypothetical protein CARUB_v10016579mg	40	5.64e-05	54.6181	-	-	-	-	-
scaffold71476_1.6_2490_di_AG_17_0_33_34_337	337	-	-	-	-	-	-	-	-	-
C5552057_1.0_2491_di_AG_17_0_33_34_127	127	-	-	-	-	-	-	-	-	-
C5552055_1.0_2492_di_AG_17_0_33_34_127	127	-	-	-	-	-	-	-	-	-
C6471091_2.0_2495_di_AG_17_0_33_34_186	186	gi|470133402|ref|XP_004302555.1| PREDICTED: solute carrier family 40 member 2-like	35	6.81e-05	54.1636	-	-	-	-	-
scaffold93091_1.5_2496_di_AG_17_0_33_34_317	317	gi|147802928|emb|CAN72877.1| hypothetical protein VITISV_010381	49	1.24e-16	93.2462	GO:0006278 RNA-dependent DNA replication | GO:0006446 regulation of translational initiation	GO:0016023 cytoplasmic membrane-bounded vesicle | GO:0005829 cytosol | GO:0005840 ribosome	GO:0003964 RNA-directed DNA polymerase activity | GO:0003743 translation initiation factor activity	-	pfam13374 TPR_10	GO & Domain
scaffold30239_3.0_2497_di_AG_17_0_33_34_294	294	-	-	-	-	-	-	-	-	-
C6820984_2.0_2499_di_AG_18_0_35_36_313	313	-	-	-	-	-	-	-	-	-
C3375871_1.0_2501_di_AG_21_0_41_42_254	254	-	-	-	-	-	-	-	-	-
C622687_2.0_2506_di_AG_20_0_39_40_287	287	-	-	-	-	-	-	-	-	-
C2741398_2.0_2507_di_AG_19_0_37_38_137	137	-	-	-	-	-	-	-	-	-
C6046191_1.0_2509_di_AG_18_0_35_36_149	149	-	-	-	-	-	-	-	-	-
C5635274_0.0_2510_di_AG_18_0_35_36_130	130	-	-	-	-	-	-	-	-	-
C6387964_0.0_2511_di_AG_18_0_35_36_176	176	-	-	-	-	-	-	-	-	-
C6211195_1.0_2512_di_AG_18_0_35_36_160	160	-	-	-	-	-	-	-	-	-
C5432326_0.0_2513_di_AG_18_0_35_36_123	123	-	-	-	-	-	-	-	-	-
scaffold125318_2.7_2514_di_AG_18_0_35_36_372	372	-	-	-	-	-	-	-	-	-
scaffold85537_1.0_2515_di_AG_18_0_35_36_320	320	-	-	-	-	-	-	-	-	-
scaffold82337_2.0_2518_di_AG_17_0_33_34_377	377	-	-	-	-	-	-	-	-	-
C6116247_2.0_2519_di_AG_17_0_33_34_153	153	-	-	-	-	-	-	-	-	-
C5635272_0.0_2520_di_AG_17_0_33_34_130	130	-	-	-	-	-	-	-	-	-
scaffold2496_2.0_2521_di_AG_17_0_33_34_599	599	-	-	-	-	-	-	-	-	-
C6625736_2.0_2523_di_AG_17_0_33_34_213	213	-	-	-	-	-	-	-	-	-
C5368666_1.0_2525_di_AG_17_0_33_34_121	121	-	-	-	-	-	-	-	-	-
C5761654_2.0_2527_di_AG_17_0_33_34_135	135	-	-	-	-	-	-	-	-	-
C6358914_0.0_2528_di_AG_17_0_33_34_173	173	-	-	-	-	-	-	-	-	-
C6642512_2.0_2529_di_AG_17_0_33_34_217	217	-	-	-	-	-	-	-	-	-
C5336032_1.0_2530_di_AG_16_0_31_32_120	120	-	-	-	-	-	-	-	-	-
scaffold118757_1.5_2532_di_AG_16_0_31_32_398	398	-	-	-	-	-	-	-	-	-
C2675845_5.0_2533_di_AG_16_0_31_32_118	118	-	-	-	-	-	-	-	-	-
C5635276_1.0_2534_di_AG_16_0_31_32_130	130	-	-	-	-	-	-	-	-	-
C6378333_1.0_2535_di_AG_16_0_31_32_175	175	-	-	-	-	-	-	-	-	-
C1478811_6.0_2536_di_AG_16_0_31_32_314	314	-	-	-	-	-	-	-	-	-
C11412600_1.0_2538_di_AG_15_0_29_30_203	203	-	-	-	-	-	-	-	-	-
C536165_2.0_2539_di_AG_15_0_29_30_115	115	-	-	-	-	-	-	-	-	-
C5635278_2.0_2541_di_AG_15_0_29_30_130	130	gi|396488362|ref|XP_003842860.1| hypothetical protein LEMA_P086200.1	24	0.000782	49.6191	-	-	-	-	-
C9730658_1.0_2542_di_AG_15_0_29_30_108	108	-	-	-	-	-	-	-	-	-
C10110102_1.0_2543_di_AG_15_0_29_30_118	118	-	-	-	-	-	-	-	-	-
scaffold99682_2.0_2544_di_AG_15_0_29_30_348	348	-	-	-	-	-	-	-	-	-
scaffold205944_1.0_2545_di_AG_15_0_29_30_464	464	-	-	-	-	-	-	-	-	-
C9812296_1.0_2546_di_AG_15_0_29_30_110	110	-	-	-	-	-	-	-	-	-
scaffold101777_1.4_2547_di_AG_15_0_29_30_332	332	-	-	-	-	-	-	-	-	-
scaffold6997_2.0_2549_di_AG_15_0_29_30_271	271	-	-	-	-	-	-	-	-	-
scaffold212973_2.0_2550_di_AG_14_0_27_28_465	465	-	-	-	-	-	-	-	-	-
C11419270_2.0_2551_di_AG_14_0_27_28_204	204	-	-	-	-	-	-	-	-	-
scaffold88177_2.1_2554_di_AG_14_0_27_28_316	316	-	-	-	-	-	-	-	-	-
C9559482_0.0_2555_di_AG_14_0_27_28_104	104	-	-	-	-	-	-	-	-	-
C9373897_1.0_2556_di_AG_14_0_27_28_100	100	-	-	-	-	-	-	-	-	-
C10003808_0.0_2557_di_AG_14_0_27_28_115	115	-	-	-	-	-	-	-	-	-
C9929229_2.0_2558_di_AG_14_0_27_28_113	113	-	-	-	-	-	-	-	-	-
C11758455_1.0_2559_di_AG_14_0_27_28_301	301	gi|508715193|gb|EOY07090.1| Trichome birefringence-like 34	86	1.75e-07	63.7071	-	-	-	-	-
scaffold16832_1.9_2560_di_AG_14_0_27_28_762	762	-	-	-	-	-	-	-	-	-
C11143223_2.0_2562_di_AG_14_0_27_28_172	172	-	-	-	-	-	-	-	-	-
C10003810_1.0_2563_di_AG_14_0_27_28_115	115	-	-	-	-	-	-	-	-	-
scaffold62904_2.0_2564_di_AG_14_0_27_28_363	363	-	-	-	-	-	-	-	-	-
scaffold219878_1.7_2565_di_AG_14_0_27_28_709	709	-	-	-	-	-	-	-	-	pfam00499 Oxidored_q3	Domain only
scaffold114143_2.1_2566_di_AG_14_0_27_28_629	629	-	-	-	-	-	-	-	-	-
C9515027_1.0_2569_di_AG_14_0_27_28_103	103	-	-	-	-	-	-	-	-	-
scaffold52478_1.5_2570_di_AG_14_0_27_28_255	255	-	-	-	-	-	-	-	-	-
C10003812_5.0_2571_di_AG_14_0_27_28_115	115	-	-	-	-	-	-	-	-	-
scaffold101778_2.0_2572_di_AG_14_0_27_28_447	447	gi|297726953|ref|NP_001175840.1| Os09g0417400	65	0.000197	54.6181	-	-	-	-	-
C11009308_1.0_2574_di_AG_14_0_27_28_161	161	-	-	-	-	-	-	-	-	-
C10953336_2.0_2576_di_AG_14_0_27_28_157	157	-	-	-	-	-	-	-	-	-
C10312426_1.0_2577_di_AG_14_0_27_28_125	125	-	-	-	-	-	-	-	-	-
C10193837_2.0_2581_di_AG_14_0_27_28_121	121	-	-	-	-	-	-	-	-	-
scaffold48259_2.8_2582_di_AG_14_0_27_28_531	531	-	-	-	-	-	-	-	-	-
C10228599_1.0_2583_di_AG_14_0_27_28_122	122	-	-	-	-	-	-	-	-	-
scaffold8137_2.9_2585_di_AG_14_0_27_28_1506	1506	-	-	-	-	-	-	-	-	-
scaffold164189_1.0_2587_di_AG_14_0_27_28_379	379	-	-	-	-	-	-	-	-	-
C10040703_1.0_2588_di_AG_14_0_27_28_116	116	-	-	-	-	-	-	-	-	-
scaffold15340_2.2_2589_di_AG_14_0_27_28_265	265	-	-	-	-	-	-	-	-	-
C9771574_1.0_2590_di_AG_14_0_27_28_109	109	-	-	-	-	-	-	-	-	-
C10893453_3.0_2591_di_AG_14_0_27_28_153	153	-	-	-	-	-	-	-	-	-
scaffold178308_1.7_2593_di_AG_14_0_27_28_514	514	-	-	-	-	-	-	-	-	-
C10415951_2.0_2594_di_AG_14_0_27_28_129	129	-	-	-	-	-	-	-	-	-
scaffold87358_2.0_2595_di_AG_14_0_27_28_933	933	-	-	-	-	-	-	-	-	-
scaffold111211_1.7_2596_di_AG_14_0_27_28_497	497	-	-	-	-	-	-	-	-	-
C11676985_2.0_2597_di_AG_14_0_27_28_263	263	gi|75318847|sp|O82422.1|SPY_HORVU RecName: Full=Probable UDP-N-acetylglucosamine--peptide N-acetylglucosaminyltransferase SPINDLY; AltName: Full=HvSPY	62	2.88e-16	91.4284	GO:0000278 mitotic cell cycle | GO:0006346 methylation-dependent chromatin silencing | GO:0016246 RNA interference | GO:0009938 negative regulation of gibberellic acid mediated signaling pathway | GO:2000377 regulation of reactive oxygen species metabolic process | GO:0000956 nuclear-transcribed mRNA catabolic process | GO:0006396 RNA processing | GO:0006486 protein glycosylation | GO:0009736 cyt…	GO:0005829 cytosol | GO:0005634 nucleus	GO:0016262 protein N-acetylglucosaminyltransferase activity	-	pfam13431 TPR_17	GO & Domain
scaffold48258_1.6_2598_di_AG_14_0_27_28_299	299	-	-	-	-	-	-	-	-	-
scaffold108093_2.0_2601_di_AG_14_0_27_28_376	376	-	-	-	-	-	-	-	-	-
C11532831_1.0_2602_di_AG_13_0_25_26_224	224	-	-	-	-	-	-	-	-	-
C9771568_1.0_2603_di_AG_13_0_25_26_109	109	-	-	-	-	-	-	-	-	-
C9469770_0.0_2604_di_AG_13_0_25_26_102	102	-	-	-	-	-	-	-	-	-
C11060814_1.0_2605_di_AG_13_0_25_26_165	165	-	-	-	-	-	-	-	-	-
C9515025_2.0_2607_di_AG_13_0_25_26_103	103	-	-	-	-	-	-	-	-	-
C11444867_1.0_2609_di_AG_13_0_25_26_208	208	-	-	-	-	-	-	-	-	-
C9469772_1.0_2610_di_AG_13_0_25_26_102	102	-	-	-	-	-	-	-	-	-
C10660890_4.0_2613_di_AG_13_0_25_26_140	140	-	-	-	-	-	-	-	-	-
C6062855_1.0_2615_di_AG_13_0_25_26_150	150	-	-	-	-	-	-	-	-	-
C10257301_3.0_2616_di_AG_13_0_25_26_123	123	-	-	-	-	-	-	-	-	-
scaffold192180_2.0_2617_di_AG_13_0_25_26_358	358	-	-	-	-	-	-	-	-	-
scaffold190154_2.6_2618_di_AG_13_0_25_26_419	419	gi|297736229|emb|CBI24867.3| unnamed protein product	26	4.99e-05	56.4359	-	-	-	-	-
C11585809_1.0_2622_di_AG_13_0_25_26_236	236	-	-	-	-	-	-	-	-	-
scaffold125485_2.3_2623_di_AG_13_0_25_26_478	478	-	-	-	-	-	-	-	-	-
C11143225_1.0_2624_di_AG_13_0_25_26_172	172	-	-	-	-	-	-	-	-	-
C11079478_1.0_2626_di_AG_13_0_25_26_167	167	-	-	-	-	-	-	-	-	-
C11867261_2.0_2627_di_AG_13_0_25_26_582	582	-	-	-	-	-	-	-	-	-
C3081744_2.0_2631_di_AG_13_0_25_26_163	163	-	-	-	-	-	-	-	-	-
C10210521_2.0_2632_di_AG_13_0_25_26_121	121	-	-	-	-	-	-	-	-	-
scaffold169107_1.4_2634_di_AG_13_0_25_26_388	388	-	-	-	-	-	-	-	-	-
C9603336_2.0_2635_di_AG_13_0_25_26_105	105	-	-	-	-	-	-	-	-	-
scaffold35156_1.6_2636_di_AG_13_0_25_26_289	289	-	-	-	-	-	-	-	-	-
C9515031_1.0_2637_di_AG_13_0_25_26_103	103	-	-	-	-	-	-	-	-	-
C11480599_1.0_2639_di_AG_13_0_25_26_214	214	-	-	-	-	-	-	-	-	-
C11846311_2.0_2641_di_AG_13_0_25_26_437	437	gi|460380621|ref|XP_004236053.1| PREDICTED: replication protein A 70 kDa DNA-binding subunit-like	32	0.00346	50.528	-	-	-	-	-
C10510972_1.0_2642_di_AG_13_0_25_26_133	133	-	-	-	-	-	-	-	-	-
C10700194_1.0_2643_di_AG_13_0_25_26_142	142	-	-	-	-	-	-	-	-	-
[truncated: 21,068 more rows]

## Sheet: GO
Sequence ID	Annotation
scaffold33552_2.0_14037_di_GA_13_18_43_26_364	GO:0046686 response to cadmium ion | GO:0046470 phosphatidylcholine metabolic process | GO:0009816 defense response to bacterium, incompatible interaction | GO:0009395 phospholipid catabolic process	GO:0016020 membrane	GO:0070290 NAPE-specific phospholipase D activity | GO:0005509 calcium ion binding | GO:0004630 phospholipase D activity | GO:0005546 phosphatidylinositol-4,5-bisphosphate binding
scaffold103985_2.0_22024_di_TC_12_126_149_24_358	GO:0010053 root epidermal cell differentiation | GO:0009408 response to heat | GO:0009060 aerobic respiration | GO:0043069 negative regulation of programmed cell death | GO:0050832 defense response to fungus | GO:0033198 response to ATP | GO:0006804 peroxidase reaction | GO:0006979 response to oxidative stress	GO:0005773 vacuole | GO:0022626 cytosolic ribosome | GO:0005887 integral to plasma membrane	GO:0016174 NAD(P)H oxidase activity | GO:0005509 calcium ion binding | GO:0004601 peroxidase activity
scaffold115710_2.3_11093_di_CA_17_130_163_34_756		GO:0005886 plasma membrane
scaffold175178_1.8_28174_tetra_TCTT_5_464_483_20_743			GO:0008270 zinc ion binding | GO:0003676 nucleic acid binding
scaffold20748_1.7_17166_di_TA_10_528_547_20_549	GO:0010039 response to iron ion | GO:0000302 response to reactive oxygen species | GO:0055072 iron ion homeostasis | GO:0015996 chlorophyll catabolic process | GO:0006200 ATP catabolic process | GO:0006855 drug transmembrane transport	GO:0009941 chloroplast envelope | GO:0016021 integral to membrane	GO:0008559 xenobiotic-transporting ATPase activity | GO:0005524 ATP binding
scaffold198183_2.6_24841_tri_CAT_7_860_880_21_1312	GO:0006355 regulation of transcription, DNA-dependent	GO:0005634 nucleus | GO:0005667 transcription factor complex | GO:0000785 chromatin	GO:0003700 sequence-specific DNA binding transcription factor activity | GO:0003677 DNA binding | GO:0003682 chromatin binding
C18530119_2.0_31145_hexa_TCATGG_4_0_23_24_284	GO:0010466 negative regulation of peptidase activity | GO:0006954 inflammatory response | GO:0007596 blood coagulation | GO:0042311 vasodilation | GO:0007165 signal transduction	GO:0005576 extracellular region	GO:0004869 cysteine-type endopeptidase inhibitor activity | GO:0005102 receptor binding
C31207484_2.0_30919_hexa_GGAAAC_4_84_107_24_289	GO:0010497 plasmodesmata-mediated intercellular transport | GO:0046739 spread of virus in host	GO:0009506 plasmodesma | GO:0009505 plant-type cell wall
scaffold133255_1.6_10548_di_CA_10_384_403_20_719	GO:0055085 transmembrane transport | GO:0009749 response to glucose stimulus | GO:0009744 response to sucrose stimulus | GO:0009750 response to fructose stimulus | GO:0006813 potassium ion transport | GO:0006874 cellular calcium ion homeostasis | GO:0009860 pollen tube growth | GO:0009827 plant-type cell wall modification	GO:0016324 apical plasma membrane | GO:0008076 voltage-gated potassium channel complex	GO:0005516 calmodulin binding | GO:0005249 voltage-gated potassium channel activity | GO:0030551 cyclic nucleotide binding
C16686851_1.0_124_di_AA_10_84_103_20_105	GO:0006487 protein N-linked glycosylation	GO:0016020 membrane	GO:0003830 beta-1,4-mannosylglycoprotein 4-beta-N-acetylglucosaminyltransferase activity
C18651445_2.0_30943_hexa_GGGAAT_4_180_203_24_371		GO:0005739 mitochondrion
scaffold78965_2.0_22218_di_TC_10_0_19_20_609	GO:0016192 vesicle-mediated transport | GO:0006886 intracellular protein transport	GO:0030117 membrane coat	GO:0008565 protein transporter activity
C18283839_2.0_1186_di_AC_10_0_19_20_220	GO:0009823 cytokinin catabolic process | GO:0022900 electron transport chain | GO:0048507 meristem development | GO:0032940 secretion by cell | GO:0010089 xylem development | GO:0044036 cell wall macromolecule metabolic process | GO:0006040 amino sugar metabolic process	GO:0016023 cytoplasmic membrane-bounded vesicle | GO:0005773 vacuole	GO:0019139 cytokinin dehydrogenase activity | GO:0050660 flavin adenine dinucleotide binding | GO:0008762 UDP-N-acetylmuramate dehydrogenase activity
C18466486_1.0_870_di_AC_10_242_261_20_263	GO:0006662 glycerol ether metabolic process | GO:0048316 seed development | GO:0034976 response to endoplasmic reticulum stress | GO:0006457 protein folding | GO:0009651 response to salt stress | GO:0045454 cell redox homeostasis | GO:0043067 regulation of programmed cell death | GO:0010043 response to zinc ion | GO:0046686 response to cadmium ion | GO:0009790 embryo development | GO:0006118 elec…	GO:0000327 lytic vacuole within protein storage vacuole | GO:0009505 plant-type cell wall | GO:0009579 thylakoid | GO:0005788 endoplasmic reticulum lumen | GO:0009507 chloroplast | GO:0005886 plasma membrane	GO:0003756 protein disulfide isomerase activity | GO:0009055 electron carrier activity | GO:0015035 protein disulfide oxidoreductase activity
C5363386_1.0_5465_di_AT_10_76_95_20_121	GO:0006508 proteolysis		GO:0004181 metallocarboxypeptidase activity | GO:0008270 zinc ion binding
C18606464_1.0_27216_tetra_ATGA_6_294_317_24_325	GO:0009086 methionine biosynthetic process | GO:0006882 cellular zinc ion homeostasis | GO:0000394 RNA splicing, via endonucleolytic cleavage and ligation | GO:0007020 microtubule nucleation | GO:0006878 cellular copper ion homeostasis	GO:0005739 mitochondrion | GO:0016021 integral to membrane | GO:0005768 endosome | GO:0009505 plant-type cell wall | GO:0005774 vacuolar membrane | GO:0016023 cytoplasmic membrane-bounded vesicle | GO:0005802 trans-Golgi network | GO:0005576 extracellular region | GO:0005794 Golgi apparatus | GO:0005634 nucleus | GO:0005886 plasma membrane
scaffold61059_2.5_27684_tetra_GGAA_5_184_203_20_404		GO:0005634 nucleus
scaffold209876_1.7_29910_penta_TTCAT_4_200_219_20_689	GO:0055069 zinc ion homeostasis | GO:0060003 copper ion export | GO:0009642 response to light intensity | GO:0006816 calcium ion transport | GO:0009636 response to toxin | GO:0006878 cellular copper ion homeostasis | GO:0006754 ATP biosynthetic process | GO:0006200 ATP catabolic process | GO:0006829 zinc ion transport | GO:0015691 cadmium ion transport	GO:0009941 chloroplast envelope | GO:0016021 integral to membrane | GO:0016529 sarcoplasmic reticulum	GO:0015633 zinc transporting ATPase activity | GO:0004008 copper-exporting ATPase activity | GO:0046872 metal ion binding | GO:0015434 cadmium-transporting ATPase activity | GO:0005388 calcium-transporting ATPase activity | GO:0016463 zinc-exporting ATPase activity | GO:0005524 ATP binding
C1490477	GO:0006412 translation | GO:0042254 ribosome biogenesis	GO:0015935 small ribosomal subunit | GO:0009507 chloroplast | GO:0005739 mitochondrion	GO:0003735 structural constituent of ribosome | GO:0019843 rRNA binding
scaffold144824_2.0_26483_tri_TTC_7_80_100_21_429	GO:0010154 fruit development | GO:0055114 oxidation-reduction process | GO:0009813 flavonoid biosynthetic process | GO:0006118 electron transport		GO:0016711 flavonoid 3'-monooxygenase activity | GO:0009055 electron carrier activity | GO:0005506 iron ion binding | GO:0020037 heme binding | GO:0019825 oxygen binding
scaffold7193_3.5_25047_tri_CTT_7_406_426_21_887			GO:0008270 zinc ion binding
scaffold219346_2.0_9518_di_AT_13_4_29_26_596	GO:0031348 negative regulation of defense response | GO:0006457 protein folding | GO:0009867 jasmonic acid mediated signaling pathway | GO:0042542 response to hydrogen peroxide | GO:0035304 regulation of protein dephosphorylation | GO:0009862 systemic acquired resistance, salicylic acid mediated signaling pathway | GO:0010363 regulation of plant-type hypersensitive response | GO:0010310 regulatio…	GO:0016020 membrane | GO:0009507 chloroplast	GO:0016301 kinase activity
scaffold193687_2.3_774_di_TT_11_142_163_22_952	GO:0005982 starch metabolic process | GO:0005985 sucrose metabolic process		GO:0008810 cellulase activity
scaffold84278_2.0_19062_di_TA_17_0_33_34_525	GO:0006468 protein phosphorylation | GO:0048544 recognition of pollen | GO:0009069 serine family amino acid metabolic process	GO:0009505 plant-type cell wall | GO:0005886 plasma membrane | GO:0048046 apoplast	GO:0004674 protein serine/threonine kinase activity | GO:0005524 ATP binding
scaffold46324_2.0_14512_di_GT_14_316_343_28_758	GO:0046482 para-aminobenzoic acid metabolic process	GO:0005737 cytoplasm	GO:0003723 RNA binding | GO:0000166 nucleotide binding
scaffold179253_3.6_12782_di_CT_11_194_215_22_2605	GO:0048453 sepal formation | GO:0048451 petal formation | GO:0048440 carpel development | GO:0048507 meristem development | GO:0006355 regulation of transcription, DNA-dependent | GO:0009965 leaf morphogenesis | GO:0010158 abaxial cell fate specification | GO:0010093 specification of floral organ identity | GO:0048653 anther development	GO:0005634 nucleus | GO:0005667 transcription factor complex	GO:0008270 zinc ion binding | GO:0003676 nucleic acid binding | GO:0003700 sequence-specific DNA binding transcription factor activity
scaffold66141_2.0_9302_di_AT_10_90_109_20_558	GO:0010039 response to iron ion
scaffold10147_2.5_9130_di_AT_10_120_139_20_330	GO:0015979 photosynthesis	GO:0009539 photosystem II reaction center | GO:0016021 integral to membrane | GO:0009535 chloroplast thylakoid membrane | GO:0005739 mitochondrion
scaffold118769_2.0_12025_di_CT_10_0_19_20_582	GO:0055114 oxidation-reduction process | GO:0006355 regulation of transcription, DNA-dependent | GO:0006118 electron transport	GO:0005667 transcription factor complex	GO:0008270 zinc ion binding | GO:0003676 nucleic acid binding | GO:0016705 oxidoreductase activity, acting on paired donors, with incorporation or reduction of molecular oxygen | GO:0009055 electron carrier activity | GO:0004497 monooxygenase activity | GO:0003700 sequence-specific DNA binding transcription factor activity | GO:0020037 heme binding | GO:0005506 iron ion binding
C11827448_2.0_24960_tri_CCT_7_240_260_21_384	GO:0080167 response to karrikin | GO:0055114 oxidation-reduction process	GO:0016023 cytoplasmic membrane-bounded vesicle	GO:0016706 oxidoreductase activity, acting on paired donors, with incorporation or reduction of molecular oxygen, 2-oxoglutarate as one donor, and incorporation of one atom each of oxygen into both donors
C18709108_3.0_7924_di_AT_10_460_479_20_481	GO:0055069 zinc ion homeostasis | GO:0006754 ATP biosynthetic process | GO:0015691 cadmium ion transport | GO:0006829 zinc ion transport	GO:0005774 vacuolar membrane | GO:0016021 integral to membrane | GO:0005886 plasma membrane	GO:0046872 metal ion binding | GO:0015434 cadmium-transporting ATPase activity | GO:0016463 zinc-exporting ATPase activity | GO:0005524 ATP binding
C3175934_1.0_3340_di_AG_14_18_45_28_176		GO:0009507 chloroplast
scaffold221122_2.2_17554_di_TA_11_248_269_22_420	GO:0006771 riboflavin metabolic process | GO:0019497 hexachlorocyclohexane metabolic process | GO:0006470 protein dephosphorylation	GO:0005576 extracellular region | GO:0008287 protein serine/threonine phosphatase complex	GO:0046872 metal ion binding | GO:0003993 acid phosphatase activity | GO:0004722 protein serine/threonine phosphatase activity
C11706908_2.0_30287_hexa_ACATAC_4_0_23_24_275			GO:0046872 metal ion binding
scaffold218197_1.8_24842_tri_CAT_7_0_20_21_327		GO:0005634 nucleus
scaffold93173_2.2_24413_tri_ATG_8_489_512_24_768		GO:0005634 nucleus | GO:0005886 plasma membrane
C18255751_0.0_24896_tri_CCA_9_0_26_27_215		GO:0000785 chromatin	GO:0003677 DNA binding | GO:0003682 chromatin binding
scaffold141896_2.4_21311_di_TC_10_130_149_20_344	GO:0005975 carbohydrate metabolic process		GO:0004553 hydrolase activity, hydrolyzing O-glycosyl compounds | GO:0043169 cation binding
scaffold123156_2.4_27562_tetra_CTGG_5_174_193_20_800	GO:0043268 positive regulation of potassium ion transport | GO:0055114 oxidation-reduction process | GO:0045454 cell redox homeostasis | GO:0043157 response to cation stress | GO:0006118 electron transport	GO:0005618 cell wall | GO:0005768 endosome | GO:0005802 trans-Golgi network | GO:0005576 extracellular region | GO:0005794 Golgi apparatus	GO:0008270 zinc ion binding | GO:0009055 electron carrier activity | GO:0016972 thiol oxidase activity | GO:0016853 isomerase activity | GO:0020037 heme binding
scaffold155986_1.8_1073_di_AC_15_0_29_30_522			GO:0008270 zinc ion binding | GO:0003676 nucleic acid binding
scaffold39340_2.4_8187_di_AT_11_104_125_22_818	GO:0046248 alpha-pinene biosynthetic process | GO:0016099 monoterpenoid biosynthetic process	GO:0009507 chloroplast	GO:0034002 (R)-limonene synthase activity | GO:0000287 magnesium ion binding | GO:0050437 (-)-endo-fenchol synthase activity
C11873874_2.0_26537_tri_TTG_9_681_707_27_831			GO:0008270 zinc ion binding
scaffold125579_2.0_22074_di_TC_11_12_33_22_381	GO:0044036 cell wall macromolecule metabolic process | GO:0010089 xylem development
C11771868_2.0_11716_di_CT_10_274_293_20_310	GO:0016311 dephosphorylation | GO:0006364 rRNA processing	GO:0009507 chloroplast	GO:0046872 metal ion binding | GO:0016791 phosphatase activity | GO:0004222 metalloendopeptidase activity
scaffold22512_1.7_10572_di_CA_11_314_335_22_511	GO:0006468 protein phosphorylation | GO:0009960 endosperm development | GO:0006508 proteolysis | GO:0009069 serine family amino acid metabolic process	GO:0005829 cytosol | GO:0009507 chloroplast	GO:0004674 protein serine/threonine kinase activity | GO:0004177 aminopeptidase activity | GO:0005524 ATP binding
C18557857_1.0_10825_di_CA_10_276_295_20_296	GO:0042744 hydrogen peroxide catabolic process | GO:0016117 carotenoid biosynthetic process | GO:0009793 embryo development ending in seed dormancy | GO:0009902 chloroplast relocation | GO:0019288 isopentenyl diphosphate biosynthetic process, mevalonate-independent pathway | GO:0034660 ncRNA metabolic process | GO:0007165 signal transduction | GO:0046686 response to cadmium ion | GO:0006952 defen…	GO:0009941 chloroplast envelope | GO:0009570 chloroplast stroma | GO:0005739 mitochondrion | GO:0005840 ribosome	GO:0003746 translation elongation factor activity | GO:0043531 ADP binding
C18355372_1.0_29306_penta_CTTTT_4_170_189_20_234	GO:0035556 intracellular signal transduction | GO:0055114 oxidation-reduction process | GO:0031348 negative regulation of defense response | GO:0045087 innate immune response | GO:0010200 response to chitin | GO:0030968 endoplasmic reticulum unfolded protein response | GO:0009863 salicylic acid mediated signaling pathway | GO:0009738 abscisic acid mediated signaling pathway | GO:0009723 response …	GO:0005886 plasma membrane	GO:0008270 zinc ion binding | GO:0032440 2-alkenal reductase [NAD(P)] activity
C6095079_1.0_26083_tri_TGA_12_116_151_36_152	GO:0044249 cellular biosynthetic process
scaffold67451_1.8_21163_di_TC_12_642_665_24_758	GO:0006629 lipid metabolic process | GO:0006833 water transport | GO:0010103 stomatal complex morphogenesis | GO:0009750 response to fructose stimulus | GO:0009651 response to salt stress	GO:0016023 cytoplasmic membrane-bounded vesicle | GO:0005634 nucleus | GO:0048046 apoplast	GO:0004091 carboxylesterase activity
C18684955_3.0_11247_di_CT_10_402_421_20_422		GO:0005634 nucleus | GO:0005886 plasma membrane
C5422500_1.0_23803_tri_ACC_7_102_122_21_123	GO:0045010 actin nucleation	GO:0005884 actin filament
C11727028_1.0_15368_di_TA_13_258_283_26_284	GO:0009220 pyrimidine ribonucleotide biosynthetic process | GO:0006184 GTP catabolic process | GO:0046686 response to cadmium ion | GO:0006448 regulation of translational elongation	GO:0005618 cell wall | GO:0005829 cytosol | GO:0005739 mitochondrion | GO:0005840 ribosome	GO:0016779 nucleotidyltransferase activity | GO:0008270 zinc ion binding | GO:0003746 translation elongation factor activity | GO:0005525 GTP binding | GO:0050897 cobalt ion binding | GO:0003924 GTPase activity | GO:0005524 ATP binding
C18470997_1.0_7151_di_AT_10_0_19_20_264	GO:0006355 regulation of transcription, DNA-dependent	GO:0005634 nucleus | GO:0005667 transcription factor complex | GO:0000785 chromatin	GO:0003700 sequence-specific DNA binding transcription factor activity | GO:0043565 sequence-specific DNA binding | GO:0003682 chromatin binding
scaffold132698_2.7_9076_di_AT_13_436_461_26_853	GO:0009116 nucleoside metabolic process | GO:0009793 embryo development ending in seed dormancy | GO:0016226 iron-sulfur cluster assembly | GO:0009965 leaf morphogenesis | GO:0010228 vegetative to reproductive phase transition of meristem | GO:0009658 chloroplast organization | GO:0006164 purine nucleotide biosynthetic process | GO:0045893 positive regulation of transcription, DNA-dependent | GO:…	GO:0009570 chloroplast stroma	GO:0004044 amidophosphoribosyltransferase activity | GO:0003723 RNA binding
scaffold128427_1.4_22969_di_TG_12_10_33_24_440	GO:0009414 response to water deprivation | GO:0006833 water transport | GO:0009651 response to salt stress	GO:0009941 chloroplast envelope | GO:0005773 vacuole | GO:0046658 anchored to plasma membrane | GO:0016021 integral to membrane | GO:0005739 mitochondrion	GO:0005215 transporter activity
C11875404	GO:0006979 response to oxidative stress | GO:0006730 one-carbon metabolic process | GO:0015701 bicarbonate transport | GO:0006807 nitrogen compound metabolic process	GO:0005829 cytosol	GO:0016151 nickel cation binding | GO:0004089 carbonate dehydratase activity | GO:0008270 zinc ion binding
scaffold155911_3.6_14648_di_GT_11_0_21_22_430	GO:0016132 brassinosteroid biosynthetic process | GO:0009086 methionine biosynthetic process | GO:0006468 protein phosphorylation | GO:0006084 acetyl-CoA metabolic process | GO:0000394 RNA splicing, via endonucleolytic cleavage and ligation | GO:0019344 cysteine biosynthetic process | GO:0016126 sterol biosynthetic process	GO:0009506 plasmodesma | GO:0005886 plasma membrane	GO:0004674 protein serine/threonine kinase activity | GO:0004712 protein serine/threonine/tyrosine kinase activity | GO:0005524 ATP binding | GO:0004715 non-membrane spanning protein tyrosine kinase activity
C11763240_1.0_21436_di_TC_11_272_293_22_304	GO:0006098 pentose-phosphate shunt | GO:0010218 response to far red light | GO:0042744 hydrogen peroxide catabolic process | GO:0016117 carotenoid biosynthetic process | GO:0035304 regulation of protein dephosphorylation | GO:0010114 response to red light | GO:0010207 photosystem II assembly | GO:0009902 chloroplast relocation | GO:0015995 chlorophyll biosynthetic process | GO:0010304 PSII associ…	GO:0009941 chloroplast envelope | GO:0030095 chloroplast photosystem II | GO:0009533 chloroplast stromal thylakoid | GO:0009543 chloroplast thylakoid lumen
scaffold111912_1.4_30002_penta_TTTCC_4_320_339_20_399	GO:0009414 response to water deprivation | GO:0005983 starch catabolic process | GO:0005985 sucrose metabolic process	GO:0005634 nucleus | GO:0005829 cytosol	GO:0043169 cation binding | GO:0016161 beta-amylase activity
scaffold212023_2.0_3989_di_AT_11_390_411_22_412	GO:0006355 regulation of transcription, DNA-dependent	GO:0005634 nucleus | GO:0005667 transcription factor complex	GO:0003700 sequence-specific DNA binding transcription factor activity | GO:0003677 DNA binding | GO:0046983 protein dimerization activity
C18619829_2.0_23692_tri_ACA_8_0_23_24_336	GO:0006355 regulation of transcription, DNA-dependent	GO:0005634 nucleus | GO:0005667 transcription factor complex	GO:0003700 sequence-specific DNA binding transcription factor activity | GO:0003677 DNA binding
scaffold95561_2.2_19116_di_TA_17_0_33_34_1671	GO:0006508 proteolysis	GO:0031012 extracellular matrix	GO:0004222 metalloendopeptidase activity | GO:0008270 zinc ion binding
C11320432_1.0_8714_di_AT_10_12_31_20_191	GO:0000911 cytokinesis by cell plate formation | GO:0009909 regulation of flower development | GO:0051567 histone H3-K9 methylation | GO:0000226 microtubule cytoskeleton organization | GO:0006346 methylation-dependent chromatin silencing | GO:0016310 phosphorylation | GO:0031048 chromatin silencing by small RNA	GO:0005886 plasma membrane	GO:0005543 phospholipid binding | GO:0016301 kinase activity
scaffold203802_2.0_13689_di_GA_10_0_19_20_602	GO:0009610 response to symbiotic fungus | GO:0006499 N-terminal protein myristoylation | GO:0006487 protein N-linked glycosylation		GO:0008270 zinc ion binding
C575919_3.0_24381_tri_ATG_10_59_88_30_139	GO:0006824 cobalt ion transport | GO:0017004 cytochrome complex assembly | GO:0055114 oxidation-reduction process | GO:0035444 nickel cation transmembrane transport	GO:0016021 integral to membrane	GO:0046872 metal ion binding | GO:0015099 nickel cation transmembrane transporter activity | GO:0015087 cobalt ion transmembrane transporter activity
scaffold169228_1.3_9058_di_AT_10_148_167_20_838	GO:0006829 zinc ion transport | GO:0016114 terpenoid biosynthetic process	GO:0005737 cytoplasm | GO:0005576 extracellular region | GO:0016020 membrane | GO:0005634 nucleus	GO:0008270 zinc ion binding
scaffold70118_1.3_9803_di_AT_11_276_297_22_932	GO:0006396 RNA processing | GO:0051252 regulation of RNA metabolic process		GO:0003723 RNA binding | GO:0004525 ribonuclease III activity
C18735503_1.0_28774_penta_AATTT_4_10_29_20_644	GO:0048193 Golgi vesicle transport | GO:0030244 cellulose biosynthetic process
scaffold18901_1.0_9570_di_AT_10_274_293_20_319	GO:0046718 entry of virus into host cell | GO:0090305 nucleic acid phosphodiester bond hydrolysis | GO:0006810 transport | GO:0019048 virus-host interaction | GO:0006278 RNA-dependent DNA replication | GO:0046740 spread of virus in host, cell to cell | GO:0006508 proteolysis | GO:0051252 regulation of RNA metabolic process	GO:0019028 viral capsid | GO:0042025 host cell nucleus	GO:0003723 RNA binding | GO:0008270 zinc ion binding | GO:0003964 RNA-directed DNA polymerase activity | GO:0004190 aspartic-type endopeptidase activity | GO:0004523 ribonuclease H activity
scaffold198547_1.6_27824_tetra_TAAT_5_286_305_20_459	GO:0042344 indole glucosinolate catabolic process | GO:0009697 salicylic acid biosynthetic process | GO:0010363 regulation of plant-type hypersensitive response | GO:0010200 response to chitin | GO:0030003 cellular cation homeostasis | GO:0031348 negative regulation of defense response | GO:0009805 coumarin biosynthetic process | GO:0071366 cellular response to indolebutyric acid stimulus | GO:00…	GO:0005774 vacuolar membrane | GO:0005829 cytosol | GO:0009506 plasmodesma | GO:0009941 chloroplast envelope | GO:0005886 plasma membrane | GO:0005739 mitochondrion	GO:0015416 organic phosphonate transmembrane-transporting ATPase activity | GO:0042299 lupeol synthase activity | GO:0015086 cadmium ion transmembrane transporter activity | GO:0005524 ATP binding
scaffold166041_1.5_1872_di_AC_10_144_163_20_386	GO:0009827 plant-type cell wall modification | GO:0055114 oxidation-reduction process	GO:0009505 plant-type cell wall | GO:0009506 plasmodesma | GO:0005576 extracellular region	GO:0016491 oxidoreductase activity | GO:0005507 copper ion binding
scaffold16088_1.7_6417_di_AT_13_0_25_26_382	GO:0006508 proteolysis	GO:0005576 extracellular region	GO:0004185 serine-type carboxypeptidase activity
scaffold199879_1.5_24910_tri_CCA_7_234_254_21_417	GO:0009409 response to cold | GO:0009809 lignin biosynthetic process | GO:0055114 oxidation-reduction process | GO:0009805 coumarin biosynthetic process | GO:0009811 stilbene biosynthetic process | GO:0009813 flavonoid biosynthetic process		GO:0016621 cinnamoyl-CoA reductase activity | GO:0045552 dihydrokaempferol 4-reductase activity | GO:0050662 coenzyme binding
scaffold142799_2.5_8759_di_AT_11_10_31_22_317	GO:0005975 carbohydrate metabolic process | GO:0015074 DNA integration | GO:0006310 DNA recombination	GO:0016023 cytoplasmic membrane-bounded vesicle	GO:0004553 hydrolase activity, hydrolyzing O-glycosyl compounds | GO:0003677 DNA binding | GO:0008270 zinc ion binding
scaffold195566_3.0_611_di_GG_12_172_195_24_498	GO:0048445 carpel morphogenesis | GO:0006468 protein phosphorylation	GO:0005634 nucleus	GO:0004672 protein kinase activity | GO:0005524 ATP binding
C11754879_2.0_19162_di_TA_14_0_27_28_299	GO:0009693 ethylene biosynthetic process | GO:0009835 ripening | GO:0042218 1-aminocyclopropane-1-carboxylate biosynthetic process		GO:0030170 pyridoxal phosphate binding | GO:0016740 transferase activity | GO:0016847 1-aminocyclopropane-1-carboxylate synthase activity
C10487834_2.0_31225_hexa_TGCGTA_4_60_83_24_132	GO:0006457 protein folding		GO:0046872 metal ion binding | GO:0005524 ATP binding | GO:0051082 unfolded protein binding
C18639169_1.0_600_di_GG_11_334_355_22_356	GO:0009789 positive regulation of abscisic acid mediated signaling pathway | GO:0010029 regulation of seed germination | GO:0080163 regulation of protein serine/threonine phosphatase activity	GO:0005737 cytoplasm	GO:0004864 protein phosphatase inhibitor activity | GO:0004872 receptor activity
C18566068_2.0_13410_di_GA_11_0_21_22_300	GO:0016132 brassinosteroid biosynthetic process | GO:0006084 acetyl-CoA metabolic process | GO:0016126 sterol biosynthetic process	GO:0016023 cytoplasmic membrane-bounded vesicle | GO:0016021 integral to membrane
scaffold219649_1.2_1053_di_AC_11_0_21_22_329	GO:0040007 growth | GO:0016560 protein import into peroxisome matrix, docking | GO:0006515 misfolded or incompletely synthesized protein catabolic process | GO:0016485 protein processing | GO:0048527 lateral root development | GO:0006200 ATP catabolic process | GO:0038032 termination of G-protein coupled receptor signaling pathway | GO:0006510 ATP-dependent proteolysis	GO:0009295 nucleoid | GO:0005782 peroxisomal matrix	GO:0004252 serine-type endopeptidase activity | GO:0004176 ATP-dependent peptidase activity | GO:0043565 sequence-specific DNA binding | GO:0005524 ATP binding
C18629569_2.0_22592_di_TC_11_320_341_22_346	GO:0045132 meiotic chromosome segregation | GO:0006813 potassium ion transport | GO:0007062 sister chromatid cohesion | GO:0035864 response to potassium ion | GO:0031048 chromatin silencing by small RNA	GO:0005773 vacuole	GO:0003676 nucleic acid binding | GO:0008026 ATP-dependent helicase activity | GO:0005524 ATP binding
scaffold136990_2.0_8257_di_AT_12_562_585_24_587	GO:0055114 oxidation-reduction process | GO:0009862 systemic acquired resistance, salicylic acid mediated signaling pathway | GO:0009694 jasmonic acid metabolic process | GO:0009611 response to wounding | GO:0009696 salicylic acid metabolic process | GO:0009817 defense response to fungus, incompatible interaction | GO:0042432 indole biosynthetic process | GO:0016042 lipid catabolic process	GO:0005739 mitochondrion	GO:0080031 methyl salicylate esterase activity | GO:0050529 polyneuridine-aldehyde esterase activity | GO:0016298 lipase activity | GO:0016706 oxidoreductase activity, acting on paired donors, with incorporation or reduction of molecular oxygen, 2-oxoglutarate as one donor, and incorporation of one atom each of oxygen into both donors | GO:0080032 methyl jasmonate esterase activity | GO:0080030 m…
C18202312_1.0_541_di_CC_12_182_205_24_206	GO:0015074 DNA integration		GO:0003676 nucleic acid binding
scaffold105186_2.8_20595_di_TA_13_312_337_26_339	GO:0006351 transcription, DNA-dependent | GO:0006468 protein phosphorylation | GO:0006200 ATP catabolic process | GO:0006144 purine base metabolic process | GO:0006206 pyrimidine base metabolic process | GO:0009069 serine family amino acid metabolic process	GO:0009536 plastid | GO:0005730 nucleolus	GO:0003899 DNA-directed RNA polymerase activity | GO:0046983 protein dimerization activity | GO:0004674 protein serine/threonine kinase activity | GO:0003677 DNA binding | GO:0016887 ATPase activity | GO:0005524 ATP binding
scaffold138528_4.6_3318_di_AG_13_408_433_26_1206		GO:0005886 plasma membrane
scaffold139214_1.4_11802_di_CT_11_306_327_22_328		GO:0009507 chloroplast
scaffold13809_3.0_24799_tri_CAT_11_200_232_33_298	GO:0006260 DNA replication | GO:0006281 DNA repair		GO:0003911 DNA ligase (NAD+) activity
scaffold17112_1.1_14666_di_GT_15_0_29_30_689		GO:0016023 cytoplasmic membrane-bounded vesicle | GO:0005747 mitochondrial respiratory chain complex I
scaffold147768_2.0_1304_di_AC_10_392_411_20_1265	GO:0055046 microgametogenesis | GO:0048658 tapetal layer development	GO:0005634 nucleus
C11362278_0.0_3106_di_AG_11_12_33_22_196	GO:0016567 protein ubiquitination	GO:0000151 ubiquitin ligase complex	GO:0004842 ubiquitin-protein ligase activity
scaffold91494_2.1_30501_hexa_ATCATT_4_102_125_24_1004	GO:0055114 oxidation-reduction process	GO:0009506 plasmodesma | GO:0005634 nucleus	GO:0016706 oxidoreductase activity, acting on paired donors, with incorporation or reduction of molecular oxygen, 2-oxoglutarate as one donor, and incorporation of one atom each of oxygen into both donors | GO:0008270 zinc ion binding
C3300556_2.0_29697_penta_TCAAA_4_185_204_20_206	GO:0043967 histone H4 acetylation | GO:0006281 DNA repair | GO:0043968 histone H2A acetylation | GO:0032259 methylation | GO:0045892 negative regulation of transcription, DNA-dependent | GO:0006338 chromatin remodeling	GO:0035267 NuA4 histone acetyltransferase complex | GO:0005667 transcription factor complex | GO:0000785 chromatin	GO:0003677 DNA binding | GO:0003700 sequence-specific DNA binding transcription factor activity | GO:0008168 methyltransferase activity | GO:0003682 chromatin binding
scaffold216154_2.2_23924_tri_AGA_7_0_20_21_792	GO:0016117 carotenoid biosynthetic process | GO:0007131 reciprocal meiotic recombination | GO:0016570 histone modification | GO:0010207 photosystem II assembly | GO:0009902 chloroplast relocation | GO:0042138 meiotic DNA double-strand break formation | GO:0048449 floral organ formation | GO:0015995 chlorophyll biosynthetic process | GO:0019288 isopentenyl diphosphate biosynthetic process, mevalon…	GO:0009941 chloroplast envelope | GO:0009534 chloroplast thylakoid	GO:0046872 metal ion binding | GO:0004222 metalloendopeptidase activity
scaffold43070_1.3_15949_di_TA_11_22_43_22_716	GO:0031348 negative regulation of defense response | GO:0009595 detection of biotic stimulus | GO:0009867 jasmonic acid mediated signaling pathway | GO:0009697 salicylic acid biosynthetic process | GO:0009862 systemic acquired resistance, salicylic acid mediated signaling pathway | GO:0009414 response to water deprivation | GO:0010363 regulation of plant-type hypersensitive response | GO:0010310 …	GO:0005618 cell wall | GO:0005576 extracellular region
scaffold161079_1.6_6355_di_AT_14_0_27_28_389		GO:0009536 plastid | GO:0016020 membrane
scaffold221808_2.0_27916_tetra_TACA_5_114_133_20_688	GO:0006355 regulation of transcription, DNA-dependent	GO:0005634 nucleus | GO:0005667 transcription factor complex	GO:0003700 sequence-specific DNA binding transcription factor activity | GO:0000976 transcription regulatory region sequence-specific DNA binding
scaffold129345_1.7_11200_di_CA_10_122_141_20_430		GO:0005634 nucleus
scaffold120986_2.0_403_di_AA_10_112_131_20_697		GO:0016020 membrane
C11105237_1.0_23844_tri_AGA_10_0_29_30_169	GO:0006281 DNA repair	GO:0005739 mitochondrion	GO:0004519 endonuclease activity | GO:0051539 4 iron, 4 sulfur cluster binding
scaffold116433_2.4_4048_di_AT_10_946_965_20_976	GO:0032259 methylation	GO:0005794 Golgi apparatus	GO:0008168 methyltransferase activity
C6617448_2.0_1494_di_AC_11_138_159_22_211	GO:0006396 RNA processing | GO:0051252 regulation of RNA metabolic process		GO:0008026 ATP-dependent helicase activity | GO:0003723 RNA binding | GO:0005524 ATP binding | GO:0004525 ribonuclease III activity
C18110544_2.0_7291_di_AT_10_0_19_20_193	GO:0010161 red light signaling pathway | GO:0006470 protein dephosphorylation | GO:0009627 systemic acquired resistance | GO:0002237 response to molecule of bacterial origin | GO:0031347 regulation of defense response	GO:0005634 nucleus | GO:0005886 plasma membrane | GO:0008287 protein serine/threonine phosphatase complex	GO:0046872 metal ion binding | GO:0004722 protein serine/threonine phosphatase activity
C11794609_1.0_19203_di_TA_13_0_25_26_332	GO:0000911 cytokinesis by cell plate formation | GO:0016572 histone phosphorylation | GO:0006084 acetyl-CoA metabolic process | GO:0000226 microtubule cytoskeleton organization | GO:0042127 regulation of cell proliferation | GO:0010583 response to cyclopentenone	GO:0005634 nucleus | GO:0005667 transcription factor complex	GO:0003677 DNA binding | GO:0003700 sequence-specific DNA binding transcription factor activity
scaffold1377_2.4_18150_di_TA_10_118_137_20_1012	GO:0006066 alcohol metabolic process | GO:0009553 embryo sac development | GO:0007267 cell-cell signaling | GO:0010430 fatty acid omega-oxidation | GO:0006544 glycine metabolic process | GO:0006563 L-serine metabolic process | GO:0006566 threonine metabolic process	GO:0016023 cytoplasmic membrane-bounded vesicle	GO:0050660 flavin adenine dinucleotide binding | GO:0008812 choline dehydrogenase activity | GO:0046593 mandelonitrile lyase activity
C3225761_3.0_23816_tri_ACC_7_12_32_21_185	GO:0007616 long-term memory | GO:0007154 cell communication | GO:0008355 olfactory learning	GO:0016021 integral to membrane | GO:0045202 synapse	GO:0046872 metal ion binding
scaffold38804_1.9_12542_di_CT_12_694_717_24_722	GO:0006468 protein phosphorylation | GO:0009069 serine family amino acid metabolic process		GO:0005524 ATP binding | GO:0004674 protein serine/threonine kinase activity
scaffold180291_2.0_21793_di_TC_12_408_431_24_432	GO:0016579 protein deubiquitination | GO:0016567 protein ubiquitination	GO:0005634 nucleus | GO:0005739 mitochondrion	GO:0004842 ubiquitin-protein ligase activity
scaffold209701_1.5_27259_tetra_ATGT_6_0_23_24_388	GO:0005975 carbohydrate metabolic process		GO:0030170 pyridoxal phosphate binding | GO:0016597 amino acid binding | GO:0008184 glycogen phosphorylase activity
scaffold167018_1.8_13791_di_GA_10_144_163_20_691	GO:0048868 pollen tube development | GO:0008152 metabolic process | GO:0009561 megagametogenesis	GO:0005794 Golgi apparatus | GO:0009506 plasmodesma | GO:0016020 membrane	GO:0016740 transferase activity
C6682538_2.0_8313_di_AT_11_86_107_22_228			GO:0046872 metal ion binding
scaffold154532_2.8_20648_di_TA_11_8_29_22_635	GO:0048364 root development | GO:0006777 Mo-molybdopterin cofactor biosynthetic process | GO:0050790 regulation of catalytic activity | GO:0009555 pollen development | GO:0009658 chloroplast organization | GO:0046686 response to cadmium ion | GO:0010288 response to lead ion | GO:0006200 ATP catabolic process | GO:0040014 regulation of multicellular organism growth | GO:0010380 regulation of chlor…	GO:0009941 chloroplast envelope | GO:0016021 integral to membrane | GO:0005739 mitochondrion	GO:0008559 xenobiotic-transporting ATPase activity | GO:0005524 ATP binding
scaffold72457_3.3_18455_di_TA_10_0_19_20_842	GO:0006886 intracellular protein transport | GO:0015074 DNA integration | GO:0006278 RNA-dependent DNA replication	GO:0005634 nucleus	GO:0003964 RNA-directed DNA polymerase activity | GO:0003676 nucleic acid binding | GO:0008536 Ran GTPase binding | GO:0008270 zinc ion binding
scaffold176419_2.0_22649_di_TG_11_218_239_22_379	GO:0000278 mitotic cell cycle | GO:0050826 response to freezing | GO:0007267 cell-cell signaling | GO:0006353 transcription termination, DNA-dependent | GO:0009793 embryo development ending in seed dormancy | GO:0016569 covalent chromatin modification | GO:0010050 vegetative phase change | GO:0006342 chromatin silencing | GO:0010216 maintenance of DNA methylation | GO:0009640 photomorphogenesis |…	GO:0005634 nucleus	GO:0004525 ribonuclease III activity | GO:0005515 protein binding | GO:0008026 ATP-dependent helicase activity | GO:0003677 DNA binding | GO:0003725 double-stranded RNA binding | GO:0005524 ATP binding
scaffold76027_2.2_27215_tetra_ATGA_6_318_341_24_533	GO:0006833 water transport | GO:0008643 carbohydrate transport | GO:0009750 response to fructose stimulus | GO:0009651 response to salt stress	GO:0005887 integral to plasma membrane	GO:0051119 sugar transmembrane transporter activity
scaffold139971_2.6_8049_di_AT_10_522_541_20_550	GO:0007017 microtubule-based process | GO:0071258 cellular response to gravity | GO:0006184 GTP catabolic process | GO:0051258 protein polymerization	GO:0048046 apoplast | GO:0045298 tubulin complex | GO:0005618 cell wall | GO:0005829 cytosol | GO:0005874 microtubule | GO:0009506 plasmodesma | GO:0005886 plasma membrane	GO:0005525 GTP binding | GO:0003924 GTPase activity | GO:0005200 structural constituent of cytoskeleton
scaffold70381_1.4_23481_tri_AAT_10_382_411_30_487	GO:0015074 DNA integration		GO:0003676 nucleic acid binding | GO:0008270 zinc ion binding
C17516690_1.0_25212_tri_GAA_7_4_24_21_141	GO:0006355 regulation of transcription, DNA-dependent	GO:0005667 transcription factor complex	GO:0003700 sequence-specific DNA binding transcription factor activity | GO:0043565 sequence-specific DNA binding | GO:0008270 zinc ion binding
C11872688_1.0_31162_hexa_TCCCTC_4_36_59_24_734	GO:0005975 carbohydrate metabolic process | GO:0006418 tRNA aminoacylation for protein translation	GO:0016023 cytoplasmic membrane-bounded vesicle	GO:0004812 aminoacyl-tRNA ligase activity | GO:0005524 ATP binding | GO:0008422 beta-glucosidase activity
C31088722_1.0_26710_tetra_AAGC_5_226_245_20_246	GO:0045492 xylan biosynthetic process | GO:0009832 plant-type cell wall biogenesis | GO:0006888 ER to Golgi vesicle-mediated transport | GO:0010413 glucuronoxylan metabolic process	GO:0005794 Golgi apparatus | GO:0005801 cis-Golgi network | GO:0005829 cytosol
scaffold117556_2.0_17182_di_TA_10_1050_1069_20_1321	GO:0055085 transmembrane transport | GO:0006885 regulation of pH | GO:0006814 sodium ion transport | GO:0015992 proton transport	GO:0016021 integral to membrane	GO:0015385 sodium:hydrogen antiporter activity
scaffold23118_2.0_27935_tetra_TACA_5_632_651_20_707	GO:0051276 chromosome organization | GO:0035196 production of miRNAs involved in gene silencing by miRNA | GO:0000398 nuclear mRNA splicing, via spliceosome | GO:0043687 post-translational protein modification | GO:0009410 response to xenobiotic stimulus | GO:0030422 production of siRNA involved in RNA interference | GO:0008284 positive regulation of cell proliferation | GO:0045893 positive regul…	GO:0005634 nucleus	GO:0008270 zinc ion binding | GO:0003727 single-stranded RNA binding
scaffold113551_4.8_20244_di_TA_12_2_25_24_717		GO:0005882 intermediate filament	GO:0005198 structural molecule activity
C11779369_2.0_26561_tri_TTG_7_0_20_21_316			GO:0003676 nucleic acid binding
C18724489_1.0_18046_di_TA_10_526_545_20_550	GO:0006066 alcohol metabolic process | GO:0042967 acyl-carrier-protein biosynthetic process		GO:0004026 alcohol O-acetyltransferase activity
scaffold20951_2.0_7797_di_AT_17_294_327_34_328	GO:0006508 proteolysis | GO:0015074 DNA integration		GO:0003676 nucleic acid binding | GO:0004190 aspartic-type endopeptidase activity | GO:0008270 zinc ion binding
scaffold180394_2.6_12670_di_CT_11_418_439_22_440	GO:0000278 mitotic cell cycle | GO:0006346 methylation-dependent chromatin silencing | GO:0016246 RNA interference | GO:0009938 negative regulation of gibberellic acid mediated signaling pathway | GO:2000377 regulation of reactive oxygen species metabolic process | GO:0000956 nuclear-transcribed mRNA catabolic process | GO:0006396 RNA processing | GO:0006486 protein glycosylation | GO:0009736 cyt…	GO:0005829 cytosol | GO:0005634 nucleus	GO:0016262 protein N-acetylglucosaminyltransferase activity
scaffold41555_1.6_25460_tri_GTG_7_32_52_21_401	GO:0009405 pathogenesis	GO:0016020 membrane	GO:0046872 metal ion binding
C17862713_1.0_2985_di_AG_10_146_165_20_166	GO:0006952 defense response | GO:0022900 electron transport chain | GO:0006310 DNA recombination | GO:0007165 signal transduction | GO:0015074 DNA integration | GO:0042546 cell wall biogenesis | GO:0006804 peroxidase reaction | GO:0006979 response to oxidative stress | GO:0006118 electron transport	GO:0005739 mitochondrion | GO:0009536 plastid | GO:0005618 cell wall	GO:0043531 ADP binding | GO:0005199 structural constituent of cell wall | GO:0004601 peroxidase activity | GO:0009055 electron carrier activity | GO:0003677 DNA binding
C17775515_1.0_5598_di_AT_10_0_19_20_159	GO:0055114 oxidation-reduction process | GO:0006979 response to oxidative stress | GO:0006804 peroxidase reaction		GO:0020037 heme binding | GO:0046872 metal ion binding | GO:0004601 peroxidase activity
scaffold182403_2.1_12773_di_CT_11_740_761_22_1077	GO:0007165 signal transduction		GO:0035091 phosphatidylinositol binding
scaffold192516_2.7_18525_di_TA_10_0_19_20_892			GO:0008270 zinc ion binding | GO:0003676 nucleic acid binding
scaffold174510_1.8_31154_hexa_TCCAGC_4_282_305_24_989	GO:0051017 actin filament bundle assembly | GO:0009860 pollen tube growth | GO:0016482 cytoplasmic transport | GO:0045010 actin nucleation	GO:0005884 actin filament	GO:0003779 actin binding
scaffold87176_1.3_10351_di_CA_12_654_677_24_679		GO:0016023 cytoplasmic membrane-bounded vesicle | GO:0005747 mitochondrial respiratory chain complex I
C11792943_2.0_6086_di_AT_13_0_25_26_330		GO:0005856 cytoskeleton | GO:0005737 cytoplasm	GO:0005524 ATP binding
C3313738_1.0_12658_di_CT_14_162_189_28_211	GO:0006468 protein phosphorylation | GO:0009069 serine family amino acid metabolic process		GO:0005524 ATP binding | GO:0003950 NAD+ ADP-ribosyltransferase activity | GO:0004674 protein serine/threonine kinase activity
scaffold220258_2.0_31168_hexa_TCGAAC_4_576_599_24_611	GO:0015074 DNA integration		GO:0003676 nucleic acid binding | GO:0008270 zinc ion binding
scaffold80346_1.4_6353_di_AT_14_0_27_28_336	GO:0006355 regulation of transcription, DNA-dependent	GO:0005634 nucleus | GO:0005667 transcription factor complex	GO:0003700 sequence-specific DNA binding transcription factor activity | GO:0043565 sequence-specific DNA binding
scaffold97275_2.0_28670_penta_AAGAG_4_495_514_20_566		GO:0005886 plasma membrane
scaffold13_6.6_25133_tri_GAA_10_856_885_30_2230			GO:0008270 zinc ion binding | GO:0003676 nucleic acid binding
scaffold166658_2.0_27240_tetra_ATGT_7_592_619_28_621	GO:0006355 regulation of transcription, DNA-dependent	GO:0005634 nucleus | GO:0005667 transcription factor complex	GO:0003700 sequence-specific DNA binding transcription factor activity | GO:0043565 sequence-specific DNA binding
C18716105_2.0_29162_penta_CCAAA_4_200_219_20_507	GO:0015784 GDP-mannose transport | GO:0055085 transmembrane transport	GO:0005794 Golgi apparatus | GO:0005886 plasma membrane | GO:0016021 integral to membrane	GO:0005458 GDP-mannose transmembrane transporter activity
scaffold198157_1.0_1871_di_AC_10_144_163_20_386	GO:0009827 plant-type cell wall modification | GO:0055114 oxidation-reduction process	GO:0009505 plant-type cell wall | GO:0009506 plasmodesma | GO:0005576 extracellular region	GO:0016491 oxidoreductase activity | GO:0005507 copper ion binding
scaffold108833_1.5_23071_di_TG_11_318_339_22_340	GO:0006468 protein phosphorylation | GO:0009960 endosperm development | GO:0006508 proteolysis | GO:0009069 serine family amino acid metabolic process | GO:0006118 electron transport	GO:0005829 cytosol | GO:0009507 chloroplast	GO:0005507 copper ion binding | GO:0004674 protein serine/threonine kinase activity | GO:0004177 aminopeptidase activity | GO:0009055 electron carrier activity | GO:0005524 ATP binding
scaffold166130_2.8_10480_di_CA_10_28_47_20_1152	GO:0080140 regulation of jasmonic acid metabolic process | GO:0006508 proteolysis	GO:0016021 integral to membrane | GO:0009706 chloroplast inner membrane | GO:0005886 plasma membrane	GO:0004252 serine-type endopeptidase activity
C18740981_2.0_12812_di_GA_10_728_747_20_749	GO:0016567 protein ubiquitination	GO:0005622 intracellular	GO:0003676 nucleic acid binding | GO:0004842 ubiquitin-protein ligase activity | GO:0008270 zinc ion binding
C1339246_2.0_2111_di_AG_17_120_153_34_160	GO:0008152 metabolic process		GO:0016758 transferase activity, transferring hexosyl groups
scaffold23603_2.0_11772_di_CT_14_436_463_28_491	GO:0006470 protein dephosphorylation | GO:0005983 starch catabolic process | GO:0000023 maltose metabolic process | GO:0019252 starch biosynthetic process | GO:0043085 positive regulation of catalytic activity	GO:0009507 chloroplast	GO:0050308 sugar-phosphatase activity | GO:0008138 protein tyrosine/serine/threonine phosphatase activity | GO:2001070 starch binding
scaffold128295_1.9_4285_di_AT_11_1216_1237_22_1345		GO:0005737 cytoplasm | GO:0005886 plasma membrane
C17968742_2.0_22121_di_TC_10_150_169_20_176		GO:0005739 mitochondrion | GO:0005783 endoplasmic reticulum
C11365326_1.0_18687_di_TA_11_0_21_22_196	GO:0006952 defense response | GO:0090305 nucleic acid phosphodiester bond hydrolysis | GO:0006468 protein phosphorylation | GO:0006281 DNA repair | GO:0009069 serine family amino acid metabolic process	GO:0005622 intracellular	GO:0043531 ADP binding | GO:0004674 protein serine/threonine kinase activity | GO:0005524 ATP binding | GO:0004518 nuclease activity
C17622494_3.0_29753_penta_TCTGT_4_5_24_20_147	GO:0031348 negative regulation of defense response | GO:0009611 response to wounding | GO:0009867 jasmonic acid mediated signaling pathway | GO:0009862 systemic acquired resistance, salicylic acid mediated signaling pathway | GO:0009414 response to water deprivation | GO:0010363 regulation of plant-type hypersensitive response | GO:0010118 stomatal movement | GO:0006612 protein targeting to membr…	GO:0008287 protein serine/threonine phosphatase complex | GO:0005737 cytoplasm | GO:0005886 plasma membrane	GO:0017111 nucleoside-triphosphatase activity | GO:0043531 ADP binding | GO:0005509 calcium ion binding | GO:0005524 ATP binding | GO:0019900 kinase binding
scaffold29539_1.4_24949_tri_CCA_7_0_20_21_543	GO:0007411 axon guidance | GO:0000122 negative regulation of transcription from RNA polymerase II promoter | GO:0008154 actin polymerization or depolymerization | GO:0001843 neural tube closure | GO:0045662 negative regulation of myoblast differentiation | GO:0045663 positive regulation of myoblast differentiation | GO:0046907 intracellular transport	GO:0005925 focal adhesion | GO:0030027 lamellipodium | GO:0030175 filopodium | GO:0005737 cytoplasm | GO:0005667 transcription factor complex | GO:0001725 stress fiber | GO:0005634 nucleus | GO:0045202 synapse	GO:0008270 zinc ion binding | GO:0003779 actin binding | GO:0044212 transcription regulatory region DNA binding | GO:0043565 sequence-specific DNA binding | GO:0003700 sequence-specific DNA binding transcription factor activity | GO:0005522 profilin binding | GO:0019899 enzyme binding | GO:0017124 SH3 domain binding
scaffold209702_3.3_19344_di_TA_13_0_25_26_1242	GO:0051301 cell division | GO:0006184 GTP catabolic process | GO:0000079 regulation of cyclin-dependent protein kinase activity | GO:0005975 carbohydrate metabolic process | GO:0006448 regulation of translational elongation	GO:0009536 plastid | GO:0005840 ribosome	GO:0019901 protein kinase binding | GO:0003746 translation elongation factor activity | GO:0005525 GTP binding | GO:0004553 hydrolase activity, hydrolyzing O-glycosyl compounds | GO:0004527 exonuclease activity | GO:0046983 protein dimerization activity | GO:0003677 DNA binding | GO:0003924 GTPase activity
scaffold183141_2.2_27375_tetra_CAAA_6_1430_1453_24_1619	GO:0006418 tRNA aminoacylation for protein translation		GO:0004812 aminoacyl-tRNA ligase activity | GO:0004091 carboxylesterase activity | GO:0005524 ATP binding
C3130186_2.0_24363_tri_ATC_7_133_153_21_169	GO:0006184 GTP catabolic process | GO:0045765 regulation of angiogenesis	GO:0005737 cytoplasm	GO:0008270 zinc ion binding | GO:0003924 GTPase activity | GO:0005525 GTP binding
scaffold198624_2.9_24429_tri_ATG_7_178_198_21_684	GO:0006027 glycosaminoglycan catabolic process	GO:0005773 vacuole	GO:0004561 alpha-N-acetylglucosaminidase activity
scaffold8696_2.0_12759_di_CT_13_458_483_26_495	GO:0009789 positive regulation of abscisic acid mediated signaling pathway | GO:0012501 programmed cell death | GO:0009409 response to cold | GO:0046470 phosphatidylcholine metabolic process | GO:0090333 regulation of stomatal closure | GO:0046473 phosphatidic acid metabolic process | GO:0046686 response to cadmium ion | GO:0009816 defense response to bacterium, incompatible interaction | GO:0009…	GO:0009506 plasmodesma | GO:0005773 vacuole | GO:0005886 plasma membrane	GO:0005509 calcium ion binding | GO:0005546 phosphatidylinositol-4,5-bisphosphate binding | GO:0004630 phospholipase D activity | GO:0070290 NAPE-specific phospholipase D activity
C18590942_1.0_24984_tri_CTG_7_191_211_21_314	GO:0006470 protein dephosphorylation	GO:0005829 cytosol | GO:0005634 nucleus | GO:0005886 plasma membrane | GO:0008287 protein serine/threonine phosphatase complex	GO:0004722 protein serine/threonine phosphatase activity | GO:0005506 iron ion binding | GO:0030145 manganese ion binding
scaffold156032_2.0_28763_penta_AATTC_4_75_94_20_318	GO:0009860 pollen tube growth | GO:0009555 pollen development | GO:0052325 cell wall pectin biosynthetic process | GO:0005982 starch metabolic process | GO:0005985 sucrose metabolic process | GO:0009117 nucleotide metabolic process	GO:0090406 pollen tube | GO:0005794 Golgi apparatus	GO:0047262 polygalacturonate 4-alpha-galacturonosyltransferase activity
C6364686_1.0_21168_di_TC_16_138_169_32_174		GO:0000785 chromatin	GO:0003677 DNA binding | GO:0003682 chromatin binding
C6212261_1.0_27065_tetra_ATAC_7_132_159_28_160	GO:0009416 response to light stimulus | GO:0009737 response to abscisic acid stimulus | GO:0009733 response to auxin stimulus | GO:0009651 response to salt stress	GO:0009507 chloroplast
scaffold226793_3.0_22849_di_TG_11_316_337_22_502	GO:0006771 riboflavin metabolic process | GO:0019497 hexachlorocyclohexane metabolic process | GO:0006470 protein dephosphorylation	GO:0005576 extracellular region | GO:0008287 protein serine/threonine phosphatase complex	GO:0003993 acid phosphatase activity | GO:0004722 protein serine/threonine phosphatase activity
C6585403_1.0_10041_di_AT_13_58_83_26_205	GO:0009851 auxin biosynthetic process | GO:0009617 response to bacterium | GO:0009723 response to ethylene stimulus | GO:0009651 response to salt stress	GO:0009507 chloroplast
C18738403_2.0_30293_hexa_ACATAT_4_0_23_24_687	GO:0046938 phytochelatin biosynthetic process | GO:0010038 response to metal ion	GO:0009536 plastid	GO:0046872 metal ion binding | GO:0016756 glutathione gamma-glutamylcysteinyltransferase activity
scaffold186199_1.5_24118_tri_ATA_8_620_643_24_882		GO:0005829 cytosol | GO:0005886 plasma membrane | GO:0005773 vacuole
C18217177_2.0_18481_di_TA_10_0_19_20_208	GO:0009640 photomorphogenesis | GO:0009220 pyrimidine ribonucleotide biosynthetic process | GO:0010388 cullin deneddylation | GO:0006446 regulation of translational initiation	GO:0005829 cytosol | GO:0005850 eukaryotic translation initiation factor 2 complex | GO:0005634 nucleus | GO:0005840 ribosome	GO:0003743 translation initiation factor activity
scaffold128034_2.3_1974_di_AC_10_116_135_20_738	GO:0000226 microtubule cytoskeleton organization | GO:0006346 methylation-dependent chromatin silencing | GO:0031048 chromatin silencing by small RNA | GO:0000911 cytokinesis by cell plate formation | GO:0051567 histone H3-K9 methylation | GO:0000724 double-strand break repair via homologous recombination | GO:0048453 sepal formation | GO:0006306 DNA methylation | GO:0048451 petal formation | GO:…
scaffold19691_2.3_26999_tetra_AGTT_5_284_303_20_1167	GO:0032508 DNA duplex unwinding | GO:0006281 DNA repair | GO:0000723 telomere maintenance	GO:0005657 replication fork	GO:0003678 DNA helicase activity
C18715683_1.0_22758_di_TG_10_480_499_20_505	GO:0055085 transmembrane transport | GO:0009749 response to glucose stimulus | GO:0009744 response to sucrose stimulus | GO:0009750 response to fructose stimulus | GO:0006813 potassium ion transport | GO:0006874 cellular calcium ion homeostasis | GO:0009860 pollen tube growth | GO:0009827 plant-type cell wall modification	GO:0016324 apical plasma membrane | GO:0008076 voltage-gated potassium channel complex	GO:0005516 calmodulin binding | GO:0005249 voltage-gated potassium channel activity | GO:0030551 cyclic nucleotide binding
scaffold125040_2.2_29395_penta_GAGTT_4_295_314_20_606	GO:0009684 indoleacetic acid biosynthetic process | GO:0006979 response to oxidative stress | GO:0055114 oxidation-reduction process | GO:0009651 response to salt stress | GO:0000162 tryptophan biosynthetic process | GO:0006571 tyrosine biosynthetic process | GO:0009094 L-phenylalanine biosynthetic process	GO:0009941 chloroplast envelope | GO:0009570 chloroplast stroma | GO:0005886 plasma membrane	GO:0004834 tryptophan synthase activity | GO:0032440 2-alkenal reductase [NAD(P)] activity | GO:0030170 pyridoxal phosphate binding
scaffold60579_2.4_26910_tetra_ACAT_5_112_131_20_780	GO:0042538 hyperosmotic salinity response | GO:0080052 response to histidine | GO:0042742 defense response to bacterium | GO:0009624 response to nematode | GO:0042939 tripeptide transport | GO:0009753 response to jasmonic acid stimulus | GO:0043201 response to leucine | GO:0009611 response to wounding | GO:0009751 response to salicylic acid stimulus | GO:0009737 response to abscisic acid stimulus…	GO:0016020 membrane	GO:0042936 dipeptide transporter activity | GO:0042937 tripeptide transporter activity
scaffold211522_3.0_14263_di_GT_11_50_71_22_424	GO:0016132 brassinosteroid biosynthetic process | GO:0009086 methionine biosynthetic process | GO:0006468 protein phosphorylation | GO:0006084 acetyl-CoA metabolic process | GO:0000394 RNA splicing, via endonucleolytic cleavage and ligation | GO:0019344 cysteine biosynthetic process | GO:0016126 sterol biosynthetic process	GO:0009506 plasmodesma | GO:0005886 plasma membrane	GO:0004674 protein serine/threonine kinase activity | GO:0004712 protein serine/threonine/tyrosine kinase activity | GO:0005524 ATP binding | GO:0004715 non-membrane spanning protein tyrosine kinase activity
scaffold148953_2.2_27732_tetra_GTAT_5_132_151_20_868	GO:0005975 carbohydrate metabolic process | GO:0001575 globoside metabolic process | GO:0006027 glycosaminoglycan catabolic process | GO:0006040 amino sugar metabolic process	GO:0009505 plant-type cell wall | GO:0005773 vacuole | GO:0016023 cytoplasmic membrane-bounded vesicle | GO:0005886 plasma membrane | GO:0005829 cytosol	GO:0004563 beta-N-acetylhexosaminidase activity | GO:0043169 cation binding
C1485655_2.0_24734_tri_CAA_7_0_20_21_428			GO:0045735 nutrient reservoir activity
C17147796_1.0_28552_penta_AAAGA_4_5_24_20_122	GO:0006855 drug transmembrane transport	GO:0016020 membrane	GO:0015297 antiporter activity | GO:0015238 drug transmembrane transporter activity
scaffold120587_2.3_2347_di_AG_10_0_19_20_353	GO:0006278 RNA-dependent DNA replication | GO:0015074 DNA integration | GO:0006310 DNA recombination	GO:0009536 plastid	GO:0003964 RNA-directed DNA polymerase activity | GO:0003677 DNA binding | GO:0003723 RNA binding | GO:0008270 zinc ion binding
scaffold186717_1.4_23069_di_TG_10_202_221_20_373	GO:0009414 response to water deprivation | GO:0006073 cellular glucan metabolic process	GO:0005618 cell wall | GO:0048046 apoplast	GO:0016762 xyloglucan:xyloglucosyl transferase activity | GO:0033946 xyloglucan-specific endo-beta-1,4-glucanase activity
scaffold206990_2.0_28341_tetra_TTCA_5_804_823_20_1054	GO:0031348 negative regulation of defense response | GO:0051865 protein autoubiquitination | GO:0009867 jasmonic acid mediated signaling pathway | GO:0009862 systemic acquired resistance, salicylic acid mediated signaling pathway | GO:0009414 response to water deprivation | GO:0010363 regulation of plant-type hypersensitive response | GO:0010310 regulation of hydrogen peroxide metabolic process |…	GO:0005829 cytosol | GO:0000151 ubiquitin ligase complex | GO:0005739 mitochondrion	GO:0004842 ubiquitin-protein ligase activity
C18734567_3.0_31305_hexa_TTCCAG_4_324_347_24_633	GO:0006468 protein phosphorylation | GO:0009069 serine family amino acid metabolic process	GO:0005886 plasma membrane	GO:0005524 ATP binding | GO:0004674 protein serine/threonine kinase activity
scaffold4887_2.0_28167_tetra_TCTT_6_216_239_24_365	GO:0006071 glycerol metabolic process | GO:0016036 cellular response to phosphate starvation | GO:0006817 phosphate ion transport | GO:0009395 phospholipid catabolic process | GO:0046486 glycerolipid metabolic process	GO:0005737 cytoplasm	GO:0008889 glycerophosphodiester phosphodiesterase activity
C18592272_1.0_4212_di_AT_10_294_313_20_315	GO:0007033 vacuole organization	GO:0005576 extracellular region | GO:0016023 cytoplasmic membrane-bounded vesicle | GO:0016021 integral to membrane | GO:0009506 plasmodesma | GO:0005886 plasma membrane
scaffold203906_2.0_21895_di_TC_14_404_431_28_757	GO:0016558 protein import into peroxisome matrix | GO:0009926 auxin polar transport | GO:0006891 intra-Golgi vesicle-mediated transport | GO:0006869 lipid transport | GO:0010351 lithium ion transport | GO:0006487 protein N-linked glycosylation	GO:0005829 cytosol | GO:0005886 plasma membrane	GO:0046872 metal ion binding | GO:0004177 aminopeptidase activity | GO:0010013 N-1-naphthylphthalamic acid binding
scaffold128454_1.7_9337_di_AT_10_456_475_20_644		GO:0005886 plasma membrane
scaffold44334_1.3_1484_di_AC_11_86_107_22_331	GO:0048573 photoperiodism, flowering	GO:0005737 cytoplasm | GO:0080008 CUL4 RING ubiquitin ligase complex	GO:0000166 nucleotide binding
C18735415_0.0_19604_di_TA_10_0_19_20_643	GO:0009626 plant-type hypersensitive response | GO:0009617 response to bacterium | GO:0009809 lignin biosynthetic process | GO:0055114 oxidation-reduction process | GO:0009805 coumarin biosynthetic process | GO:0009811 stilbene biosynthetic process | GO:0006558 L-phenylalanine metabolic process | GO:0006570 tyrosine metabolic process | GO:0018879 biphenyl metabolic process | GO:0019384 caprolacta…	GO:0005737 cytoplasm	GO:0045551 cinnamyl-alcohol dehydrogenase activity | GO:0018456 aryl-alcohol dehydrogenase (NAD+) activity | GO:0008270 zinc ion binding
scaffold12718_2.2_21688_di_TC_11_72_93_22_332	GO:0009789 positive regulation of abscisic acid mediated signaling pathway | GO:0016049 cell growth | GO:0042325 regulation of phosphorylation | GO:0009926 auxin polar transport | GO:0000902 cell morphogenesis | GO:0010119 regulation of stomatal movement | GO:0006499 N-terminal protein myristoylation | GO:0048193 Golgi vesicle transport | GO:0009723 response to ethylene stimulus | GO:0046686 resp…	GO:0005829 cytosol | GO:0005618 cell wall | GO:0000159 protein phosphatase type 2A complex | GO:0005886 plasma membrane	GO:0008601 protein phosphatase type 2A regulator activity
scaffold197570_2.0_776_di_TT_10_442_461_20_469	GO:0006468 protein phosphorylation | GO:0009069 serine family amino acid metabolic process		GO:0005524 ATP binding | GO:0004674 protein serine/threonine kinase activity
C18537088_1.0_24919_tri_CCA_7_265_285_21_287		GO:0005634 nucleus
scaffold177775_1.5_6581_di_AT_12_0_23_24_296	GO:0006278 RNA-dependent DNA replication | GO:0015074 DNA integration | GO:0006310 DNA recombination	GO:0016023 cytoplasmic membrane-bounded vesicle	GO:0003964 RNA-directed DNA polymerase activity | GO:0003677 DNA binding | GO:0003723 RNA binding | GO:0008270 zinc ion binding
C6868782_3.0_20417_di_TA_10_14_33_20_1441	GO:0006278 RNA-dependent DNA replication | GO:0006281 DNA repair | GO:0051252 regulation of RNA metabolic process	GO:0005622 intracellular	GO:0004523 ribonuclease H activity | GO:0003964 RNA-directed DNA polymerase activity | GO:0003677 DNA binding | GO:0003723 RNA binding
scaffold53958_4.6_22361_di_TC_16_0_31_32_297	GO:0016042 lipid catabolic process		GO:0003676 nucleic acid binding | GO:0000166 nucleotide binding | GO:0016298 lipase activity
C18640183_2.0_29361_penta_GAATG_5_330_354_25_357	GO:0006457 protein folding | GO:0006950 response to stress		GO:0051082 unfolded protein binding | GO:0031072 heat shock protein binding
scaffold212419_2.0_24726_tri_CAA_7_402_422_21_630	GO:0006355 regulation of transcription, DNA-dependent	GO:0005634 nucleus | GO:0005667 transcription factor complex	GO:0003700 sequence-specific DNA binding transcription factor activity | GO:0003677 DNA binding
C18735999_2.0_22516_di_TC_10_630_649_20_650	GO:0006771 riboflavin metabolic process | GO:0019497 hexachlorocyclohexane metabolic process	GO:0005829 cytosol	GO:0003993 acid phosphatase activity
scaffold190193_2.5_24405_tri_ATG_8_118_141_24_339	GO:0035335 peptidyl-tyrosine dephosphorylation | GO:0006570 tyrosine metabolic process	GO:0009570 chloroplast stroma	GO:0004725 protein tyrosine phosphatase activity
scaffold183352_1.8_23693_tri_ACA_8_426_449_24_665	GO:0016049 cell growth | GO:0048510 regulation of timing of transition from vegetative to reproductive phase | GO:0010371 regulation of gibberellin biosynthetic process | GO:0006355 regulation of transcription, DNA-dependent	GO:0005634 nucleus | GO:0005667 transcription factor complex	GO:0003677 DNA binding | GO:0003700 sequence-specific DNA binding transcription factor activity
scaffold102286_1.4_3588_di_AG_14_724_751_28_752	GO:0007155 cell adhesion | GO:0006508 proteolysis	GO:0016020 membrane	GO:0004222 metalloendopeptidase activity | GO:0008270 zinc ion binding
scaffold229219_1.5_21494_di_TC_11_416_437_22_983	GO:0055114 oxidation-reduction process | GO:0006355 regulation of transcription, DNA-dependent | GO:0048268 clathrin coat assembly | GO:0009734 auxin mediated signaling pathway	GO:0005829 cytosol | GO:0030118 clathrin coat | GO:0005634 nucleus | GO:0005886 plasma membrane	GO:0005545 1-phosphatidylinositol binding | GO:0030276 clathrin binding | GO:0046983 protein dimerization activity | GO:0032440 2-alkenal reductase [NAD(P)] activity
scaffold58054_1.3_3573_di_AG_11_358_379_22_380	GO:0051501 diterpene phytoalexin metabolic process | GO:0033384 geranyl diphosphate biosynthetic process | GO:0016117 carotenoid biosynthetic process | GO:0033386 geranylgeranyl diphosphate biosynthetic process | GO:0045337 farnesyl diphosphate biosynthetic process | GO:0006694 steroid biosynthetic process	GO:0009513 etioplast | GO:0009507 chloroplast | GO:0016020 membrane | GO:0005783 endoplasmic reticulum | GO:0005739 mitochondrion	GO:0046872 metal ion binding | GO:0004337 geranyltranstransferase activity | GO:0004311 farnesyltranstransferase activity | GO:0004161 dimethylallyltranstransferase activity
C18301340_2.0_14296_di_GT_10_202_221_20_223	GO:0009793 embryo development ending in seed dormancy | GO:0016114 terpenoid biosynthetic process | GO:0009860 pollen tube growth	GO:0005737 cytoplasm
scaffold51088_2.0_27341_tetra_ATTC_5_42_61_20_292	GO:0031348 negative regulation of defense response | GO:0051865 protein autoubiquitination | GO:0009867 jasmonic acid mediated signaling pathway | GO:0009862 systemic acquired resistance, salicylic acid mediated signaling pathway | GO:0009414 response to water deprivation | GO:0010363 regulation of plant-type hypersensitive response | GO:0010310 regulation of hydrogen peroxide metabolic process |…	GO:0005829 cytosol | GO:0000151 ubiquitin ligase complex | GO:0005739 mitochondrion	GO:0004842 ubiquitin-protein ligase activity
scaffold229963_2.1_13764_di_GA_10_638_657_20_659	GO:0015804 neutral amino acid transport | GO:0006468 protein phosphorylation | GO:0015810 aspartate transport | GO:0003333 amino acid transmembrane transport | GO:0015827 tryptophan transport | GO:0009069 serine family amino acid metabolic process	GO:0016021 integral to membrane	GO:0015172 acidic amino acid transmembrane transporter activity | GO:0004674 protein serine/threonine kinase activity | GO:0015175 neutral amino acid transmembrane transporter activity | GO:0005524 ATP binding
C6483750_0.0_8756_di_AT_12_152_175_24_188	GO:0009610 response to symbiotic fungus | GO:0006499 N-terminal protein myristoylation | GO:0006487 protein N-linked glycosylation	GO:0005622 intracellular	GO:0003676 nucleic acid binding | GO:0008270 zinc ion binding
scaffold158713_1.0_13818_di_GA_13_4_29_26_348	GO:0009739 response to gibberellin stimulus | GO:0009735 response to cytokinin stimulus | GO:0006355 regulation of transcription, DNA-dependent | GO:0010229 inflorescence development | GO:0009737 response to abscisic acid stimulus | GO:0031347 regulation of defense response | GO:0008283 cell proliferation	GO:0005634 nucleus | GO:0005667 transcription factor complex	GO:0001047 core promoter binding | GO:0003700 sequence-specific DNA binding transcription factor activity
scaffold214154_2.0_16598_di_TA_10_416_435_20_442	GO:0015996 chlorophyll catabolic process | GO:0019761 glucosinolate biosynthetic process | GO:0018874 benzoate metabolic process	GO:0005777 peroxisome	GO:0018858 benzoate-CoA ligase activity | GO:0016208 AMP binding
scaffold200887_2.5_27077_tetra_ATAC_6_330_353_24_363	GO:0010260 organ senescence	GO:0005773 vacuole | GO:0009507 chloroplast
C11824820_2.0_6763_di_AT_11_0_21_22_379	GO:0031047 gene silencing by RNA | GO:0007000 nucleolus organization | GO:0006275 regulation of DNA replication | GO:0000911 cytokinesis by cell plate formation | GO:0051567 histone H3-K9 methylation | GO:0090309 positive regulation of methylation-dependent chromatin silencing | GO:0000724 double-strand break repair via homologous recombination | GO:0008283 cell proliferation | GO:0010424 DNA met…	GO:0010369 chromocenter | GO:0005634 nucleus | GO:0000785 chromatin	GO:0042393 histone binding | GO:0008270 zinc ion binding | GO:0010429 methyl-CpNpN binding | GO:0004842 ubiquitin-protein ligase activity | GO:0010385 double-stranded methylated DNA binding | GO:0008327 methyl-CpG binding | GO:0003682 chromatin binding | GO:0010428 methyl-CpNpG binding
scaffold93868_1.2_20033_di_TA_10_764_783_20_785	GO:0048767 root hair elongation | GO:0009750 response to fructose stimulus | GO:0009651 response to salt stress | GO:0030243 cellulose metabolic process | GO:0006816 calcium ion transport | GO:0006833 water transport | GO:0007030 Golgi organization | GO:0007033 vacuole organization | GO:0009832 plant-type cell wall biogenesis	GO:0005829 cytosol | GO:0080008 CUL4 RING ubiquitin ligase complex	GO:0000166 nucleotide binding
C3041694_3.0_28413_tetra_TTTA_5_6_25_20_159	GO:0006412 translation | GO:0042254 ribosome biogenesis	GO:0022625 cytosolic large ribosomal subunit	GO:0003735 structural constituent of ribosome
scaffold129943_2.6_1692_di_AC_11_248_269_22_1067		GO:0005886 plasma membrane
scaffold94882_2.1_31085_hexa_TATATG_4_726_749_24_1135	GO:0015074 DNA integration | GO:0006278 RNA-dependent DNA replication | GO:0006144 purine base metabolic process	GO:0031379 RNA-directed RNA polymerase complex	GO:0003964 RNA-directed DNA polymerase activity | GO:0003676 nucleic acid binding | GO:0003968 RNA-directed RNA polymerase activity | GO:0008270 zinc ion binding
scaffold198017_2.7_12639_di_CT_12_2_25_24_2132	GO:0009753 response to jasmonic acid stimulus | GO:0009611 response to wounding | GO:0043693 monoterpene biosynthetic process | GO:0006952 defense response | GO:0016114 terpenoid biosynthetic process | GO:0033383 geranyl diphosphate metabolic process | GO:0080027 response to herbivore	GO:0009570 chloroplast stroma	GO:0010333 terpene synthase activity | GO:0000287 magnesium ion binding
scaffold125194_2.3_27830_tetra_TAAT_5_266_285_20_685	GO:0009831 plant-type cell wall modification involved in multidimensional cell growth | GO:0009828 plant-type cell wall loosening | GO:0009826 unidimensional cell growth	GO:0005576 extracellular region | GO:0016020 membrane
C18732495_2.0_2860_di_AG_10_0_19_20_611	GO:0006351 transcription, DNA-dependent | GO:0009560 embryo sac egg cell differentiation | GO:0006144 purine base metabolic process | GO:0006206 pyrimidine base metabolic process	GO:0005730 nucleolus	GO:0003899 DNA-directed RNA polymerase activity | GO:0003677 DNA binding | GO:0032549 ribonucleoside binding
scaffold1854_5.7_27223_tetra_ATGT_15_652_711_60_714	GO:0006278 RNA-dependent DNA replication | GO:0015074 DNA integration	GO:0019013 viral nucleocapsid | GO:0005634 nucleus	GO:0003964 RNA-directed DNA polymerase activity | GO:0003723 RNA binding | GO:0016746 transferase activity, transferring acyl groups | GO:0008270 zinc ion binding
scaffold113604_1.3_12369_di_CT_11_74_95_22_572	GO:0006412 translation | GO:0042254 ribosome biogenesis	GO:0005840 ribosome	GO:0003735 structural constituent of ribosome
C18012061_2.0_25360_tri_GCA_8_80_103_24_181	GO:0001525 angiogenesis | GO:0001886 endothelial cell morphogenesis | GO:0007155 cell adhesion | GO:0030335 positive regulation of cell migration | GO:0042493 response to drug | GO:0008284 positive regulation of cell proliferation | GO:0030198 extracellular matrix organization | GO:0051599 response to hydrostatic pressure | GO:2000353 positive regulation of endothelial cell apoptosis	GO:0030938 collagen type XVIII | GO:0005604 basement membrane | GO:0005615 extracellular space	GO:0042802 identical protein binding | GO:0005198 structural molecule activity
scaffold204258_3.3_29950_penta_TTGAT_5_185_209_25_368	GO:0006446 regulation of translational initiation	GO:0005840 ribosome	GO:0000166 nucleotide binding | GO:0003743 translation initiation factor activity
scaffold40200_2.0_20767_di_TA_11_72_93_22_372	GO:0006364 rRNA processing | GO:0006606 protein import into nucleus | GO:0000398 nuclear mRNA splicing, via spliceosome | GO:0009220 pyrimidine ribonucleotide biosynthetic process	GO:0080008 CUL4 RING ubiquitin ligase complex | GO:0032040 small-subunit processome	GO:0000166 nucleotide binding
scaffold140426_2.5_3614_di_AG_12_390_413_24_766	GO:0055085 transmembrane transport | GO:0006839 mitochondrial transport	GO:0005743 mitochondrial inner membrane | GO:0016021 integral to membrane
C18014507_2.0_11070_di_CA_10_160_179_20_181	GO:0046786 viral replication complex formation and maintenance | GO:0006914 autophagy	GO:0009705 plant-type vacuole membrane
C11782467_3.0_12138_di_CT_14_0_27_28_319	GO:0009788 negative regulation of abscisic acid mediated signaling pathway | GO:0006346 methylation-dependent chromatin silencing | GO:0016246 RNA interference | GO:0009739 response to gibberellin stimulus | GO:0010264 myo-inositol hexakisphosphate biosynthetic process | GO:2000023 regulation of lateral root development | GO:0008283 cell proliferation | GO:0009821 alkaloid biosynthetic process | …	GO:0005576 extracellular region | GO:0005634 nucleus | GO:0005657 replication fork	GO:0003677 DNA binding | GO:0016844 strictosidine synthase activity | GO:0016887 ATPase activity | GO:0003678 DNA helicase activity
scaffold191164_1.8_2241_di_AG_11_392_413_22_1041	GO:0000398 nuclear mRNA splicing, via spliceosome | GO:0010182 sugar mediated signaling pathway	GO:0005730 nucleolus | GO:0016607 nuclear speck	GO:0003723 RNA binding | GO:0005515 protein binding | GO:0000166 nucleotide binding
scaffold215538_2.6_19403_di_TA_12_0_23_24_531	GO:0006468 protein phosphorylation | GO:0007165 signal transduction | GO:0009069 serine family amino acid metabolic process		GO:0004697 protein kinase C activity | GO:0005524 ATP binding
C11855504_3.0_27981_tetra_TAGA_5_456_475_20_477	GO:0009823 cytokinin catabolic process | GO:0055114 oxidation-reduction process | GO:0048507 meristem development | GO:0010089 xylem development | GO:0044036 cell wall macromolecule metabolic process | GO:0006040 amino sugar metabolic process	GO:0005788 endoplasmic reticulum lumen | GO:0005576 extracellular region | GO:0005773 vacuole	GO:0008131 primary amine oxidase activity | GO:0019139 cytokinin dehydrogenase activity | GO:0050660 flavin adenine dinucleotide binding | GO:0008762 UDP-N-acetylmuramate dehydrogenase activity
scaffold188609_2.0_22865_di_TG_12_888_911_24_912	GO:0009825 multidimensional cell growth | GO:0006355 regulation of transcription, DNA-dependent	GO:0009536 plastid | GO:0005634 nucleus | GO:0005667 transcription factor complex	GO:0003677 DNA binding | GO:0003700 sequence-specific DNA binding transcription factor activity
C10067709_2.0_23748_tri_ACC_8_0_23_24_117	GO:0016310 phosphorylation | GO:0055114 oxidation-reduction process | GO:0006810 transport		GO:0016301 kinase activity | GO:0046872 metal ion binding | GO:0032440 2-alkenal reductase [NAD(P)] activity
scaffold66442_2.3_5096_di_AT_13_708_733_26_735	GO:0030968 endoplasmic reticulum unfolded protein response | GO:0006163 purine nucleotide metabolic process | GO:0010200 response to chitin | GO:0016310 phosphorylation | GO:0050832 defense response to fungus | GO:0006144 purine base metabolic process		GO:0004385 guanylate kinase activity
C5777960_2.0_23420_tri_AAG_7_0_20_21_136	GO:0046482 para-aminobenzoic acid metabolic process | GO:0009751 response to salicylic acid stimulus	GO:0009524 phragmoplast	GO:0080018 anthocyanin 5-O-glucosyltransferase activity | GO:0010294 abscisic acid glucosyltransferase activity | GO:0080002 UDP-glucose:4-aminobenzoate acylglucosyltransferase activity
scaffold53385_1.4_16970_di_TA_12_338_361_24_377	GO:0035335 peptidyl-tyrosine dephosphorylation | GO:0031348 negative regulation of defense response | GO:0008219 cell death | GO:0043407 negative regulation of MAP kinase activity | GO:0000303 response to superoxide | GO:0009863 salicylic acid mediated signaling pathway | GO:0009873 ethylene mediated signaling pathway	GO:0005737 cytoplasm | GO:0005886 plasma membrane	GO:0050254 rhodopsin kinase activity | GO:0033550 MAP kinase tyrosine phosphatase activity
C11871634_2.0_6464_di_AT_13_0_25_26_684	GO:0042538 hyperosmotic salinity response | GO:0006629 lipid metabolic process | GO:0010226 response to lithium ion | GO:0010103 stomatal complex morphogenesis | GO:0009751 response to salicylic acid stimulus	GO:0005576 extracellular region	GO:0004091 carboxylesterase activity
scaffold31887_2.0_10483_di_CA_12_130_153_24_327	GO:0006468 protein phosphorylation | GO:0009960 endosperm development | GO:0006508 proteolysis | GO:0009069 serine family amino acid metabolic process	GO:0005829 cytosol | GO:0009507 chloroplast	GO:0004674 protein serine/threonine kinase activity | GO:0004177 aminopeptidase activity | GO:0005524 ATP binding
scaffold229741_2.0_5125_di_AT_10_564_583_20_584	GO:0006511 ubiquitin-dependent protein catabolic process | GO:0051788 response to misfolded protein | GO:0080129 proteasome core complex assembly | GO:0009853 photorespiration | GO:0006120 mitochondrial electron transport, NADH to ubiquinone | GO:0006744 ubiquinone biosynthetic process | GO:0006814 sodium ion transport | GO:0015992 proton transport | GO:0006118 electron transport	GO:0005747 mitochondrial respiratory chain complex I	GO:0008137 NADH dehydrogenase (ubiquinone) activity | GO:0050897 cobalt ion binding | GO:0009055 electron carrier activity
scaffold40175_2.3_14591_di_GT_11_264_285_22_514	GO:0008218 bioluminescence | GO:0055114 oxidation-reduction process		GO:0047077 Photinus-luciferin 4-monooxygenase (ATP-hydrolyzing) activity | GO:0016874 ligase activity
scaffold198628_1.6_26467_tri_TTC_7_0_20_21_567	GO:0010048 vernalization response | GO:0009086 methionine biosynthetic process | GO:0006355 regulation of transcription, DNA-dependent | GO:0048573 photoperiodism, flowering | GO:0000394 RNA splicing, via endonucleolytic cleavage and ligation	GO:0005634 nucleus | GO:0005667 transcription factor complex | GO:0000785 chromatin	GO:0003677 DNA binding | GO:0003700 sequence-specific DNA binding transcription factor activity | GO:0003682 chromatin binding
scaffold177719_2.0_25984_tri_TCT_9_292_318_27_321	GO:0006351 transcription, DNA-dependent		GO:0003677 DNA binding
scaffold33603_2.2_12300_di_CT_10_4_23_20_421	GO:0006355 regulation of transcription, DNA-dependent	GO:0005634 nucleus | GO:0005667 transcription factor complex	GO:0003700 sequence-specific DNA binding transcription factor activity | GO:0003677 DNA binding | GO:0046983 protein dimerization activity
scaffold156223_1.6_13931_di_GA_11_10_31_22_325	GO:0015074 DNA integration		GO:0003676 nucleic acid binding | GO:0008270 zinc ion binding
scaffold162873_1.5_3055_di_AG_10_2_21_20_327	GO:0006355 regulation of transcription, DNA-dependent | GO:0010072 primary shoot apical meristem specification | GO:0048527 lateral root development | GO:0009734 auxin mediated signaling pathway	GO:0005634 nucleus | GO:0005667 transcription factor complex	GO:0003677 DNA binding | GO:0003700 sequence-specific DNA binding transcription factor activity
scaffold42030_1.5_26808_tetra_ACAT_7_0_27_28_583	GO:0006662 glycerol ether metabolic process | GO:0006511 ubiquitin-dependent protein catabolic process | GO:0045454 cell redox homeostasis | GO:0000956 nuclear-transcribed mRNA catabolic process | GO:0016579 protein deubiquitination | GO:0006118 electron transport		GO:0004221 ubiquitin thiolesterase activity | GO:0009055 electron carrier activity | GO:0004843 ubiquitin-specific protease activity | GO:0015035 protein disulfide oxidoreductase activity
scaffold60877_3.3_10772_di_CA_13_1170_1195_26_1196	GO:0005975 carbohydrate metabolic process | GO:0006184 GTP catabolic process | GO:0006448 regulation of translational elongation	GO:0009536 plastid | GO:0005840 ribosome	GO:0003746 translation elongation factor activity | GO:0004553 hydrolase activity, hydrolyzing O-glycosyl compounds | GO:0003677 DNA binding | GO:0046983 protein dimerization activity | GO:0003924 GTPase activity | GO:0004527 exonuclease activity | GO:0005525 GTP binding
scaffold123833_2.0_30490_hexa_ATCAAA_5_150_179_30_349	GO:0009409 response to cold | GO:0016310 phosphorylation | GO:0055114 oxidation-reduction process	GO:0005886 plasma membrane | GO:0005634 nucleus | GO:0005829 cytosol	GO:0016301 kinase activity | GO:0005509 calcium ion binding | GO:0032440 2-alkenal reductase [NAD(P)] activity
C11785337_2.0_27980_tetra_TAGA_5_156_175_20_322	GO:0006468 protein phosphorylation | GO:0016998 cell wall macromolecule catabolic process | GO:0048544 recognition of pollen | GO:0007020 microtubule nucleation | GO:0009069 serine family amino acid metabolic process		GO:0004674 protein serine/threonine kinase activity | GO:0005524 ATP binding | GO:0004715 non-membrane spanning protein tyrosine kinase activity
scaffold7737_3.0_14254_di_GT_11_22_43_22_439	GO:0006952 defense response | GO:0007165 signal transduction	GO:0005737 cytoplasm	GO:0043531 ADP binding
C16592030_0.0_30185_hexa_AACGCC_4_24_47_24_103	GO:0006508 proteolysis | GO:0043086 negative regulation of catalytic activity | GO:0006030 chitin metabolic process | GO:0005982 starch metabolic process | GO:0005985 sucrose metabolic process	GO:0005576 extracellular region	GO:0016162 cellulose 1,4-beta-cellobiosidase activity | GO:0042802 identical protein binding | GO:0008810 cellulase activity | GO:0004252 serine-type endopeptidase activity | GO:0030248 cellulose binding | GO:0008061 chitin binding
scaffold9604_4.2_30940_hexa_GGCAAG_4_2046_2069_24_2694	GO:0015074 DNA integration	GO:0005739 mitochondrion	GO:0003676 nucleic acid binding | GO:0008270 zinc ion binding
scaffold62226_1.6_11999_di_CT_11_62_83_22_530	GO:0048579 negative regulation of long-day photoperiodism, flowering | GO:0006355 regulation of transcription, DNA-dependent | GO:0006863 purine base transport	GO:0005634 nucleus | GO:0005886 plasma membrane | GO:0005667 transcription factor complex	GO:0008270 zinc ion binding | GO:0003700 sequence-specific DNA binding transcription factor activity
C18743421_2.0_23625_tri_AAT_7_826_846_21_850	GO:0009825 multidimensional cell growth | GO:0043481 anthocyanin accumulation in tissues in response to UV light | GO:0048767 root hair elongation | GO:0048640 negative regulation of developmental growth | GO:0050732 negative regulation of peptidyl-tyrosine phosphorylation | GO:0035335 peptidyl-tyrosine dephosphorylation | GO:0010817 regulation of hormone levels | GO:0042761 very long-chain fatty…	GO:0009923 fatty acid elongase complex | GO:0016021 integral to membrane | GO:0005829 cytosol | GO:0005634 nucleus	GO:0004725 protein tyrosine phosphatase activity | GO:0004300 enoyl-CoA hydratase activity | GO:0080023 3R-hydroxyacyl-CoA dehydratase activity
scaffold6691_3.1_28704_penta_AATAA_4_0_19_20_778	GO:0006278 RNA-dependent DNA replication | GO:0006508 proteolysis | GO:0015074 DNA integration	GO:0005634 nucleus	GO:0003964 RNA-directed DNA polymerase activity | GO:0003723 RNA binding | GO:0004190 aspartic-type endopeptidase activity | GO:0008270 zinc ion binding
scaffold138109_3.7_25996_tri_TCT_9_152_178_27_3389	GO:0008356 asymmetric cell division | GO:0006508 proteolysis | GO:0043086 negative regulation of catalytic activity | GO:0055114 oxidation-reduction process	GO:0016023 cytoplasmic membrane-bounded vesicle | GO:0005886 plasma membrane | GO:0048046 apoplast	GO:0042802 identical protein binding | GO:0004252 serine-type endopeptidase activity | GO:0016491 oxidoreductase activity | GO:0008270 zinc ion binding
C18302560_3.0_18353_di_TA_10_0_19_20_223	GO:0006508 proteolysis	GO:0005794 Golgi apparatus | GO:0009506 plasmodesma | GO:0005886 plasma membrane | GO:0016021 integral to membrane	GO:0004252 serine-type endopeptidase activity
scaffold29958_1.5_20236_di_TA_10_2_21_20_347	GO:0006812 cation transport | GO:0015917 aminophospholipid transport	GO:0005739 mitochondrion | GO:0016021 integral to membrane | GO:0016023 cytoplasmic membrane-bounded vesicle | GO:0005886 plasma membrane	GO:0019829 cation-transporting ATPase activity | GO:0005524 ATP binding | GO:0000287 magnesium ion binding | GO:0004012 phospholipid-translocating ATPase activity
scaffold147331_2.0_28734_penta_AATCC_5_405_429_25_435		GO:0005634 nucleus | GO:0000785 chromatin	GO:0003677 DNA binding | GO:0003682 chromatin binding
C11549922_1.0_4531_di_AT_13_202_227_26_228	GO:0001676 long-chain fatty acid metabolic process		GO:0004467 long-chain fatty acid-CoA ligase activity
C18666093_2.0_5524_di_AT_10_0_19_20_390	GO:0070838 divalent metal ion transport | GO:0006857 oligopeptide transport | GO:0030003 cellular cation homeostasis	GO:0016021 integral to membrane	GO:0005215 transporter activity
scaffold24038_2.5_22377_di_TC_13_0_25_26_458	GO:0006278 RNA-dependent DNA replication | GO:0006508 proteolysis | GO:0015074 DNA integration	GO:0005634 nucleus | GO:0005739 mitochondrion	GO:0003964 RNA-directed DNA polymerase activity | GO:0003723 RNA binding | GO:0004190 aspartic-type endopeptidase activity | GO:0008270 zinc ion binding
C11770676_3.0_1573_di_AC_10_216_235_20_309	GO:0009965 leaf morphogenesis | GO:0030154 cell differentiation | GO:0045893 positive regulation of transcription, DNA-dependent	GO:0009535 chloroplast thylakoid membrane
scaffold11220_2.0_3862_di_AT_10_916_935_20_1350	GO:0043247 telomere maintenance in response to DNA damage | GO:0007131 reciprocal meiotic recombination | GO:0044036 cell wall macromolecule metabolic process | GO:0045003 double-strand break repair via synthesis-dependent strand annealing | GO:0016444 somatic cell DNA recombination | GO:0032204 regulation of telomere maintenance | GO:0010228 vegetative to reproductive phase transition of meriste…	GO:0005634 nucleus	GO:0004386 helicase activity | GO:0003677 DNA binding | GO:0005524 ATP binding
scaffold39206_1.9_3351_di_AG_14_716_743_28_1102	GO:0009792 embryo development ending in birth or egg hatching | GO:0002119 nematode larval development | GO:0000003 reproduction | GO:0006886 intracellular protein transport | GO:0040007 growth | GO:0006898 receptor-mediated endocytosis | GO:0006915 apoptotic process	GO:0005886 plasma membrane | GO:0030131 clathrin adaptor complex	GO:0008565 protein transporter activity
scaffold151538_2.9_24806_tri_CAT_9_413_439_27_932		GO:0005634 nucleus | GO:0005886 plasma membrane	GO:0003677 DNA binding
scaffold112837_1.0_4023_di_AT_12_272_295_24_311	GO:0015074 DNA integration | GO:0006278 RNA-dependent DNA replication		GO:0003676 nucleic acid binding | GO:0003964 RNA-directed DNA polymerase activity | GO:0008270 zinc ion binding
scaffold226735_2.2_1734_di_AC_10_230_249_20_480	GO:0006120 mitochondrial electron transport, NADH to ubiquinone | GO:0006744 ubiquinone biosynthetic process | GO:0006814 sodium ion transport | GO:0015992 proton transport	GO:0005739 mitochondrion	GO:0050660 flavin adenine dinucleotide binding | GO:0008137 NADH dehydrogenase (ubiquinone) activity
scaffold155794_3.2_11891_di_CT_10_138_157_20_724	GO:0006355 regulation of transcription, DNA-dependent | GO:0008380 RNA splicing | GO:0006397 mRNA processing	GO:0005681 spliceosomal complex	GO:0003677 DNA binding
scaffold120968_1.2_14154_di_GA_12_106_129_24_905	GO:0048451 petal formation | GO:0048453 sepal formation	GO:0005737 cytoplasm	GO:0003677 DNA binding | GO:0016787 hydrolase activity | GO:0005524 ATP binding
scaffold23564_1.6_7539_di_AT_10_86_105_20_1155		GO:0005634 nucleus	GO:0003677 DNA binding
scaffold120028_1.0_558_di_CC_11_328_349_22_356	GO:0060151 peroxisome localization | GO:0051646 mitochondrion localization | GO:0051645 Golgi localization | GO:0030048 actin filament-based movement | GO:0032851 positive regulation of Rab GTPase activity	GO:0005622 intracellular	GO:0005097 Rab GTPase activator activity
scaffold102816_2.7_30866_hexa_GAGATT_5_408_437_30_443	GO:0016192 vesicle-mediated transport | GO:0006886 intracellular protein transport | GO:0009069 serine family amino acid metabolic process | GO:0016310 phosphorylation	GO:0030126 COPI vesicle coat | GO:0005886 plasma membrane | GO:0016459 myosin complex	GO:0016905 myosin heavy chain kinase activity | GO:0005198 structural molecule activity
scaffold10789_3.1_30384_hexa_AGATTG_4_558_581_24_586	GO:0016192 vesicle-mediated transport | GO:0006886 intracellular protein transport | GO:0009069 serine family amino acid metabolic process | GO:0016310 phosphorylation	GO:0030126 COPI vesicle coat | GO:0005886 plasma membrane | GO:0016459 myosin complex	GO:0016905 myosin heavy chain kinase activity | GO:0005198 structural molecule activity
scaffold20789_1.6_24654_tri_ATT_7_438_458_21_516	GO:0006629 lipid metabolic process | GO:0055114 oxidation-reduction process	GO:0030176 integral to endoplasmic reticulum membrane	GO:0016720 delta12-fatty acid dehydrogenase activity | GO:0016717 oxidoreductase activity, acting on paired donors, with oxidation of a pair of donors resulting in the reduction of molecular oxygen to two molecules of water | GO:0045485 omega-6 fatty acid desaturase activity
C17660974_1.0_30370_hexa_AGATAT_4_0_23_24_150	GO:0009651 response to salt stress	GO:0005829 cytosol
scaffold26471_1.4_14261_di_GT_13_364_389_26_397	GO:0006200 ATP catabolic process	GO:0016020 membrane	GO:0005524 ATP binding | GO:0016887 ATPase activity
C11692703_1.0_10597_di_CA_10_142_161_20_269	GO:0010306 rhamnogalacturonan II biosynthetic process | GO:0042819 vitamin B6 biosynthetic process | GO:0009860 pollen tube growth | GO:0019294 keto-3-deoxy-D-manno-octulosonic acid biosynthetic process	GO:0009536 plastid	GO:0016829 lyase activity | GO:0008676 3-deoxy-8-phosphooctulonate synthase activity
scaffold140459_2.0_13775_di_GA_10_128_147_20_334	GO:0006355 regulation of transcription, DNA-dependent	GO:0005667 transcription factor complex	GO:0003700 sequence-specific DNA binding transcription factor activity | GO:0043565 sequence-specific DNA binding
C11860781_2.0_13457_di_GA_13_0_25_26_512	GO:0055114 oxidation-reduction process | GO:0000186 activation of MAPKK activity | GO:0007178 transmembrane receptor protein serine/threonine kinase signaling pathway | GO:0009069 serine family amino acid metabolic process	GO:0016021 integral to membrane	GO:0005524 ATP binding | GO:0004709 MAP kinase kinase kinase activity | GO:0032440 2-alkenal reductase [NAD(P)] activity
C18744820_2.0_25628_tri_TAA_7_988_1008_21_1010	GO:0006468 protein phosphorylation | GO:0009069 serine family amino acid metabolic process		GO:0005524 ATP binding | GO:0004674 protein serine/threonine kinase activity
C18738539_1.0_17751_di_TA_10_670_689_20_690	GO:0009651 response to salt stress | GO:0009266 response to temperature stimulus | GO:0006108 malate metabolic process | GO:0006972 hyperosmotic response | GO:0006833 water transport | GO:0007030 Golgi organization | GO:0006096 glycolysis | GO:0046686 response to cadmium ion | GO:0006090 pyruvate metabolic process | GO:0006099 tricarboxylic acid cycle | GO:0015976 carbon utilization | GO:0006525 …	GO:0005759 mitochondrial matrix | GO:0009507 chloroplast	GO:0051287 NAD binding | GO:0008270 zinc ion binding | GO:0016652 oxidoreductase activity, acting on NADH or NADPH, NAD or NADP as acceptor | GO:0050897 cobalt ion binding | GO:0004471 malate dehydrogenase (decarboxylating) activity | GO:0005524 ATP binding | GO:0042803 protein homodimerization activity | GO:0008948 oxaloacetate decarboxylase activity | GO:0016619 malate dehydrogenase (oxaloaceta…
C11676985_2.0_2597_di_AG_14_0_27_28_263	GO:0000278 mitotic cell cycle | GO:0006346 methylation-dependent chromatin silencing | GO:0016246 RNA interference | GO:0009938 negative regulation of gibberellic acid mediated signaling pathway | GO:2000377 regulation of reactive oxygen species metabolic process | GO:0000956 nuclear-transcribed mRNA catabolic process | GO:0006396 RNA processing | GO:0006486 protein glycosylation | GO:0009736 cyt…	GO:0005829 cytosol | GO:0005634 nucleus	GO:0016262 protein N-acetylglucosaminyltransferase activity
scaffold54399_2.0_16389_di_TA_14_286_313_28_467	GO:0008152 metabolic process		GO:0052692 raffinose alpha-galactosidase activity
C18665123_1.0_24332_tri_ATC_7_4_24_21_388		GO:0005634 nucleus
C18682901_1.0_28072_tetra_TATG_5_24_43_20_418	GO:0006810 transport	GO:0016020 membrane	GO:0005215 transporter activity
C6045915_0.0_23284_tri_AAG_10_119_148_30_149	GO:0030261 chromosome condensation | GO:0007283 spermatogenesis | GO:0030154 cell differentiation | GO:0007275 multicellular organismal development	GO:0000786 nucleosome | GO:0005789 endoplasmic reticulum membrane | GO:0005634 nucleus	GO:0016758 transferase activity, transferring hexosyl groups | GO:0003677 DNA binding | GO:0005525 GTP binding
scaffold219664_2.0_27476_tetra_CATA_5_114_133_20_878		GO:0016021 integral to membrane
scaffold26_9.1_25149_tri_GAA_9_2086_2112_27_3527			GO:0008270 zinc ion binding | GO:0003676 nucleic acid binding
C6106703_2.0_14248_di_GT_11_54_75_22_153		GO:0016021 integral to membrane
scaffold122878_3.0_20848_di_TA_12_740_763_24_767	GO:0009831 plant-type cell wall modification involved in multidimensional cell growth | GO:0019953 sexual reproduction | GO:0009828 plant-type cell wall loosening | GO:0009826 unidimensional cell growth	GO:0005576 extracellular region
scaffold157837_1.5_9146_di_AT_10_358_377_20_378	GO:0006891 intra-Golgi vesicle-mediated transport | GO:0006839 mitochondrial transport	GO:0005743 mitochondrial inner membrane | GO:0016021 integral to membrane | GO:0017119 Golgi transport complex
scaffold11064_3.0_22831_di_TG_10_24_43_20_2150	GO:0006626 protein targeting to mitochondrion | GO:0000226 microtubule cytoskeleton organization	GO:0005815 microtubule organizing center | GO:0000922 spindle pole | GO:0005739 mitochondrion	GO:0046872 metal ion binding | GO:0003677 DNA binding
C18744778_2.0_31039_hexa_TACATA_4_0_23_24_1000	GO:0015074 DNA integration | GO:0006278 RNA-dependent DNA replication | GO:0006144 purine base metabolic process	GO:0031379 RNA-directed RNA polymerase complex	GO:0003964 RNA-directed DNA polymerase activity | GO:0003676 nucleic acid binding | GO:0003968 RNA-directed RNA polymerase activity | GO:0008270 zinc ion binding
scaffold34894_1.9_9295_di_AT_10_146_165_20_306			GO:0046872 metal ion binding
C18726159_2.0_28250_tetra_TGTA_5_538_557_20_560	GO:0006355 regulation of transcription, DNA-dependent | GO:0000041 transition metal ion transport | GO:0009733 response to auxin stimulus	GO:0005634 nucleus | GO:0005667 transcription factor complex	GO:0003700 sequence-specific DNA binding transcription factor activity | GO:0000976 transcription regulatory region sequence-specific DNA binding
scaffold210509_1.8_12582_di_CT_10_158_177_20_999	GO:0009788 negative regulation of abscisic acid mediated signaling pathway | GO:0008360 regulation of cell shape | GO:0009414 response to water deprivation | GO:0048509 regulation of meristem development | GO:0018344 protein geranylgeranylation | GO:0018343 protein farnesylation | GO:0006694 steroid biosynthetic process | GO:0016114 terpenoid biosynthetic process	GO:0005965 protein farnesyltransferase complex | GO:0005953 CAAX-protein geranylgeranyltransferase complex	GO:0004662 CAAX-protein geranylgeranyltransferase activity | GO:0004660 protein farnesyltransferase activity | GO:0004311 farnesyltranstransferase activity | GO:0046982 protein heterodimerization activity
C6262587_3.0_24790_tri_CAC_7_32_52_21_164			GO:0008270 zinc ion binding
scaffold39760_2.8_8882_di_AT_12_604_627_24_632		GO:0005634 nucleus
scaffold222531_2.6_25085_tri_CTT_7_967_987_21_1011	GO:0009741 response to brassinosteroid stimulus	GO:0016020 membrane | GO:0009505 plant-type cell wall
C18446968_1.0_21318_di_TC_10_236_255_20_257	GO:0030243 cellulose metabolic process | GO:0009825 multidimensional cell growth | GO:0009664 plant-type cell wall organization | GO:0043481 anthocyanin accumulation in tissues in response to UV light | GO:0048767 root hair elongation | GO:0046777 protein autophosphorylation | GO:0007169 transmembrane receptor protein tyrosine kinase signaling pathway | GO:0005982 starch metabolic process | GO:00…	GO:0016021 integral to membrane | GO:0005886 plasma membrane	GO:0004713 protein tyrosine kinase activity | GO:0004674 protein serine/threonine kinase activity | GO:0005524 ATP binding
scaffold180320_2.2_6986_di_AT_10_0_19_20_562	GO:0008152 metabolic process		GO:0003824 catalytic activity
scaffold179641_2.6_18069_di_TA_11_50_71_22_373	GO:0055072 iron ion homeostasis | GO:0034755 iron ion transmembrane transport	GO:0016021 integral to membrane	GO:0005381 iron ion transmembrane transporter activity
scaffold37634_2.2_30324_hexa_ACCTCA_4_234_257_24_1005	GO:0007275 multicellular organismal development | GO:0016567 protein ubiquitination | GO:0006511 ubiquitin-dependent protein catabolic process	GO:0005634 nucleus | GO:0005739 mitochondrion	GO:0004842 ubiquitin-protein ligase activity | GO:0008270 zinc ion binding
scaffold194132_2.2_13473_di_GA_14_0_27_28_866	GO:0009823 cytokinin catabolic process | GO:0022900 electron transport chain | GO:0048507 meristem development | GO:0032940 secretion by cell | GO:0010089 xylem development | GO:0044036 cell wall macromolecule metabolic process | GO:0006040 amino sugar metabolic process	GO:0016023 cytoplasmic membrane-bounded vesicle | GO:0005788 endoplasmic reticulum lumen | GO:0005576 extracellular region | GO:0005773 vacuole	GO:0008131 primary amine oxidase activity | GO:0019139 cytokinin dehydrogenase activity | GO:0050660 flavin adenine dinucleotide binding | GO:0008762 UDP-N-acetylmuramate dehydrogenase activity
scaffold176415_1.6_9836_di_AT_10_94_113_20_577	GO:0000186 activation of MAPKK activity | GO:0007178 transmembrane receptor protein serine/threonine kinase signaling pathway | GO:0009069 serine family amino acid metabolic process	GO:0005886 plasma membrane	GO:0005524 ATP binding | GO:0004713 protein tyrosine kinase activity | GO:0004709 MAP kinase kinase kinase activity
scaffold118764_2.0_30845_hexa_GAAATT_4_648_671_24_692	GO:0006094 gluconeogenesis | GO:0006096 glycolysis | GO:0018874 benzoate metabolic process	GO:0009507 chloroplast	GO:0003998 acylphosphatase activity
scaffold72736_1.3_18951_di_TA_14_0_27_28_605	GO:0006468 protein phosphorylation | GO:0048544 recognition of pollen | GO:0009069 serine family amino acid metabolic process	GO:0009505 plant-type cell wall | GO:0005886 plasma membrane | GO:0048046 apoplast	GO:0004674 protein serine/threonine kinase activity | GO:0005524 ATP binding
C18743540_2.0_27326_tetra_ATTA_5_86_105_20_858	GO:0009831 plant-type cell wall modification involved in multidimensional cell growth | GO:0009828 plant-type cell wall loosening | GO:0009826 unidimensional cell growth	GO:0005576 extracellular region | GO:0016020 membrane
scaffold41016_3.1_14253_di_GT_11_22_43_22_665	GO:0006952 defense response | GO:0007165 signal transduction	GO:0005737 cytoplasm	GO:0043531 ADP binding
scaffold46234_2.2_15094_di_TA_10_402_421_20_599	GO:0006629 lipid metabolic process | GO:0045893 positive regulation of transcription, DNA-dependent	GO:0016023 cytoplasmic membrane-bounded vesicle | GO:0005576 extracellular region	GO:0004091 carboxylesterase activity
scaffold128270_1.0_5031_di_AT_15_464_493_30_495	GO:0016132 brassinosteroid biosynthetic process | GO:0006085 acetyl-CoA biosynthetic process | GO:0016926 protein desumoylation | GO:0010228 vegetative to reproductive phase transition of meristem | GO:0044262 cellular carbohydrate metabolic process | GO:0050665 hydrogen peroxide biosynthetic process | GO:0016126 sterol biosynthetic process | GO:0019643 reductive tricarboxylic acid cycle	GO:0005829 cytosol | GO:0009346 citrate lyase complex | GO:0005886 plasma membrane | GO:0042709 succinate-CoA ligase complex	GO:0016829 lyase activity | GO:0046872 metal ion binding | GO:0003878 ATP citrate synthase activity | GO:0004775 succinate-CoA ligase (ADP-forming) activity | GO:0005524 ATP binding | GO:0048037 cofactor binding
scaffold152630_2.0_27257_tetra_ATGT_6_0_23_24_866	GO:0046470 phosphatidylcholine metabolic process | GO:0090333 regulation of stomatal closure | GO:0009793 embryo development ending in seed dormancy | GO:0009816 defense response to bacterium, incompatible interaction | GO:0012501 programmed cell death | GO:0010044 response to aluminum ion | GO:0009395 phospholipid catabolic process | GO:0006643 membrane lipid metabolic process | GO:0046686 respo…	GO:0022626 cytosolic ribosome | GO:0005773 vacuole | GO:0009507 chloroplast | GO:0009506 plasmodesma | GO:0005886 plasma membrane	GO:0005546 phosphatidylinositol-4,5-bisphosphate binding | GO:0005515 protein binding | GO:0004630 phospholipase D activity | GO:0005509 calcium ion binding | GO:0070290 NAPE-specific phospholipase D activity
scaffold209583_2.7_10776_di_CA_12_334_357_24_627	GO:0071249 cellular response to nitrate | GO:0048527 lateral root development | GO:0015706 nitrate transport | GO:0055085 transmembrane transport	GO:0005886 plasma membrane | GO:0016021 integral to membrane	GO:0015112 nitrate transmembrane transporter activity
C18076340_2.0_26178_tri_TGG_7_167_187_21_189	GO:0010200 response to chitin | GO:0055114 oxidation-reduction process | GO:0006118 electron transport	GO:0005739 mitochondrion	GO:0016874 ligase activity | GO:0009055 electron carrier activity | GO:0005506 iron ion binding | GO:0020037 heme binding | GO:0016705 oxidoreductase activity, acting on paired donors, with incorporation or reduction of molecular oxygen | GO:0008270 zinc ion binding
C6706383_2.0_25106_tri_CTT_7_175_195_21_236		GO:0005634 nucleus | GO:0005737 cytoplasm
C18631781_2.0_19751_di_TA_10_0_19_20_348	GO:0010106 cellular response to iron ion starvation | GO:0015706 nitrate transport | GO:0010167 response to nitrate | GO:0006826 iron ion transport | GO:0055114 oxidation-reduction process | GO:0006118 electron transport	GO:0005739 mitochondrion	GO:0009055 electron carrier activity | GO:0004497 monooxygenase activity | GO:0005506 iron ion binding | GO:0020037 heme binding | GO:0016705 oxidoreductase activity, acting on paired donors, with incorporation or reduction of molecular oxygen | GO:0019825 oxygen binding
scaffold9651_3.0_1970_di_AC_11_1112_1133_22_1135	GO:0006468 protein phosphorylation | GO:0009960 endosperm development | GO:0006508 proteolysis | GO:0009069 serine family amino acid metabolic process	GO:0016021 integral to membrane | GO:0005737 cytoplasm	GO:0004674 protein serine/threonine kinase activity | GO:0004177 aminopeptidase activity | GO:0005524 ATP binding
C10713185_1.0_25888_tri_TCA_8_88_111_24_143			GO:0051213 dioxygenase activity
C11559675_1.0_6461_di_AT_13_0_25_26_230	GO:0010154 fruit development | GO:0080086 stamen filament development | GO:0010087 phloem or xylem histogenesis | GO:0006073 cellular glucan metabolic process	GO:0016023 cytoplasmic membrane-bounded vesicle | GO:0005618 cell wall | GO:0048046 apoplast	GO:0004553 hydrolase activity, hydrolyzing O-glycosyl compounds | GO:0016762 xyloglucan:xyloglucosyl transferase activity
scaffold64414_2.0_11602_di_CT_10_270_289_20_1411	GO:0006655 phosphatidylglycerol biosynthetic process | GO:0048235 pollen sperm cell differentiation | GO:0016311 dephosphorylation | GO:0009908 flower development | GO:0010143 cutin biosynthetic process | GO:0080167 response to karrikin | GO:0042967 acyl-carrier-protein biosynthetic process	GO:0005739 mitochondrion | GO:0016020 membrane	GO:0016791 phosphatase activity | GO:0003841 1-acylglycerol-3-phosphate O-acyltransferase activity | GO:0004366 glycerol-3-phosphate O-acyltransferase activity
scaffold45901_2.5_26622_tetra_AAAT_6_0_23_24_561	GO:0007067 mitosis	GO:0005829 cytosol | GO:0005739 mitochondrion | GO:0005634 nucleus | GO:0009507 chloroplast
scaffold33703_2.0_18253_di_TA_10_356_375_20_401	GO:0008152 metabolic process		GO:0052692 raffinose alpha-galactosidase activity
scaffold185940_1.7_17908_di_TA_10_164_183_20_627	GO:0010087 phloem or xylem histogenesis | GO:0009636 response to toxin | GO:0010150 leaf senescence | GO:0009414 response to water deprivation | GO:0009863 salicylic acid mediated signaling pathway | GO:0023014 signal transduction via phosphorylation event | GO:0010029 regulation of seed germination | GO:0016036 cellular response to phosphate starvation | GO:0009736 cytokinin mediated signaling p…	GO:0005886 plasma membrane | GO:0009365 protein histidine kinase complex	GO:0043424 protein histidine kinase binding | GO:0000156 two-component response regulator activity | GO:0005034 osmosensor activity | GO:0042802 identical protein binding | GO:0005524 ATP binding | GO:0000155 two-component sensor activity | GO:0009884 cytokinin receptor activity | GO:0004721 phosphoprotein phosphatase activity
scaffold51891_1.4_13349_di_GA_11_556_577_22_578	GO:0002679 respiratory burst involved in defense response | GO:0000186 activation of MAPKK activity | GO:0010200 response to chitin | GO:0048544 recognition of pollen | GO:0007178 transmembrane receptor protein serine/threonine kinase signaling pathway | GO:0009069 serine family amino acid metabolic process	GO:0005576 extracellular region	GO:0005524 ATP binding | GO:0004709 MAP kinase kinase kinase activity | GO:0004715 non-membrane spanning protein tyrosine kinase activity
C18520800_1.0_891_di_AC_10_2_21_20_281	GO:0007067 mitosis	GO:0000775 chromosome, centromeric region | GO:0005886 plasma membrane
scaffold31609_2.0_26153_tri_TGA_7_0_20_21_337	GO:0032851 positive regulation of Rab GTPase activity	GO:0009536 plastid	GO:0005097 Rab GTPase activator activity
scaffold5870_1.5_25041_tri_CTT_8_32_55_24_310	GO:0009630 gravitropism	GO:0005634 nucleus	GO:0003676 nucleic acid binding
C240688_7.0_27989_tetra_TATC_10_154_193_40_453	GO:0048747 muscle fiber development | GO:0007224 smoothened signaling pathway | GO:0007596 blood coagulation	GO:0016020 membrane	GO:0004888 transmembrane signaling receptor activity | GO:0005509 calcium ion binding
C11516849_2.0_11543_di_CT_12_196_219_24_221	GO:0055114 oxidation-reduction process	GO:0009534 chloroplast thylakoid	GO:0016491 oxidoreductase activity | GO:0000166 nucleotide binding
C17932514_0.0_235_di_AA_10_148_167_20_173	GO:0046274 lignin catabolic process | GO:0055114 oxidation-reduction process | GO:0006118 electron transport | GO:0019852 L-ascorbic acid metabolic process	GO:0048046 apoplast	GO:0005507 copper ion binding | GO:0052716 hydroquinone:oxygen oxidoreductase activity | GO:0008447 L-ascorbate oxidase activity
scaffold67542_2.0_26455_tri_TTC_7_96_116_21_267	GO:0055114 oxidation-reduction process | GO:0006118 electron transport		GO:0020037 heme binding | GO:0016705 oxidoreductase activity, acting on paired donors, with incorporation or reduction of molecular oxygen | GO:0004497 monooxygenase activity | GO:0005506 iron ion binding | GO:0009055 electron carrier activity | GO:0019825 oxygen binding
C18487059_1.0_28069_tetra_TATG_5_6_25_20_269	GO:0000278 mitotic cell cycle | GO:0006396 RNA processing | GO:0009220 pyrimidine ribonucleotide biosynthetic process	GO:0080008 CUL4 RING ubiquitin ligase complex | GO:0005834 heterotrimeric G-protein complex	GO:0000166 nucleotide binding
C18353395_0.0_26179_tri_TGG_7_0_20_21_234	GO:0006468 protein phosphorylation | GO:0035196 production of miRNAs involved in gene silencing by miRNA | GO:0009616 virus induced gene silencing | GO:0010050 vegetative phase change | GO:0010267 production of ta-siRNAs involved in RNA interference | GO:0009069 serine family amino acid metabolic process	GO:0005886 plasma membrane	GO:0008353 RNA polymerase II carboxy-terminal domain kinase activity | GO:0005524 ATP binding | GO:0005515 protein binding
C11868787_4.0_12234_di_CT_11_0_21_22_609	GO:0006952 defense response | GO:0071577 zinc ion transmembrane transport | GO:0006825 copper ion transport | GO:0070574 cadmium ion transmembrane transport | GO:0055069 zinc ion homeostasis | GO:0032025 response to cobalt ion | GO:0010043 response to zinc ion | GO:0046686 response to cadmium ion | GO:0009607 response to biotic stimulus	GO:0016021 integral to membrane | GO:0005886 plasma membrane	GO:0005516 calmodulin binding | GO:0046872 metal ion binding | GO:0016463 zinc-exporting ATPase activity | GO:0043682 copper-transporting ATPase activity | GO:0005524 ATP binding | GO:0015086 cadmium ion transmembrane transporter activity
scaffold93364_1.4_18869_di_TA_13_0_25_26_592	GO:0008152 metabolic process	GO:0009507 chloroplast	GO:0016787 hydrolase activity
scaffold21495_1.6_10034_di_AT_11_14_35_22_317	GO:0009583 detection of light stimulus | GO:0009414 response to water deprivation | GO:0010075 regulation of meristem growth | GO:0010617 circadian regulation of calcium ion oscillation | GO:0010118 stomatal movement | GO:0051510 regulation of unidimensional cell growth | GO:0009640 photomorphogenesis | GO:0046777 protein autophosphorylation | GO:0046283 anthocyanin metabolic process | GO:0055114…	GO:0005737 cytoplasm | GO:0005634 nucleus	GO:0009882 blue light photoreceptor activity | GO:0004672 protein kinase activity | GO:0003913 DNA photolyase activity | GO:0042803 protein homodimerization activity | GO:0005524 ATP binding
C18743570_2.0_22256_di_TC_11_0_21_22_861	GO:0006486 protein glycosylation | GO:0007020 microtubule nucleation | GO:0030206 chondroitin sulfate biosynthetic process	GO:0005768 endosome | GO:0005794 Golgi apparatus | GO:0016021 integral to membrane | GO:0009507 chloroplast | GO:0005802 trans-Golgi network	GO:0047220 galactosylxylosylprotein 3-beta-galactosyltransferase activity | GO:0030246 carbohydrate binding
scaffold153228_2.7_28371_tetra_TTCT_5_100_119_20_804			GO:0008270 zinc ion binding | GO:0003676 nucleic acid binding
scaffold161119_1.5_3772_di_AG_12_8_31_24_358	GO:0031348 negative regulation of defense response | GO:0009610 response to symbiotic fungus | GO:0045087 innate immune response | GO:0009863 salicylic acid mediated signaling pathway | GO:0046482 para-aminobenzoic acid metabolic process | GO:0008202 steroid metabolic process | GO:0009644 response to high light intensity | GO:0042542 response to hydrogen peroxide | GO:0009567 double fertilization…	GO:0005829 cytosol | GO:0005783 endoplasmic reticulum | GO:0005634 nucleus	GO:0008142 oxysterol binding
scaffold27126_2.0_5560_di_AT_10_0_19_20_631	GO:0046688 response to copper ion | GO:0046274 lignin catabolic process | GO:0055114 oxidation-reduction process	GO:0016023 cytoplasmic membrane-bounded vesicle | GO:0048046 apoplast | GO:0009536 plastid	GO:0005507 copper ion binding | GO:0052716 hydroquinone:oxygen oxidoreductase activity
scaffold52817_2.6_14608_di_GT_10_90_109_20_278	GO:0015031 protein transport		GO:0005093 Rab GDP-dissociation inhibitor activity
scaffold70476_1.3_17142_di_TA_10_154_173_20_338	GO:0010087 phloem or xylem histogenesis | GO:0010150 leaf senescence | GO:0009414 response to water deprivation | GO:0009863 salicylic acid mediated signaling pathway | GO:0023014 signal transduction via phosphorylation event | GO:0010029 regulation of seed germination | GO:0016036 cellular response to phosphate starvation | GO:0009736 cytokinin mediated signaling pathway | GO:0048509 regulation …	GO:0005886 plasma membrane | GO:0005739 mitochondrion | GO:0009365 protein histidine kinase complex	GO:0043424 protein histidine kinase binding | GO:0000156 two-component response regulator activity | GO:0005034 osmosensor activity | GO:0005524 ATP binding | GO:0000155 two-component sensor activity | GO:0009884 cytokinin receptor activity | GO:0004721 phosphoprotein phosphatase activity
C10205877_1.0_30451_hexa_ATAGAG_5_90_119_30_121	GO:0009651 response to salt stress | GO:0035196 production of miRNAs involved in gene silencing by miRNA | GO:0000398 nuclear mRNA splicing, via spliceosome | GO:0043687 post-translational protein modification | GO:0030422 production of siRNA involved in RNA interference | GO:0045893 positive regulation of transcription, DNA-dependent	GO:0005829 cytosol | GO:0005634 nucleus	GO:0003723 RNA binding | GO:0000166 nucleotide binding
scaffold225439_1.7_11294_di_CT_10_622_641_20_1142	GO:0009639 response to red or far red light | GO:0006301 postreplication repair	GO:0005634 nucleus	GO:0008270 zinc ion binding
scaffold43040_2.3_4954_di_AT_13_320_345_26_917	GO:0016126 sterol biosynthetic process | GO:0009414 response to water deprivation | GO:0006418 tRNA aminoacylation for protein translation | GO:0052546 cell wall pectin metabolic process | GO:0015706 nitrate transport | GO:0009624 response to nematode | GO:0019761 glucosinolate biosynthetic process | GO:0010167 response to nitrate | GO:0006857 oligopeptide transport | GO:0052541 plant-type cell w…	GO:0016021 integral to membrane | GO:0005886 plasma membrane | GO:0005634 nucleus	GO:0015112 nitrate transmembrane transporter activity | GO:0004812 aminoacyl-tRNA ligase activity | GO:0005524 ATP binding
scaffold117810_2.0_30195_hexa_AAGAAA_4_66_89_24_437	GO:0043247 telomere maintenance in response to DNA damage | GO:0007131 reciprocal meiotic recombination | GO:0045003 double-strand break repair via synthesis-dependent strand annealing | GO:0016444 somatic cell DNA recombination | GO:0032204 regulation of telomere maintenance | GO:0010228 vegetative to reproductive phase transition of meristem | GO:0007140 male meiosis | GO:0010212 response to io…		GO:0004386 helicase activity | GO:0003677 DNA binding | GO:0005524 ATP binding
scaffold194634_1.8_2410_di_AG_13_0_25_26_749		GO:0009536 plastid	GO:0016787 hydrolase activity
C18563250_5.0_26181_tri_TGG_7_277_297_21_298	GO:0009409 response to cold | GO:0009809 lignin biosynthetic process | GO:0055114 oxidation-reduction process | GO:0009805 coumarin biosynthetic process | GO:0009811 stilbene biosynthetic process		GO:0016621 cinnamoyl-CoA reductase activity | GO:0050662 coenzyme binding
scaffold185503_1.7_27637_tetra_GAAT_5_230_249_20_929	GO:0031348 negative regulation of defense response | GO:0051865 protein autoubiquitination | GO:0009867 jasmonic acid mediated signaling pathway | GO:0009862 systemic acquired resistance, salicylic acid mediated signaling pathway | GO:0009414 response to water deprivation | GO:0010363 regulation of plant-type hypersensitive response | GO:0010310 regulation of hydrogen peroxide metabolic process |…	GO:0005829 cytosol | GO:0000151 ubiquitin ligase complex | GO:0005739 mitochondrion	GO:0004842 ubiquitin-protein ligase activity
scaffold155339_2.5_7497_di_AT_11_12_33_22_330	GO:0051258 protein polymerization | GO:0006184 GTP catabolic process | GO:0007017 microtubule-based process	GO:0005874 microtubule | GO:0005737 cytoplasm	GO:0003924 GTPase activity | GO:0005200 structural constituent of cytoskeleton | GO:0005525 GTP binding
scaffold104674_2.0_14332_di_GT_11_14_35_22_339	GO:0006260 DNA replication | GO:0032259 methylation | GO:0008033 tRNA processing | GO:0009451 RNA modification	GO:0005634 nucleus | GO:0042575 DNA polymerase complex	GO:0008270 zinc ion binding | GO:0003887 DNA-directed DNA polymerase activity | GO:0004808 tRNA (5-methylaminomethyl-2-thiouridylate)-methyltransferase activity | GO:0003677 DNA binding | GO:0005524 ATP binding | GO:0004386 helicase activity
scaffold46314_3.4_26107_tri_TGA_8_403_426_24_755	GO:0016045 detection of bacterium | GO:0042742 defense response to bacterium | GO:0002764 immune response-regulating signaling pathway | GO:0006468 protein phosphorylation | GO:0010359 regulation of anion channel activity | GO:0016567 protein ubiquitination | GO:0010204 defense response signaling pathway, resistance gene-independent | GO:0009626 plant-type hypersensitive response | GO:0032940 sec…	GO:0016023 cytoplasmic membrane-bounded vesicle | GO:0016021 integral to membrane | GO:0009507 chloroplast | GO:0005886 plasma membrane | GO:0005739 mitochondrion	GO:0004713 protein tyrosine kinase activity | GO:0004674 protein serine/threonine kinase activity | GO:0005524 ATP binding
scaffold1553_2.4_27448_tetra_CATA_5_0_19_20_568	GO:0010039 response to iron ion
C3395332_2.0_27069_tetra_ATAC_7_30_57_28_286			GO:0008270 zinc ion binding | GO:0003676 nucleic acid binding
C18155648_2.0_30539_hexa_ATGTAT_4_0_23_24_199	GO:0006412 translation | GO:0042254 ribosome biogenesis	GO:0005840 ribosome	GO:0003735 structural constituent of ribosome
C17584909_2.0_31127_hexa_TCAAAA_4_120_143_24_145	GO:0055114 oxidation-reduction process	GO:0005737 cytoplasm	GO:0000166 nucleotide binding | GO:0008270 zinc ion binding | GO:0051903 S-(hydroxymethyl)glutathione dehydrogenase activity | GO:0004022 alcohol dehydrogenase (NAD) activity
scaffold27444_3.4_23813_tri_ACC_7_0_20_21_430	GO:0006468 protein phosphorylation | GO:0009069 serine family amino acid metabolic process		GO:0005524 ATP binding | GO:0004674 protein serine/threonine kinase activity
scaffold205092_1.0_3541_di_AG_10_206_225_20_354	GO:0009560 embryo sac egg cell differentiation | GO:0006355 regulation of transcription, DNA-dependent | GO:0006144 purine base metabolic process | GO:0006206 pyrimidine base metabolic process	GO:0005730 nucleolus | GO:0005667 transcription factor complex	GO:0003899 DNA-directed RNA polymerase activity | GO:0003677 DNA binding | GO:0003700 sequence-specific DNA binding transcription factor activity | GO:0032549 ribonucleoside binding
scaffold226148_2.0_19813_di_TA_10_0_19_20_1356	GO:0009813 flavonoid biosynthetic process		GO:0047213 anthocyanidin 3-O-glucosyltransferase activity | GO:0050403 trans-zeatin O-beta-D-glucosyltransferase activity | GO:0005509 calcium ion binding | GO:0050502 cis-zeatin O-beta-D-glucosyltransferase activity
scaffold62254_2.7_25941_tri_TCA_7_380_400_21_401	GO:0006278 RNA-dependent DNA replication | GO:0015074 DNA integration		GO:0003964 RNA-directed DNA polymerase activity | GO:0003723 RNA binding | GO:0008270 zinc ion binding
scaffold198410_2.6_11625_di_CT_12_414_437_24_1087	GO:0012501 programmed cell death | GO:0006468 protein phosphorylation | GO:0042742 defense response to bacterium | GO:0009751 response to salicylic acid stimulus | GO:0009742 brassinosteroid mediated signaling pathway | GO:0009069 serine family amino acid metabolic process	GO:0005576 extracellular region | GO:0005886 plasma membrane	GO:0004674 protein serine/threonine kinase activity | GO:0005524 ATP binding | GO:0030246 carbohydrate binding
scaffold51768_2.0_12371_di_CT_10_592_611_20_612	GO:0010686 tetracyclic triterpenoid biosynthetic process | GO:0019745 pentacyclic triterpenoid biosynthetic process | GO:0006695 cholesterol biosynthetic process	GO:0005811 lipid particle | GO:0016021 integral to membrane | GO:0005783 endoplasmic reticulum	GO:0080011 baruol synthase activity | GO:0042299 lupeol synthase activity | GO:0000250 lanosterol synthase activity | GO:0016829 lyase activity | GO:0016871 cycloartenol synthase activity
C18658451_2.0_30383_hexa_AGATTG_4_354_377_24_379		GO:0005737 cytoplasm | GO:0000785 chromatin	GO:0003682 chromatin binding | GO:0008536 Ran GTPase binding
scaffold117095_2.0_21407_di_TC_13_102_127_26_334	GO:0055114 oxidation-reduction process | GO:0015995 chlorophyll biosynthetic process | GO:0019685 photosynthesis, dark reaction	GO:0005634 nucleus	GO:0016630 protochlorophyllide reductase activity | GO:0000166 nucleotide binding
scaffold192964_2.0_24269_tri_ATC_10_0_29_30_371	GO:0007165 signal transduction	GO:0005622 intracellular
scaffold141377_2.0_1853_di_AC_10_230_249_20_301	GO:0009611 response to wounding | GO:0009411 response to UV | GO:0009620 response to fungus | GO:0009805 coumarin biosynthetic process | GO:0009809 lignin biosynthetic process | GO:0009811 stilbene biosynthetic process		GO:0005524 ATP binding | GO:0016207 4-coumarate-CoA ligase activity
C17705270_1.0_26177_tri_TGG_7_4_24_21_153	GO:0006979 response to oxidative stress | GO:0000186 activation of MAPKK activity | GO:0010200 response to chitin | GO:0007178 transmembrane receptor protein serine/threonine kinase signaling pathway | GO:0009069 serine family amino acid metabolic process	GO:0009506 plasmodesma | GO:0005737 cytoplasm | GO:0005634 nucleus | GO:0005886 plasma membrane	GO:0004713 protein tyrosine kinase activity | GO:0005524 ATP binding | GO:0004709 MAP kinase kinase kinase activity | GO:0019901 protein kinase binding
scaffold14740_2.0_24392_tri_ATG_9_279_305_27_705	GO:0045489 pectin biosynthetic process | GO:0030244 cellulose biosynthetic process | GO:0009834 secondary cell wall biogenesis | GO:0007129 synapsis | GO:0007131 reciprocal meiotic recombination | GO:0009827 plant-type cell wall modification	GO:0005768 endosome | GO:0005802 trans-Golgi network | GO:0005794 Golgi apparatus
scaffold44937_1.4_1671_di_AC_12_606_629_24_755	GO:0055114 oxidation-reduction process | GO:0006508 proteolysis | GO:0043086 negative regulation of catalytic activity | GO:0019761 glucosinolate biosynthetic process | GO:0009567 double fertilization forming a zygote and endosperm	GO:0005777 peroxisome | GO:0009505 plant-type cell wall | GO:0005576 extracellular region	GO:0042802 identical protein binding | GO:0032440 2-alkenal reductase [NAD(P)] activity | GO:0004252 serine-type endopeptidase activity
scaffold41513_1.5_29952_penta_TTGAT_5_330_354_25_363	GO:0006446 regulation of translational initiation	GO:0005840 ribosome	GO:0000166 nucleotide binding | GO:0003743 translation initiation factor activity
C18721342_1.0_30648_hexa_CATATA_4_0_23_24_532	GO:0006355 regulation of transcription, DNA-dependent	GO:0005634 nucleus
scaffold84204_2.0_28608_penta_AAATT_4_85_104_20_595	GO:0006200 ATP catabolic process | GO:0015716 organic phosphonate transport | GO:0015748 organophosphate ester transport	GO:0016020 membrane	GO:0015416 organic phosphonate transmembrane-transporting ATPase activity | GO:0005524 ATP binding
C18397713_1.0_27463_tetra_CATA_5_0_19_20_244	GO:0006516 glycoprotein catabolic process | GO:0006522 alanine metabolic process | GO:0006528 asparagine metabolic process | GO:0006531 aspartate metabolic process	GO:0005829 cytosol	GO:0004067 asparaginase activity
C18006503_1.0_13697_di_GA_10_0_19_20_180	GO:0009809 lignin biosynthetic process | GO:0032259 methylation | GO:0009805 coumarin biosynthetic process | GO:0009811 stilbene biosynthetic process		GO:0047763 caffeate O-methyltransferase activity | GO:0046983 protein dimerization activity | GO:0050630 (iso)eugenol O-methyltransferase activity
scaffold197423_1.9_26327_tri_TTA_7_688_708_21_709	GO:0010413 glucuronoxylan metabolic process | GO:0046856 phosphatidylinositol dephosphorylation | GO:0045492 xylan biosynthetic process | GO:0046854 phosphatidylinositol phosphorylation	GO:0005634 nucleus	GO:0004519 endonuclease activity | GO:0052659 inositol-1,3,4,5-tetrakisphosphate 5-phosphatase activity | GO:0052658 inositol-1,4,5-trisphosphate 5-phosphatase activity | GO:0004445 inositol-polyphosphate 5-phosphatase activity | GO:0004527 exonuclease activity
C6363962_1.0_15040_di_TA_12_150_173_24_174	GO:0015074 DNA integration		GO:0003676 nucleic acid binding | GO:0008270 zinc ion binding
C11078258_1.0_13551_di_GA_14_0_27_28_166	GO:0006979 response to oxidative stress | GO:0055114 oxidation-reduction process | GO:0006804 peroxidase reaction	GO:0005794 Golgi apparatus | GO:0016023 cytoplasmic membrane-bounded vesicle | GO:0005618 cell wall | GO:0005829 cytosol | GO:0048046 apoplast	GO:0046872 metal ion binding | GO:0020037 heme binding | GO:0004601 peroxidase activity
C18519428_1.0_12314_di_CT_10_258_277_20_280	GO:0005975 carbohydrate metabolic process	GO:0016020 membrane	GO:0004571 mannosyl-oligosaccharide 1,2-alpha-mannosidase activity | GO:0005509 calcium ion binding
scaffold152622_2.7_29137_penta_CATTC_4_40_59_20_1371	GO:0000085 G2 phase of mitotic cell cycle | GO:0006312 mitotic recombination | GO:0006406 mRNA export from nucleus | GO:0051604 protein maturation | GO:0010388 cullin deneddylation | GO:0009640 photomorphogenesis | GO:0009560 embryo sac egg cell differentiation | GO:0042991 transcription factor import into nucleus | GO:0006626 protein targeting to mitochondrion		GO:0008026 ATP-dependent helicase activity | GO:0003723 RNA binding | GO:0005524 ATP binding
scaffold3466_2.2_14776_di_GT_11_492_513_22_515	GO:0010150 leaf senescence | GO:0006914 autophagy
scaffold177442_1.9_2983_di_AG_11_702_723_22_724	GO:0045489 pectin biosynthetic process | GO:0030244 cellulose biosynthetic process | GO:0009834 secondary cell wall biogenesis | GO:0007129 synapsis | GO:0007131 reciprocal meiotic recombination | GO:0009827 plant-type cell wall modification	GO:0005768 endosome | GO:0005802 trans-Golgi network | GO:0005794 Golgi apparatus
scaffold227659_2.0_24601_tri_ATT_7_500_520_21_521	GO:0046686 response to cadmium ion | GO:0006486 protein glycosylation | GO:0009651 response to salt stress | GO:0006446 regulation of translational initiation	GO:0005829 cytosol | GO:0005840 ribosome	GO:0003743 translation initiation factor activity | GO:0000166 nucleotide binding
C6866459_3.0_3419_di_AG_11_312_333_22_684	GO:0071577 zinc ion transmembrane transport | GO:0070574 cadmium ion transmembrane transport | GO:0055069 zinc ion homeostasis | GO:0032025 response to cobalt ion | GO:0010043 response to zinc ion | GO:0046686 response to cadmium ion	GO:0016021 integral to membrane | GO:0005886 plasma membrane	GO:0046872 metal ion binding | GO:0016463 zinc-exporting ATPase activity | GO:0005524 ATP binding | GO:0015086 cadmium ion transmembrane transporter activity
C3391896_3.0_9402_di_AT_17_8_41_34_279			GO:0046872 metal ion binding
C11414692_0.0_20299_di_TA_12_6_29_24_203	GO:0006516 glycoprotein catabolic process | GO:0006522 alanine metabolic process | GO:0006528 asparagine metabolic process | GO:0006531 aspartate metabolic process	GO:0005829 cytosol	GO:0004067 asparaginase activity
C10604315_2.0_18065_di_TA_10_104_123_20_137	GO:0015074 DNA integration | GO:0006771 riboflavin metabolic process | GO:0019497 hexachlorocyclohexane metabolic process | GO:0006278 RNA-dependent DNA replication	GO:0005739 mitochondrion	GO:0003993 acid phosphatase activity | GO:0003964 RNA-directed DNA polymerase activity | GO:0003676 nucleic acid binding | GO:0008270 zinc ion binding
C18553504_2.0_26952_tetra_AGAA_5_272_291_20_294	GO:0006891 intra-Golgi vesicle-mediated transport | GO:0006886 intracellular protein transport	GO:0009504 cell plate | GO:0043231 intracellular membrane-bounded organelle | GO:0016020 membrane	GO:0005484 SNAP receptor activity
scaffold2154_2.7_18254_di_TA_10_356_375_20_751	GO:0008152 metabolic process		GO:0052692 raffinose alpha-galactosidase activity
scaffold128567_2.0_8131_di_AT_12_340_363_24_365	GO:0055114 oxidation-reduction process | GO:0006355 regulation of transcription, DNA-dependent	GO:0005634 nucleus | GO:0005667 transcription factor complex	GO:0003677 DNA binding | GO:0046983 protein dimerization activity | GO:0003700 sequence-specific DNA binding transcription factor activity | GO:0032440 2-alkenal reductase [NAD(P)] activity
C11866278_3.0_24651_tri_ATT_7_172_192_21_569	GO:0009825 multidimensional cell growth | GO:0043481 anthocyanin accumulation in tissues in response to UV light | GO:0048767 root hair elongation | GO:0048640 negative regulation of developmental growth | GO:0050732 negative regulation of peptidyl-tyrosine phosphorylation | GO:0035335 peptidyl-tyrosine dephosphorylation | GO:0010817 regulation of hormone levels | GO:0042761 very long-chain fatty…	GO:0009923 fatty acid elongase complex | GO:0016021 integral to membrane | GO:0005829 cytosol | GO:0005634 nucleus	GO:0004725 protein tyrosine phosphatase activity | GO:0004300 enoyl-CoA hydratase activity | GO:0080023 3R-hydroxyacyl-CoA dehydratase activity
scaffold122751_2.4_25597_tri_TAA_7_632_652_21_657	GO:0010286 heat acclimation | GO:0006457 protein folding | GO:0009220 pyrimidine ribonucleotide biosynthetic process | GO:0009407 toxin catabolic process | GO:0006850 mitochondrial pyruvate transport | GO:0010583 response to cyclopentenone | GO:0006626 protein targeting to mitochondrion	GO:0005759 mitochondrial matrix | GO:0005743 mitochondrial inner membrane	GO:0051087 chaperone binding | GO:0000774 adenyl-nucleotide exchange factor activity | GO:0016853 isomerase activity | GO:0042803 protein homodimerization activity | GO:0005507 copper ion binding | GO:0005524 ATP binding
C18462142_1.0_3466_di_AG_10_240_259_20_261	GO:0006952 defense response | GO:0007165 signal transduction		GO:0043531 ADP binding | GO:0005524 ATP binding | GO:0017111 nucleoside-triphosphatase activity
scaffold211955_2.1_26894_tetra_ACAT_5_188_207_20_698	GO:0006355 regulation of transcription, DNA-dependent | GO:0009741 response to brassinosteroid stimulus | GO:0010200 response to chitin | GO:0010089 xylem development	GO:0005634 nucleus | GO:0005667 transcription factor complex	GO:0003677 DNA binding | GO:0003700 sequence-specific DNA binding transcription factor activity
scaffold7384_2.2_28985_penta_ATCCT_4_390_409_20_519	GO:0016192 vesicle-mediated transport | GO:0006612 protein targeting to membrane | GO:0009860 pollen tube growth | GO:0009827 plant-type cell wall modification	GO:0016021 integral to membrane | GO:0009506 plasmodesma | GO:0005783 endoplasmic reticulum | GO:0005886 plasma membrane	GO:0008565 protein transporter activity | GO:0005484 SNAP receptor activity
C18414667_2.0_274_di_AA_10_0_19_20_248	GO:0080119 ER body organization | GO:0009687 abscisic acid metabolic process | GO:0009414 response to water deprivation | GO:0042344 indole glucosinolate catabolic process | GO:0009651 response to salt stress | GO:0007568 aging | GO:0052544 defense response by callose deposition in cell wall | GO:0042742 defense response to bacterium | GO:0009610 response to symbiotic fungus | GO:0005975 carbohyd…	GO:0009941 chloroplast envelope | GO:0016020 membrane | GO:0009505 plant-type cell wall | GO:0005773 vacuole | GO:0022626 cytosolic ribosome | GO:0005794 Golgi apparatus | GO:0005576 extracellular region | GO:0005777 peroxisome | GO:0009506 plasmodesma | GO:0005783 endoplasmic reticulum | GO:0010168 ER body | GO:0005634 nucleus	GO:0051993 abscisic acid glucose ester beta-glucosidase activity | GO:0047668 amygdalin beta-glucosidase activity | GO:0080079 cellobiose glucosidase activity | GO:0019137 thioglucosidase activity | GO:0042802 identical protein binding | GO:0080081 4-methylumbelliferyl-beta-D-glucopyranoside beta-glucosidase activity | GO:0080082 esculin beta-glucosidase activity | GO:0080083 beta-gentiobiose bet…
scaffold8540_3.0_7222_di_AT_10_0_19_20_520			GO:0016740 transferase activity
scaffold130096_2.0_17945_di_TA_12_122_145_24_507	GO:0006355 regulation of transcription, DNA-dependent | GO:0009908 flower development | GO:0009947 centrolateral axis specification | GO:0009943 adaxial/abaxial axis specification | GO:0010865 stipule development | GO:0048513 organ development | GO:0008283 cell proliferation	GO:0005634 nucleus | GO:0005667 transcription factor complex	GO:0043565 sequence-specific DNA binding | GO:0003700 sequence-specific DNA binding transcription factor activity
scaffold101110_1.6_29188_penta_CCCAA_4_95_114_20_532	GO:0006468 protein phosphorylation | GO:0015986 ATP synthesis coupled proton transport | GO:0007165 signal transduction | GO:0006470 protein dephosphorylation	GO:0000159 protein phosphatase type 2A complex | GO:0005829 cytosol | GO:0000276 mitochondrial proton-transporting ATP synthase complex, coupling factor F(o)	GO:0004713 protein tyrosine kinase activity | GO:0015078 hydrogen ion transmembrane transporter activity | GO:0008601 protein phosphatase type 2A regulator activity | GO:0005524 ATP binding
scaffold221182_1.5_26404_tri_TTC_9_300_326_27_562		GO:0080008 CUL4 RING ubiquitin ligase complex	GO:0000166 nucleotide binding
C6839669_2.0_13455_di_GA_13_0_25_26_353	GO:0006278 RNA-dependent DNA replication | GO:0015074 DNA integration | GO:0006310 DNA recombination		GO:0003964 RNA-directed DNA polymerase activity | GO:0003677 DNA binding | GO:0003723 RNA binding | GO:0008270 zinc ion binding
C18736711_2.0_22496_di_TC_11_638_659_22_660	GO:0010150 leaf senescence | GO:0006333 chromatin assembly or disassembly | GO:0008152 metabolic process | GO:0009620 response to fungus	GO:0005783 endoplasmic reticulum	GO:0052692 raffinose alpha-galactosidase activity
C3329057_1.0_14779_di_GT_12_38_61_24_218	GO:0009414 response to water deprivation | GO:0006833 water transport | GO:0009651 response to salt stress	GO:0009941 chloroplast envelope | GO:0005773 vacuole | GO:0046658 anchored to plasma membrane | GO:0016021 integral to membrane | GO:0005739 mitochondrion	GO:0005215 transporter activity
scaffold211409_1.6_22113_di_TC_10_500_519_20_521	GO:0006012 galactose metabolic process | GO:0006027 glycosaminoglycan catabolic process | GO:0006687 glycosphingolipid metabolic process | GO:0046486 glycerolipid metabolic process	GO:0009505 plant-type cell wall | GO:0005774 vacuolar membrane | GO:0009341 beta-galactosidase complex	GO:0043169 cation binding | GO:0030246 carbohydrate binding | GO:0004565 beta-galactosidase activity
C6348378_3.0_3597_di_AG_12_92_115_24_172			GO:0003676 nucleic acid binding | GO:0046872 metal ion binding | GO:0000166 nucleotide binding
scaffold129987_2.4_10721_di_CA_10_0_19_20_828	GO:0006952 defense response | GO:0007165 signal transduction | GO:0006448 regulation of translational elongation	GO:0005840 ribosome	GO:0003746 translation elongation factor activity | GO:0043531 ADP binding
C11691735_1.0_31245_hexa_TGGTAA_4_168_191_24_269	GO:0006511 ubiquitin-dependent protein catabolic process | GO:0016579 protein deubiquitination		GO:0004221 ubiquitin thiolesterase activity
C3383305_4.0_24831_tri_CAT_8_8_31_24_264	GO:0006468 protein phosphorylation	GO:0016021 integral to membrane	GO:0004672 protein kinase activity | GO:0005524 ATP binding
scaffold9664_2.8_3327_di_AG_15_2272_2301_30_2401	GO:0006468 protein phosphorylation | GO:0006278 RNA-dependent DNA replication | GO:0006508 proteolysis | GO:0015074 DNA integration | GO:0009069 serine family amino acid metabolic process	GO:0005634 nucleus	GO:0003723 RNA binding | GO:0008270 zinc ion binding | GO:0004674 protein serine/threonine kinase activity | GO:0003964 RNA-directed DNA polymerase activity | GO:0005524 ATP binding | GO:0004190 aspartic-type endopeptidase activity
C11751256_1.0_3526_di_AG_11_220_241_22_297	GO:0032259 methylation	GO:0005802 trans-Golgi network | GO:0005794 Golgi apparatus | GO:0005768 endosome	GO:0008168 methyltransferase activity
scaffold127851_2.1_25395_tri_GGT_8_884_907_24_1002	GO:0006396 RNA processing	GO:0005634 nucleus	GO:0016740 transferase activity
scaffold46029_2.0_20658_di_TA_10_454_473_20_474	GO:0016114 terpenoid biosynthetic process	GO:0005737 cytoplasm	GO:0034006 amorpha-4,11-diene synthase activity | GO:0000287 magnesium ion binding | GO:0052682 epi-cedrol synthase activity
scaffold158454_2.5_21747_di_TC_11_336_357_22_787	GO:0009833 primary cell wall biogenesis | GO:0009414 response to water deprivation | GO:0045492 xylan biosynthetic process | GO:0043622 cortical microtubule organization | GO:0050832 defense response to fungus | GO:0042742 defense response to bacterium | GO:0010214 seed coat development | GO:0006970 response to osmotic stress | GO:0009834 secondary cell wall biogenesis | GO:0030244 cellulose bios…	GO:0016021 integral to membrane | GO:0005618 cell wall | GO:0005794 Golgi apparatus | GO:0005886 plasma membrane	GO:0008270 zinc ion binding | GO:0016760 cellulose synthase (UDP-forming) activity
scaffold93612_2.0_29519_penta_GGTTT_4_100_119_20_288	GO:0006810 transport	GO:0016021 integral to membrane
scaffold126249_2.4_10777_di_CA_11_334_355_22_598	GO:0055085 transmembrane transport | GO:0015706 nitrate transport | GO:0071249 cellular response to nitrate | GO:0048527 lateral root development | GO:0080167 response to karrikin	GO:0016021 integral to membrane | GO:0009507 chloroplast | GO:0005886 plasma membrane	GO:0015112 nitrate transmembrane transporter activity
C11824444_1.0_27538_tetra_CTAA_5_256_275_20_378	GO:0045132 meiotic chromosome segregation | GO:0006813 potassium ion transport | GO:0007062 sister chromatid cohesion | GO:0035864 response to potassium ion | GO:0031048 chromatin silencing by small RNA	GO:0005773 vacuole	GO:0003676 nucleic acid binding | GO:0008026 ATP-dependent helicase activity | GO:0005524 ATP binding
C18279884_1.0_2285_di_AG_10_0_19_20_219	GO:0016567 protein ubiquitination | GO:0009734 auxin mediated signaling pathway	GO:0005634 nucleus | GO:0019005 SCF ubiquitin ligase complex	GO:0000822 inositol hexakisphosphate binding | GO:0010011 auxin binding
C6355088_2.0_15492_di_TA_12_2_25_24_173			GO:0003676 nucleic acid binding | GO:0005524 ATP binding | GO:0008026 ATP-dependent helicase activity | GO:0003724 RNA helicase activity
scaffold99049_2.0_28352_tetra_TTCC_5_276_295_20_666	GO:0010103 stomatal complex morphogenesis | GO:0010584 pollen exine formation | GO:0060548 negative regulation of cell death | GO:0009825 multidimensional cell growth | GO:0009911 positive regulation of flower development | GO:0009729 detection of brassinosteroid stimulus | GO:0042742 defense response to bacterium | GO:0043481 anthocyanin accumulation in tissues in response to UV light | GO:00487…	GO:0016021 integral to membrane | GO:0043234 protein complex | GO:0005768 endosome | GO:0005886 plasma membrane	GO:0046982 protein heterodimerization activity | GO:0004674 protein serine/threonine kinase activity | GO:0005496 steroid binding | GO:0042803 protein homodimerization activity | GO:0005524 ATP binding
C11670706_1.0_24750_tri_CAC_8_17_40_24_261	GO:0009414 response to water deprivation | GO:0051865 protein autoubiquitination | GO:0006007 glucose catabolic process	GO:0005634 nucleus	GO:0003677 DNA binding | GO:0004842 ubiquitin-protein ligase activity | GO:0008270 zinc ion binding
scaffold128119_2.5_16955_di_TA_10_122_141_20_1112	GO:0055114 oxidation-reduction process | GO:0006118 electron transport		GO:0020037 heme binding | GO:0033772 flavonoid 3',5'-hydroxylase activity | GO:0005506 iron ion binding | GO:0016702 oxidoreductase activity, acting on single donors with incorporation of molecular oxygen, incorporation of two atoms of oxygen | GO:0009055 electron carrier activity
scaffold186179_2.0_24965_tri_CTA_10_322_351_30_754	GO:0009220 pyrimidine ribonucleotide biosynthetic process
scaffold123515_2.6_31315_hexa_TTCTAT_4_372_395_24_536	GO:0000226 microtubule cytoskeleton organization | GO:0006346 methylation-dependent chromatin silencing | GO:0031048 chromatin silencing by small RNA | GO:0000911 cytokinesis by cell plate formation | GO:0051567 histone H3-K9 methylation | GO:0048453 sepal formation | GO:0048451 petal formation | GO:0009909 regulation of flower development | GO:0007018 microtubule-based movement	GO:0009524 phragmoplast | GO:0005874 microtubule | GO:0005871 kinesin complex | GO:0045298 tubulin complex	GO:0003777 microtubule motor activity | GO:0008017 microtubule binding | GO:0005524 ATP binding
scaffold28128_1.7_17852_di_TA_10_530_549_20_552	GO:0006355 regulation of transcription, DNA-dependent | GO:0006812 cation transport | GO:0015917 aminophospholipid transport	GO:0005739 mitochondrion | GO:0016021 integral to membrane | GO:0016023 cytoplasmic membrane-bounded vesicle | GO:0005886 plasma membrane | GO:0005667 transcription factor complex	GO:0043565 sequence-specific DNA binding | GO:0019829 cation-transporting ATPase activity | GO:0005524 ATP binding | GO:0000287 magnesium ion binding | GO:0003700 sequence-specific DNA binding transcription factor activity | GO:0004012 phospholipid-translocating ATPase activity
scaffold44713_2.0_21043_di_TA_12_36_59_24_494	GO:0008152 metabolic process		GO:0003824 catalytic activity
C11218161_1.0_3465_di_AG_12_154_177_24_179	GO:0055114 oxidation-reduction process	GO:0016023 cytoplasmic membrane-bounded vesicle	GO:0070524 11-beta-hydroxysteroid dehydrogenase (NADP+) activity | GO:0000166 nucleotide binding
scaffold216585_1.3_24903_tri_CCA_8_464_487_24_621		GO:0005634 nucleus
scaffold225705_4.3_30024_penta_TTTGG_4_940_959_20_1074	GO:0006364 rRNA processing | GO:0006606 protein import into nucleus | GO:0000398 nuclear mRNA splicing, via spliceosome | GO:0009220 pyrimidine ribonucleotide biosynthetic process	GO:0080008 CUL4 RING ubiquitin ligase complex | GO:0032040 small-subunit processome	GO:0000166 nucleotide binding
scaffold122785_3.1_24784_tri_CAC_7_273_293_21_360	GO:0051569 regulation of histone H3-K4 methylation | GO:0001541 ovarian follicle development | GO:0016458 gene silencing | GO:0006897 endocytosis | GO:0080182 histone H3-K4 trimethylation | GO:0030728 ovulation | GO:0009994 oocyte differentiation	GO:0009536 plastid | GO:0030479 actin cortical patch | GO:0005886 plasma membrane | GO:0005634 nucleus | GO:0010008 endosome membrane	GO:0008270 zinc ion binding | GO:0008168 methyltransferase activity | GO:0005509 calcium ion binding | GO:0003779 actin binding | GO:0003677 DNA binding
C16995048_1.0_1151_di_AC_10_0_19_20_116			GO:0005515 protein binding
C18602042_1.0_685_di_TT_10_0_19_20_321	GO:0000278 mitotic cell cycle | GO:0010413 glucuronoxylan metabolic process | GO:0009888 tissue development | GO:0006396 RNA processing | GO:0033044 regulation of chromosome organization | GO:0009887 organ morphogenesis | GO:0032259 methylation | GO:0006508 proteolysis | GO:0045492 xylan biosynthetic process | GO:0008104 protein localization | GO:0010638 positive regulation of organelle organizat…		GO:0004176 ATP-dependent peptidase activity | GO:0008168 methyltransferase activity
C18720496_2.0_24109_tri_ATA_8_503_526_24_528	GO:0010540 basipetal auxin transport | GO:0034219 carbohydrate transmembrane transport | GO:0048364 root development | GO:0009414 response to water deprivation | GO:0055069 zinc ion homeostasis | GO:0090333 regulation of stomatal closure | GO:0009630 gravitropism | GO:0010043 response to zinc ion | GO:0080167 response to karrikin | GO:0009624 response to nematode	GO:0016021 integral to membrane | GO:0009705 plant-type vacuole membrane | GO:0005886 plasma membrane	GO:0022821 potassium ion antiporter activity | GO:0005351 sugar:hydrogen symporter activity
scaffold39325_1.4_20938_di_TA_13_246_271_26_414	GO:0006655 phosphatidylglycerol biosynthetic process | GO:0019288 isopentenyl diphosphate biosynthetic process, mevalonate-independent pathway | GO:0015995 chlorophyll biosynthetic process | GO:0016117 carotenoid biosynthetic process | GO:0006636 unsaturated fatty acid biosynthetic process | GO:0019252 starch biosynthetic process | GO:0030497 fatty acid elongation | GO:0001676 long-chain fatty ac…	GO:0009941 chloroplast envelope	GO:0004467 long-chain fatty acid-CoA ligase activity | GO:0008922 long-chain fatty acid [acyl-carrier-protein] ligase activity
C608341_4.0_1474_di_AC_24_106_153_48_208	GO:0035556 intracellular signal transduction | GO:0000226 microtubule cytoskeleton organization	GO:0005815 microtubule organizing center | GO:0000922 spindle pole
scaffold4105_4.5_30426_hexa_ATAAAA_4_1236_1259_24_1269	GO:0006278 RNA-dependent DNA replication | GO:0015074 DNA integration		GO:0003964 RNA-directed DNA polymerase activity | GO:0003723 RNA binding | GO:0008270 zinc ion binding
scaffold109084_2.3_29941_penta_TTCTT_4_85_104_20_399	GO:0006071 glycerol metabolic process | GO:0016126 sterol biosynthetic process | GO:0010026 trichome differentiation | GO:0052546 cell wall pectin metabolic process | GO:0016310 phosphorylation | GO:0048767 root hair elongation | GO:0016051 carbohydrate biosynthetic process | GO:0010442 guard cell morphogenesis | GO:0009832 plant-type cell wall biogenesis | GO:0009932 cell tip growth | GO:0052541…	GO:0048046 apoplast | GO:0046658 anchored to plasma membrane | GO:0009505 plant-type cell wall | GO:0009507 chloroplast	GO:0016301 kinase activity | GO:0008889 glycerophosphodiester phosphodiesterase activity
C18468458_2.0_28976_penta_ATCAG_5_40_64_25_263	GO:0006891 intra-Golgi vesicle-mediated transport	GO:0005829 cytosol | GO:0017119 Golgi transport complex
scaffold9309_2.5_14490_di_GT_10_314_333_20_572	GO:0006468 protein phosphorylation | GO:0009069 serine family amino acid metabolic process	GO:0016021 integral to membrane	GO:0005524 ATP binding | GO:0004674 protein serine/threonine kinase activity
C6856371_3.0_3558_di_AG_10_418_437_20_439	GO:0006096 glycolysis | GO:0055114 oxidation-reduction process | GO:0006094 gluconeogenesis	GO:0005737 cytoplasm	GO:0051287 NAD binding | GO:0050661 NADP binding | GO:0004365 glyceraldehyde-3-phosphate dehydrogenase (NAD+) (phosphorylating) activity
scaffold108605_2.5_29028_penta_ATTCC_4_0_19_20_1389	GO:0000085 G2 phase of mitotic cell cycle | GO:0006312 mitotic recombination | GO:0006406 mRNA export from nucleus | GO:0051604 protein maturation | GO:0010388 cullin deneddylation | GO:0009640 photomorphogenesis | GO:0009560 embryo sac egg cell differentiation | GO:0042991 transcription factor import into nucleus | GO:0006626 protein targeting to mitochondrion		GO:0008026 ATP-dependent helicase activity | GO:0003723 RNA binding | GO:0005524 ATP binding
scaffold167241_1.0_27376_tetra_CAAA_5_238_257_20_662		GO:0005802 trans-Golgi network | GO:0005576 extracellular region | GO:0016023 cytoplasmic membrane-bounded vesicle | GO:0016021 integral to membrane | GO:0005797 Golgi medial cisterna | GO:0005768 endosome | GO:0005801 cis-Golgi network
scaffold3840_1.5_3724_di_AG_22_244_287_44_328	GO:0015074 DNA integration		GO:0003676 nucleic acid binding
scaffold63024_3.0_28709_penta_AATAT_6_290_319_30_323	GO:0055114 oxidation-reduction process | GO:0048767 root hair elongation | GO:0048527 lateral root development | GO:0009826 unidimensional cell growth | GO:0000904 cell morphogenesis involved in differentiation | GO:0007165 signal transduction | GO:0042546 cell wall biogenesis	GO:0009506 plasmodesma | GO:0009505 plant-type cell wall | GO:0016023 cytoplasmic membrane-bounded vesicle | GO:0005634 nucleus	GO:0009927 histidine phosphotransfer kinase activity | GO:0005199 structural constituent of cell wall | GO:0032440 2-alkenal reductase [NAD(P)] activity
C11808008_1.0_12814_di_GA_14_322_349_28_350	GO:0007264 small GTPase mediated signal transduction | GO:0006355 regulation of transcription, DNA-dependent | GO:0015031 protein transport	GO:0005777 peroxisome | GO:0005794 Golgi apparatus | GO:0005667 transcription factor complex	GO:0080115 myosin XI tail binding | GO:0005524 ATP binding | GO:0030742 GTP-dependent protein binding | GO:0008134 transcription factor binding | GO:0016787 hydrolase activity | GO:0005525 GTP binding
C18394353_1.0_2828_di_AG_10_0_19_20_243	GO:0006355 regulation of transcription, DNA-dependent | GO:0006284 base-excision repair	GO:0080008 CUL4 RING ubiquitin ligase complex | GO:0005737 cytoplasm	GO:0003677 DNA binding | GO:0003824 catalytic activity
C6500414_1.0_24947_tri_CCA_7_62_82_21_190	GO:0009744 response to sucrose stimulus | GO:0010224 response to UV-B | GO:0009718 anthocyanin biosynthetic process | GO:0010014 meristem initiation | GO:0010073 meristem maintenance | GO:0009855 determination of bilateral symmetry | GO:0045010 actin nucleation	GO:0005884 actin filament | GO:0005886 plasma membrane	GO:0003779 actin binding
scaffold203346_1.3_17024_di_TA_13_470_495_26_744	GO:0006771 riboflavin metabolic process | GO:0019497 hexachlorocyclohexane metabolic process | GO:0006470 protein dephosphorylation	GO:0005576 extracellular region | GO:0008287 protein serine/threonine phosphatase complex	GO:0046872 metal ion binding | GO:0003993 acid phosphatase activity | GO:0004722 protein serine/threonine phosphatase activity
scaffold112620_3.6_21041_di_TA_17_130_163_34_457	GO:0006816 calcium ion transport | GO:0055085 transmembrane transport | GO:0006813 potassium ion transport	GO:0008076 voltage-gated potassium channel complex | GO:0005622 intracellular | GO:0017071 intracellular cyclic nucleotide activated cation channel complex	GO:0030551 cyclic nucleotide binding | GO:0005242 inward rectifier potassium channel activity | GO:0005221 intracellular cyclic nucleotide activated cation channel activity | GO:0005516 calmodulin binding
C242588_9.0_26162_tri_TGA_7_0_20_21_5315	GO:0006278 RNA-dependent DNA replication | GO:0006508 proteolysis | GO:0015074 DNA integration | GO:0006310 DNA recombination	GO:0005634 nucleus	GO:0003964 RNA-directed DNA polymerase activity | GO:0003677 DNA binding | GO:0003723 RNA binding | GO:0004190 aspartic-type endopeptidase activity | GO:0008270 zinc ion binding
scaffold84665_1.2_5199_di_AT_14_462_489_28_490	GO:0006508 proteolysis | GO:0015074 DNA integration		GO:0003676 nucleic acid binding | GO:0004190 aspartic-type endopeptidase activity | GO:0008270 zinc ion binding
scaffold64451_2.3_10133_di_AT_13_1130_1155_26_1266	GO:0055069 zinc ion homeostasis | GO:0006754 ATP biosynthetic process | GO:0015691 cadmium ion transport | GO:0006829 zinc ion transport	GO:0005774 vacuolar membrane | GO:0016021 integral to membrane | GO:0005886 plasma membrane	GO:0046872 metal ion binding | GO:0015434 cadmium-transporting ATPase activity | GO:0016463 zinc-exporting ATPase activity | GO:0005524 ATP binding
scaffold87293_1.7_25683_tri_TAG_9_479_505_27_506	GO:0006694 steroid biosynthetic process | GO:0055114 oxidation-reduction process | GO:0009805 coumarin biosynthetic process | GO:0009809 lignin biosynthetic process | GO:0009811 stilbene biosynthetic process | GO:0009813 flavonoid biosynthetic process		GO:0045551 cinnamyl-alcohol dehydrogenase activity | GO:0003854 3-beta-hydroxy-delta5-steroid dehydrogenase activity | GO:0050662 coenzyme binding | GO:0045552 dihydrokaempferol 4-reductase activity | GO:0052747 sinapyl alcohol dehydrogenase activity
scaffold172284_2.0_25153_tri_GAA_8_0_23_24_414	GO:0006351 transcription, DNA-dependent		GO:0003677 DNA binding
scaffold179834_2.0_31033_hexa_TACAGG_4_48_71_24_384	GO:0030243 cellulose metabolic process | GO:0016049 cell growth | GO:0009832 plant-type cell wall biogenesis	GO:0016023 cytoplasmic membrane-bounded vesicle | GO:0005886 plasma membrane
scaffold171607_2.6_3694_di_AG_14_126_153_28_636	GO:0006468 protein phosphorylation | GO:0006278 RNA-dependent DNA replication | GO:0060151 peroxisome localization | GO:0030036 actin cytoskeleton organization | GO:0051646 mitochondrion localization | GO:0007165 signal transduction | GO:0051645 Golgi localization | GO:0030048 actin filament-based movement | GO:0009069 serine family amino acid metabolic process	GO:0016021 integral to membrane | GO:0016459 myosin complex	GO:0003723 RNA binding | GO:0004674 protein serine/threonine kinase activity | GO:0004871 signal transducer activity | GO:0003964 RNA-directed DNA polymerase activity | GO:0005524 ATP binding | GO:0003774 motor activity | GO:0003779 actin binding
scaffold108607_2.8_6684_di_AT_11_0_21_22_580	GO:0048868 pollen tube development | GO:0052542 defense response by callose deposition | GO:0006012 galactose metabolic process | GO:0035556 intracellular signal transduction | GO:0009738 abscisic acid mediated signaling pathway | GO:0009723 response to ethylene stimulus | GO:0009225 nucleotide-sugar metabolic process | GO:0009832 plant-type cell wall biogenesis | GO:0019567 arabinose biosyntheti…	GO:0005794 Golgi apparatus	GO:0050373 UDP-arabinose 4-epimerase activity | GO:0000166 nucleotide binding | GO:0003978 UDP-glucose 4-epimerase activity | GO:0050662 coenzyme binding
scaffold110160_2.5_16613_di_TA_10_608_627_20_628	GO:0007155 cell adhesion	GO:0005576 extracellular region | GO:0016023 cytoplasmic membrane-bounded vesicle | GO:0005773 vacuole
scaffold224448_2.8_28485_penta_AAAAT_4_30_49_20_428	GO:0042254 ribosome biogenesis | GO:0001510 RNA methylation	GO:0005730 nucleolus | GO:0016020 membrane	GO:0005525 GTP binding
scaffold41284_1.2_3528_di_AG_10_434_453_20_455	GO:0010112 regulation of systemic acquired resistance | GO:0009753 response to jasmonic acid stimulus | GO:0009620 response to fungus | GO:0009850 auxin metabolic process | GO:0006355 regulation of transcription, DNA-dependent | GO:0009611 response to wounding | GO:0009695 jasmonic acid biosynthetic process | GO:0006508 proteolysis	GO:0016023 cytoplasmic membrane-bounded vesicle | GO:0005783 endoplasmic reticulum	GO:0010211 IAA-Leu conjugate hydrolase activity | GO:0010210 IAA-Phe conjugate hydrolase activity | GO:0003677 DNA binding | GO:0008237 metallopeptidase activity
scaffold73574_2.0_21439_di_TC_10_314_333_20_360	GO:0032259 methylation		GO:0003677 DNA binding | GO:0008270 zinc ion binding | GO:0008168 methyltransferase activity
scaffold60430_2.0_12034_di_CT_10_0_19_20_669	GO:0006457 protein folding | GO:0042542 response to hydrogen peroxide | GO:0016114 terpenoid biosynthetic process | GO:0006184 GTP catabolic process | GO:0009644 response to high light intensity | GO:0006278 RNA-dependent DNA replication | GO:0009408 response to heat	GO:0016023 cytoplasmic membrane-bounded vesicle	GO:0003964 RNA-directed DNA polymerase activity | GO:0005525 GTP binding | GO:0003723 RNA binding | GO:0019003 GDP binding | GO:0003924 GTPase activity | GO:0070300 phosphatidic acid binding
scaffold37408_2.0_5907_di_AT_12_0_23_24_530		GO:0000785 chromatin	GO:0003677 DNA binding | GO:0003682 chromatin binding
scaffold193141_2.0_25169_tri_GAA_8_99_122_24_361		GO:0005634 nucleus
scaffold58761_2.2_31318_hexa_TTCTTG_4_450_473_24_635	GO:0048364 root development | GO:0009813 flavonoid biosynthetic process | GO:0006355 regulation of transcription, DNA-dependent | GO:0048367 shoot development | GO:0010087 phloem or xylem histogenesis | GO:0010305 leaf vascular tissue pattern formation | GO:0009860 pollen tube growth | GO:0010588 cotyledon vascular tissue pattern formation	GO:0005634 nucleus | GO:0005667 transcription factor complex	GO:0008270 zinc ion binding | GO:0003676 nucleic acid binding | GO:0003700 sequence-specific DNA binding transcription factor activity
C18512038_2.0_24918_tri_CCA_7_254_274_21_277	GO:0009611 response to wounding		GO:0030554 adenyl nucleotide binding
scaffold205631_2.6_19232_di_TA_13_0_25_26_439	GO:0006457 protein folding | GO:0009644 response to high light intensity | GO:0042542 response to hydrogen peroxide | GO:0009408 response to heat	GO:0005783 endoplasmic reticulum
scaffold158109_1.3_4216_di_AT_10_536_555_20_556	GO:0009965 leaf morphogenesis | GO:0009793 embryo development ending in seed dormancy	GO:0000502 proteasome complex
scaffold139729_2.2_29131_penta_CATAT_4_270_289_20_769			GO:0005507 copper ion binding
scaffold132981_2.7_23917_tri_AGA_7_785_805_21_807	GO:0006275 regulation of DNA replication | GO:0007155 cell adhesion | GO:0000911 cytokinesis by cell plate formation | GO:0051567 histone H3-K9 methylation | GO:0009910 negative regulation of flower development | GO:0045010 actin nucleation | GO:0000724 double-strand break repair via homologous recombination | GO:0010389 regulation of G2/M transition of mitotic cell cycle | GO:0008283 cell prolif…	GO:0042575 DNA polymerase complex	GO:0003887 DNA-directed DNA polymerase activity | GO:0000166 nucleotide binding | GO:0003677 DNA binding | GO:0001882 nucleoside binding
C18554126_2.0_12021_di_CT_10_0_19_20_294	GO:0016926 protein desumoylation
C17918347_2.0_27672_tetra_GATG_5_18_37_20_171	GO:0006744 ubiquinone biosynthetic process | GO:0006479 protein methylation | GO:0015074 DNA integration	GO:0005840 ribosome | GO:0005739 mitochondrion | GO:0005634 nucleus	GO:0008270 zinc ion binding | GO:0003676 nucleic acid binding | GO:0008276 protein methyltransferase activity
scaffold1433_9.6_31267_hexa_TTAAAA_9_0_53_54_1457		GO:0005840 ribosome | GO:0005739 mitochondrion	GO:0016788 hydrolase activity, acting on ester bonds
scaffold225812_1.6_28921_penta_ATAAC_4_455_474_20_689	GO:0001666 response to hypoxia | GO:0042218 1-aminocyclopropane-1-carboxylate biosynthetic process | GO:0019481 L-alanine catabolic process, by transamination | GO:0046686 response to cadmium ion | GO:0006531 aspartate metabolic process | GO:0015976 carbon utilization	GO:0005829 cytosol | GO:0005739 mitochondrion | GO:0009507 chloroplast	GO:0005507 copper ion binding | GO:0016847 1-aminocyclopropane-1-carboxylate synthase activity | GO:0004021 L-alanine:2-oxoglutarate aminotransferase activity | GO:0005524 ATP binding | GO:0030170 pyridoxal phosphate binding
C18740367_2.0_2954_di_AG_10_710_729_20_731		GO:0005739 mitochondrion
C11809196_2.0_9584_di_AT_10_86_105_20_351	GO:0080110 sporopollenin biosynthetic process | GO:0055114 oxidation-reduction process | GO:0006118 electron transport | GO:0006631 fatty acid metabolic process		GO:0009055 electron carrier activity | GO:0005506 iron ion binding | GO:0020037 heme binding | GO:0019825 oxygen binding | GO:0018685 alkane 1-monooxygenase activity | GO:0070330 aromatase activity
scaffold203877_2.2_24385_tri_ATG_9_447_473_27_742	GO:0045489 pectin biosynthetic process | GO:0030244 cellulose biosynthetic process | GO:0009834 secondary cell wall biogenesis | GO:0007129 synapsis | GO:0007131 reciprocal meiotic recombination | GO:0009827 plant-type cell wall modification	GO:0005768 endosome | GO:0005802 trans-Golgi network | GO:0005794 Golgi apparatus
scaffold129308_2.0_31328_hexa_TTGATT_4_450_473_24_586	GO:0006468 protein phosphorylation | GO:0055114 oxidation-reduction process		GO:0016874 ligase activity | GO:0004672 protein kinase activity | GO:0005524 ATP binding | GO:0032440 2-alkenal reductase [NAD(P)] activity
C6770031_2.0_19366_di_TA_12_0_23_24_266	GO:0016567 protein ubiquitination		GO:0004842 ubiquitin-protein ligase activity
scaffold82021_2.3_20012_di_TA_11_96_117_22_769	GO:0005982 starch metabolic process | GO:0005985 sucrose metabolic process | GO:0006012 galactose metabolic process | GO:0006027 glycosaminoglycan catabolic process | GO:0006687 glycosphingolipid metabolic process | GO:0046486 glycerolipid metabolic process	GO:0022626 cytosolic ribosome | GO:0009505 plant-type cell wall | GO:0016023 cytoplasmic membrane-bounded vesicle | GO:0005576 extracellular region | GO:0009507 chloroplast | GO:0009341 beta-galactosidase complex	GO:0050224 prunasin beta-glucosidase activity | GO:0047701 beta-L-arabinosidase activity | GO:0080079 cellobiose glucosidase activity | GO:0033907 beta-D-fucosidase activity | GO:0047668 amygdalin beta-glucosidase activity | GO:0004567 beta-mannosidase activity | GO:0042973 glucan endo-1,3-beta-D-glucosidase activity | GO:0080082 esculin beta-glucosidase activity | GO:0080081 4-methylumbelliferyl…
scaffold142214_2.0_16286_di_TA_11_128_149_22_352		GO:0016023 cytoplasmic membrane-bounded vesicle | GO:0005886 plasma membrane	GO:0030554 adenyl nucleotide binding
C10788122_1.0_4785_di_AT_13_2_27_26_147	GO:0042823 pyridoxal phosphate biosynthetic process | GO:0055114 oxidation-reduction process | GO:0008615 pyridoxine biosynthetic process		GO:0004733 pyridoxamine-phosphate oxidase activity | GO:0010181 FMN binding
scaffold221858_1.5_30666_hexa_CATCTT_4_6_29_24_708	GO:0051016 barbed-end actin filament capping | GO:0045010 actin nucleation	GO:0005884 actin filament | GO:0005634 nucleus	GO:0003779 actin binding
scaffold176614_2.1_25053_tri_CTT_7_148_168_21_363	GO:0006457 protein folding		GO:0005524 ATP binding | GO:0051082 unfolded protein binding | GO:0017111 nucleoside-triphosphatase activity
scaffold93011_2.7_30225_hexa_AATCAA_5_90_119_30_384	GO:0006810 transport | GO:0006396 RNA processing | GO:0019288 isopentenyl diphosphate biosynthetic process, mevalonate-independent pathway | GO:0001522 pseudouridine synthesis	GO:0005739 mitochondrion	GO:0003723 RNA binding | GO:0009982 pseudouridine synthase activity | GO:0005215 transporter activity
C18743678_2.0_7065_di_AT_10_0_19_20_868	GO:0006979 response to oxidative stress | GO:0055114 oxidation-reduction process | GO:0009651 response to salt stress | GO:0000162 tryptophan biosynthetic process | GO:0006571 tyrosine biosynthetic process | GO:0009094 L-phenylalanine biosynthetic process	GO:0009941 chloroplast envelope | GO:0009570 chloroplast stroma	GO:0004834 tryptophan synthase activity | GO:0032440 2-alkenal reductase [NAD(P)] activity | GO:0030170 pyridoxal phosphate binding
scaffold131497_1.7_20928_di_TA_10_2_21_20_561	GO:0009827 plant-type cell wall modification | GO:0009860 pollen tube growth
C18582539_1.0_28187_tetra_TGAA_5_162_181_20_309	GO:0031348 negative regulation of defense response | GO:0009867 jasmonic acid mediated signaling pathway | GO:0035304 regulation of protein dephosphorylation | GO:0009862 systemic acquired resistance, salicylic acid mediated signaling pathway | GO:0010363 regulation of plant-type hypersensitive response | GO:0010310 regulation of hydrogen peroxide metabolic process | GO:0010207 photosystem II ass…	GO:0009507 chloroplast	GO:0004176 ATP-dependent peptidase activity
C11819518_2.0_29291_penta_CTTCT_5_340_364_25_369	GO:0006811 ion transport | GO:0055085 transmembrane transport	GO:0016021 integral to membrane	GO:0005216 ion channel activity | GO:0005509 calcium ion binding
scaffold230172_2.0_22627_di_TG_10_546_565_20_722	GO:0006468 protein phosphorylation | GO:0009960 endosperm development | GO:0006508 proteolysis | GO:0009069 serine family amino acid metabolic process | GO:0006118 electron transport	GO:0005829 cytosol | GO:0009507 chloroplast	GO:0005507 copper ion binding | GO:0004674 protein serine/threonine kinase activity | GO:0004177 aminopeptidase activity | GO:0009055 electron carrier activity | GO:0005524 ATP binding
scaffold220079_2.8_8908_di_AT_13_974_999_26_1007	GO:0055069 zinc ion homeostasis | GO:0060003 copper ion export | GO:0006754 ATP biosynthetic process | GO:0015691 cadmium ion transport | GO:0006829 zinc ion transport	GO:0005774 vacuolar membrane | GO:0016021 integral to membrane | GO:0005886 plasma membrane	GO:0004008 copper-exporting ATPase activity | GO:0046872 metal ion binding | GO:0015434 cadmium-transporting ATPase activity | GO:0016463 zinc-exporting ATPase activity | GO:0005524 ATP binding
scaffold150910_2.0_25444_tri_GTG_7_132_152_21_702		GO:0005739 mitochondrion | GO:0009507 chloroplast	GO:0003677 DNA binding
C6553357_2.0_26023_tri_TCT_8_87_110_24_199	GO:0006355 regulation of transcription, DNA-dependent | GO:0009909 regulation of flower development | GO:0010051 xylem and phloem pattern formation | GO:0048481 ovule development | GO:0019827 stem cell maintenance | GO:0009934 regulation of meristem structural organization | GO:0048439 flower morphogenesis | GO:0010093 specification of floral organ identity | GO:0009691 cytokinin biosynthetic pro…	GO:0005634 nucleus | GO:0005667 transcription factor complex	GO:0043565 sequence-specific DNA binding | GO:0003700 sequence-specific DNA binding transcription factor activity
scaffold187492_1.9_9119_di_AT_13_576_601_26_602	GO:0032259 methylation		GO:0030795 jasmonate O-methyltransferase activity
scaffold138201_4.7_19104_di_TA_17_0_33_34_1041		GO:0009506 plasmodesma | GO:0005739 mitochondrion | GO:0005634 nucleus	GO:0003676 nucleic acid binding | GO:0046983 protein dimerization activity
scaffold143021_2.3_11095_di_CA_10_444_463_20_465		GO:0005576 extracellular region
scaffold9119_2.0_9060_di_AT_10_330_349_20_374	GO:0006278 RNA-dependent DNA replication | GO:0006508 proteolysis | GO:0015074 DNA integration		GO:0003964 RNA-directed DNA polymerase activity | GO:0003723 RNA binding | GO:0004190 aspartic-type endopeptidase activity | GO:0008270 zinc ion binding
C11704154_2.0_10367_di_CA_14_244_271_28_274	GO:0006261 DNA-dependent DNA replication | GO:0006265 DNA topological change | GO:0007059 chromosome segregation | GO:0006200 ATP catabolic process	GO:0009295 nucleoid | GO:0009507 chloroplast | GO:0009330 DNA topoisomerase complex (ATP-hydrolyzing) | GO:0005694 chromosome | GO:0005739 mitochondrion	GO:0003677 DNA binding | GO:0005524 ATP binding | GO:0003918 DNA topoisomerase (ATP-hydrolyzing) activity
scaffold123133_2.0_12628_di_CT_10_852_871_20_911	GO:0009759 indole glucosinolate biosynthetic process | GO:0009866 induced systemic resistance, ethylene mediated signaling pathway | GO:0000162 tryptophan biosynthetic process | GO:0010438 cellular response to sulfur starvation | GO:0009753 response to jasmonic acid stimulus | GO:0002213 defense response to insect | GO:0045893 positive regulation of transcription, DNA-dependent	GO:0005634 nucleus | GO:0005667 transcription factor complex | GO:0000785 chromatin	GO:0016301 kinase activity | GO:0003677 DNA binding | GO:0003700 sequence-specific DNA binding transcription factor activity | GO:0003682 chromatin binding
C11854222_2.0_14520_di_GT_14_442_469_28_470	GO:0040008 regulation of growth | GO:0009414 response to water deprivation | GO:0009651 response to salt stress | GO:0006355 regulation of transcription, DNA-dependent | GO:0010187 negative regulation of seed germination | GO:0009737 response to abscisic acid stimulus	GO:0005634 nucleus | GO:0005667 transcription factor complex	GO:0003677 DNA binding | GO:0003700 sequence-specific DNA binding transcription factor activity
scaffold19550_1.0_21733_di_TC_21_292_333_42_335		GO:0016020 membrane
scaffold210005_1.6_28439_tetra_TTTC_5_464_483_20_494	GO:0071805 potassium ion transmembrane transport	GO:0016020 membrane	GO:0015079 potassium ion transmembrane transporter activity
C6782902_2.0_19120_di_TA_17_0_33_34_275	GO:0006468 protein phosphorylation | GO:0009069 serine family amino acid metabolic process	GO:0009536 plastid	GO:0003677 DNA binding | GO:0046983 protein dimerization activity | GO:0005524 ATP binding | GO:0004674 protein serine/threonine kinase activity
C11666092_2.0_17139_di_TA_10_60_79_20_259	GO:0055085 transmembrane transport | GO:0006511 ubiquitin-dependent protein catabolic process | GO:0006200 ATP catabolic process | GO:0016579 protein deubiquitination	GO:0016021 integral to membrane	GO:0004221 ubiquitin thiolesterase activity | GO:0008234 cysteine-type peptidase activity | GO:0042626 ATPase activity, coupled to transmembrane movement of substances | GO:0005524 ATP binding
scaffold52173_1.0_14491_di_GT_13_598_623_26_631	GO:0006468 protein phosphorylation | GO:0009960 endosperm development | GO:0006508 proteolysis | GO:0009069 serine family amino acid metabolic process | GO:0006118 electron transport	GO:0005829 cytosol | GO:0009507 chloroplast	GO:0005507 copper ion binding | GO:0004674 protein serine/threonine kinase activity | GO:0004177 aminopeptidase activity | GO:0009055 electron carrier activity | GO:0005524 ATP binding
scaffold41285_2.0_1862_di_AC_12_442_465_24_911	GO:0006355 regulation of transcription, DNA-dependent | GO:0006388 tRNA splicing, via endonucleolytic cleavage and ligation	GO:0005634 nucleus | GO:0005667 transcription factor complex	GO:0003972 RNA ligase (ATP) activity | GO:0043565 sequence-specific DNA binding | GO:0005524 ATP binding | GO:0003700 sequence-specific DNA binding transcription factor activity | GO:0046982 protein heterodimerization activity
scaffold214224_1.9_11098_di_CA_11_166_187_22_544		GO:0016020 membrane | GO:0005739 mitochondrion	GO:0008270 zinc ion binding
scaffold45925_3.8_23249_tri_AAC_8_40_63_24_1244			GO:0046872 metal ion binding | GO:0045735 nutrient reservoir activity
C18632209_2.0_25480_tri_GTT_7_0_20_21_348	GO:0019375 galactolipid biosynthetic process | GO:0005985 sucrose metabolic process | GO:0001666 response to hypoxia | GO:0005982 starch metabolic process		GO:0046524 sucrose-phosphate synthase activity
scaffold65010_2.2_2280_di_AG_10_0_19_20_1130	GO:0006468 protein phosphorylation | GO:0006470 protein dephosphorylation | GO:0009069 serine family amino acid metabolic process	GO:0005634 nucleus | GO:0005739 mitochondrion | GO:0008287 protein serine/threonine phosphatase complex	GO:0046872 metal ion binding | GO:0004722 protein serine/threonine phosphatase activity | GO:0005524 ATP binding | GO:0004674 protein serine/threonine kinase activity
scaffold193265_3.8_26553_tri_TTG_7_650_670_21_1636			GO:0008270 zinc ion binding
scaffold12801_2.3_26445_tri_TTC_8_308_331_24_585		GO:0005840 ribosome | GO:0005739 mitochondrion	GO:0003723 RNA binding
C11787417_2.0_3489_di_AG_11_286_307_22_324	GO:0045489 pectin biosynthetic process | GO:0009827 plant-type cell wall modification | GO:0009834 secondary cell wall biogenesis | GO:0030244 cellulose biosynthetic process	GO:0005768 endosome | GO:0005794 Golgi apparatus | GO:0005802 trans-Golgi network
scaffold35975_2.0_28281_tetra_TGTT_5_72_91_20_671	GO:0006418 tRNA aminoacylation for protein translation		GO:0004812 aminoacyl-tRNA ligase activity | GO:0004091 carboxylesterase activity | GO:0005524 ATP binding
scaffold195177_1.5_26466_tri_TTC_7_171_191_21_483	GO:0010154 fruit development | GO:0055114 oxidation-reduction process | GO:0009813 flavonoid biosynthetic process | GO:0006118 electron transport	GO:0016023 cytoplasmic membrane-bounded vesicle	GO:0016711 flavonoid 3'-monooxygenase activity | GO:0009055 electron carrier activity | GO:0005506 iron ion binding | GO:0020037 heme binding | GO:0019825 oxygen binding
scaffold118684_2.4_1511_di_AC_10_154_173_20_728	GO:0031425 chloroplast RNA processing | GO:0016036 cellular response to phosphate starvation | GO:0016120 carotene biosynthetic process | GO:0016123 xanthophyll biosynthetic process | GO:0015995 chlorophyll biosynthetic process | GO:0006402 mRNA catabolic process | GO:0010323 negative regulation of isopentenyl diphosphate biosynthetic process, mevalonate-independent pathway | GO:0006144 purine ba…	GO:0009570 chloroplast stroma	GO:0004654 polyribonucleotide nucleotidyltransferase activity | GO:0000287 magnesium ion binding | GO:0003723 RNA binding | GO:0000175 3'-5'-exoribonuclease activity
scaffold2835_3.2_8375_di_AT_11_2_23_22_1759	GO:0006508 proteolysis	GO:0031012 extracellular matrix	GO:0004222 metalloendopeptidase activity | GO:0008270 zinc ion binding
scaffold205537_2.0_23922_tri_AGA_7_4_24_21_626	GO:0010048 vernalization response		GO:0003677 DNA binding
scaffold5744_2.7_1708_di_AC_10_28_47_20_650		GO:0005794 Golgi apparatus	GO:0016757 transferase activity, transferring glycosyl groups
C6404405_1.0_15922_di_TA_14_142_169_28_178	GO:0009823 cytokinin catabolic process | GO:0022900 electron transport chain | GO:0048507 meristem development | GO:0032940 secretion by cell | GO:0010089 xylem development | GO:0044036 cell wall macromolecule metabolic process | GO:0006040 amino sugar metabolic process	GO:0016023 cytoplasmic membrane-bounded vesicle | GO:0005773 vacuole	GO:0019139 cytokinin dehydrogenase activity | GO:0050660 flavin adenine dinucleotide binding | GO:0008762 UDP-N-acetylmuramate dehydrogenase activity
C17667815_2.0_887_di_AC_10_2_21_20_151	GO:0007264 small GTPase mediated signal transduction | GO:0009416 response to light stimulus | GO:0010119 regulation of stomatal movement | GO:0000226 microtubule cytoskeleton organization | GO:0009860 pollen tube growth	GO:0005730 nucleolus | GO:0009524 phragmoplast | GO:0005886 plasma membrane	GO:0005525 GTP binding
scaffold136148_4.3_14602_di_GT_18_200_235_36_1012	GO:0006468 protein phosphorylation | GO:0055114 oxidation-reduction process | GO:0042967 acyl-carrier-protein biosynthetic process | GO:0009069 serine family amino acid metabolic process		GO:0050660 flavin adenine dinucleotide binding | GO:0008080 N-acetyltransferase activity | GO:0005524 ATP binding | GO:0016614 oxidoreductase activity, acting on CH-OH group of donors | GO:0004674 protein serine/threonine kinase activity
scaffold167378_2.0_2039_di_AG_12_120_143_24_471	GO:0045859 regulation of protein kinase activity	GO:0005956 protein kinase CK2 complex	GO:0019887 protein kinase regulator activity | GO:0016301 kinase activity
scaffold175212_3.7_19727_di_TA_10_0_19_20_387	GO:0055114 oxidation-reduction process		GO:0016706 oxidoreductase activity, acting on paired donors, with incorporation or reduction of molecular oxygen, 2-oxoglutarate as one donor, and incorporation of one atom each of oxygen into both donors
C11599539_1.0_26435_tri_TTC_8_146_169_24_239	GO:0006367 transcription initiation from RNA polymerase II promoter | GO:0009611 response to wounding | GO:0009805 coumarin biosynthetic process | GO:0009414 response to water deprivation | GO:0010363 regulation of plant-type hypersensitive response | GO:0009753 response to jasmonic acid stimulus | GO:0006612 protein targeting to membrane | GO:0043069 negative regulation of programmed cell death …	GO:0005674 transcription factor TFIIF complex	GO:0003824 catalytic activity | GO:0005524 ATP binding
C11874522_4.0_22030_di_TC_10_910_929_20_942	GO:0006829 zinc ion transport	GO:0016021 integral to membrane	GO:0046872 metal ion binding | GO:0005524 ATP binding | GO:0016463 zinc-exporting ATPase activity
C31295860_2.0_27527_tetra_CCTT_5_0_19_20_353	GO:0006629 lipid metabolic process	GO:0005886 plasma membrane	GO:0016787 hydrolase activity
scaffold214407_2.0_18624_di_TA_11_0_21_22_468	GO:0048544 recognition of pollen	GO:0009505 plant-type cell wall | GO:0048046 apoplast | GO:0005886 plasma membrane
C18385311_1.0_23778_tri_ACC_7_103_123_21_241	GO:0016998 cell wall macromolecule catabolic process
scaffold207205_3.2_29041_penta_ATTGA_4_375_394_20_461	GO:0006457 protein folding | GO:0000413 protein peptidyl-prolyl isomerization | GO:0006979 response to oxidative stress		GO:0003755 peptidyl-prolyl cis-trans isomerase activity
scaffold216003_2.5_25375_tri_GCT_7_105_125_21_466	GO:0010104 regulation of ethylene mediated signaling pathway | GO:0009867 jasmonic acid mediated signaling pathway | GO:0006352 transcription initiation, DNA-dependent | GO:0000394 RNA splicing, via endonucleolytic cleavage and ligation | GO:0009736 cytokinin mediated signaling pathway | GO:0006366 transcription from RNA polymerase II promoter	GO:0005669 transcription factor TFIID complex	GO:0003677 DNA binding | GO:0046982 protein heterodimerization activity
scaffold136278_2.0_17358_di_TA_10_988_1007_20_1009	GO:0051555 flavonol biosynthetic process | GO:0055114 oxidation-reduction process		GO:0045431 flavonol synthase activity
C18474151_1.0_19702_di_TA_10_0_19_20_265	GO:0055114 oxidation-reduction process | GO:0000041 transition metal ion transport | GO:0006118 electron transport | GO:0042432 indole biosynthetic process		GO:0020037 heme binding | GO:0016705 oxidoreductase activity, acting on paired donors, with incorporation or reduction of molecular oxygen | GO:0004497 monooxygenase activity | GO:0005506 iron ion binding | GO:0009055 electron carrier activity | GO:0019825 oxygen binding | GO:0050616 secologanin synthase activity
C11717963_0.0_7779_di_AT_13_248_273_26_280	GO:0055085 transmembrane transport | GO:0006412 translation | GO:0010584 pollen exine formation | GO:0008643 carbohydrate transport | GO:0015780 nucleotide-sugar transport | GO:0042254 ribosome biogenesis	GO:0005840 ribosome | GO:0016021 integral to membrane | GO:0000139 Golgi membrane | GO:0009507 chloroplast	GO:0003735 structural constituent of ribosome | GO:0000166 nucleotide binding | GO:0005351 sugar:hydrogen symporter activity | GO:0005338 nucleotide-sugar transmembrane transporter activity
scaffold200762_1.5_26469_tri_TTC_7_184_204_21_468			GO:0008270 zinc ion binding | GO:0016874 ligase activity
scaffold159621_2.0_14630_di_GT_10_0_19_20_384	GO:0006626 protein targeting to mitochondrion	GO:0005739 mitochondrion
C3300134_1.0_16349_di_TA_10_154_173_20_206	GO:0006278 RNA-dependent DNA replication | GO:0006508 proteolysis | GO:0015074 DNA integration	GO:0005634 nucleus	GO:0003964 RNA-directed DNA polymerase activity | GO:0003723 RNA binding | GO:0004190 aspartic-type endopeptidase activity | GO:0008270 zinc ion binding
scaffold11011_3.0_27386_tetra_CAAT_5_714_733_20_1316	GO:0009627 systemic acquired resistance | GO:0034976 response to endoplasmic reticulum stress | GO:0006605 protein targeting | GO:0015824 proline transport	GO:0005886 plasma membrane | GO:0009941 chloroplast envelope	GO:0015450 P-P-bond-hydrolysis-driven protein transmembrane transporter activity
C17558136_1.0_30621_hexa_CACAGG_4_18_41_24_143	GO:0006886 intracellular protein transport	GO:0005622 intracellular
scaffold145952_3.0_24427_tri_ATG_7_437_457_21_857		GO:0005634 nucleus | GO:0005886 plasma membrane	GO:0003677 DNA binding
scaffold56452_2.0_27314_tetra_ATTA_6_6_29_24_434	GO:0046949 fatty-acyl-CoA biosynthetic process | GO:0001676 long-chain fatty acid metabolic process | GO:0080110 sporopollenin biosynthetic process | GO:0009805 coumarin biosynthetic process | GO:0009809 lignin biosynthetic process | GO:0009811 stilbene biosynthetic process	GO:0005737 cytoplasm	GO:0004467 long-chain fatty acid-CoA ligase activity | GO:0031956 medium-chain fatty acid-CoA ligase activity | GO:0016207 4-coumarate-CoA ligase activity
scaffold137237_2.0_29815_penta_TGGTT_4_220_239_20_638	GO:0006810 transport | GO:0009860 pollen tube growth	GO:0005773 vacuole | GO:0005886 plasma membrane | GO:0016021 integral to membrane | GO:0009507 chloroplast | GO:0048046 apoplast	GO:0005215 transporter activity
scaffold5460_2.2_14624_di_GT_10_0_19_20_484	GO:0009644 response to high light intensity | GO:0042542 response to hydrogen peroxide
C6828210_2.0_8326_di_AT_14_68_95_28_325	GO:0009750 response to fructose stimulus | GO:0007010 cytoskeleton organization | GO:0006094 gluconeogenesis | GO:0010218 response to far red light | GO:0006833 water transport | GO:0009825 multidimensional cell growth | GO:0010114 response to red light | GO:0006816 calcium ion transport | GO:0009651 response to salt stress | GO:0010498 proteasomal protein catabolic process | GO:0007033 vacuole o…	GO:0016020 membrane | GO:0005829 cytosol | GO:0005856 cytoskeleton | GO:0005634 nucleus	GO:0005515 protein binding | GO:0005524 ATP binding | GO:0005200 structural constituent of cytoskeleton
scaffold40977_2.0_17030_di_TA_10_274_293_20_309	GO:0007275 multicellular organismal development | GO:0016567 protein ubiquitination | GO:0006511 ubiquitin-dependent protein catabolic process	GO:0005634 nucleus | GO:0005739 mitochondrion	GO:0004842 ubiquitin-protein ligase activity | GO:0008270 zinc ion binding
C17879943_2.0_23615_tri_AAT_7_0_20_21_168	GO:0010498 proteasomal protein catabolic process | GO:0007010 cytoskeleton organization | GO:0006566 threonine metabolic process | GO:0009097 isoleucine biosynthetic process | GO:0006094 gluconeogenesis | GO:0006950 response to stress | GO:0006544 glycine metabolic process | GO:0006563 L-serine metabolic process	GO:0009507 chloroplast	GO:0004794 L-threonine ammonia-lyase activity | GO:0030170 pyridoxal phosphate binding | GO:0005525 GTP binding
scaffold15986_2.0_28924_penta_ATAAT_6_0_29_30_341	GO:0042991 transcription factor import into nucleus	GO:0005634 nucleus | GO:0005829 cytosol	GO:0000166 nucleotide binding | GO:0008143 poly(A) RNA binding
scaffold123100_2.2_22021_di_TC_11_366_387_22_864	GO:0006623 protein targeting to vacuole | GO:0006896 Golgi to vacuole transport | GO:0006487 protein N-linked glycosylation	GO:0016023 cytoplasmic membrane-bounded vesicle | GO:0017119 Golgi transport complex | GO:0005802 trans-Golgi network | GO:0005576 extracellular region | GO:0005783 endoplasmic reticulum | GO:0005887 integral to plasma membrane	GO:0005509 calcium ion binding | GO:0005515 protein binding | GO:0009940 amino-terminal vacuolar sorting propeptide binding
C18685851_2.0_11741_di_CT_10_402_421_20_423	GO:0015074 DNA integration		GO:0003676 nucleic acid binding
C6819210_2.0_22869_di_TG_11_4_25_22_310	GO:0006355 regulation of transcription, DNA-dependent | GO:0006388 tRNA splicing, via endonucleolytic cleavage and ligation	GO:0005634 nucleus | GO:0005667 transcription factor complex	GO:0003972 RNA ligase (ATP) activity | GO:0043565 sequence-specific DNA binding | GO:0005524 ATP binding | GO:0003700 sequence-specific DNA binding transcription factor activity | GO:0046982 protein heterodimerization activity
scaffold153597_1.5_26031_tri_TCT_7_135_155_21_358	GO:0006511 ubiquitin-dependent protein catabolic process | GO:0009960 endosperm development | GO:0009911 positive regulation of flower development | GO:0009639 response to red or far red light | GO:0009793 embryo development ending in seed dormancy	GO:0031461 cullin-RING ubiquitin ligase complex	GO:0031625 ubiquitin protein ligase binding | GO:0016874 ligase activity
C2739384_1.0_16626_di_TA_11_92_113_22_137			GO:0046872 metal ion binding
C11552953_3.0_23698_tri_ACA_8_106_129_24_228			GO:0046872 metal ion binding
C6384613_2.0_25428_tri_GTC_7_54_74_21_176	GO:0006333 chromatin assembly or disassembly	GO:0009941 chloroplast envelope
scaffold218601_2.0_26647_tetra_AAAT_5_144_163_20_525		GO:0009536 plastid
scaffold123870_2.0_6303_di_AT_14_0_27_28_435	GO:0006357 regulation of transcription from RNA polymerase II promoter | GO:0090213 regulation of radial pattern formation | GO:0040034 regulation of development, heterochronic	GO:0016592 mediator complex	GO:0001104 RNA polymerase II transcription cofactor activity
C18625595_1.0_26133_tri_TGA_7_8_28_21_342	GO:0006508 proteolysis | GO:0043086 negative regulation of catalytic activity | GO:0000023 maltose metabolic process | GO:0019252 starch biosynthetic process | GO:0007020 microtubule nucleation | GO:0019761 glucosinolate biosynthetic process | GO:0043085 positive regulation of catalytic activity | GO:0009736 cytokinin mediated signaling pathway	GO:0048196 middle lamella-containing extracellular matrix | GO:0005618 cell wall | GO:0005576 extracellular region | GO:0016020 membrane	GO:0042802 identical protein binding | GO:0004252 serine-type endopeptidase activity
C17890340_1.0_23744_tri_ACC_8_4_27_24_169	GO:0045010 actin nucleation	GO:0005884 actin filament	GO:0003676 nucleic acid binding | GO:0000166 nucleotide binding
scaffold135373_2.0_21404_di_TC_11_388_409_22_802	GO:0009753 response to jasmonic acid stimulus | GO:0034219 carbohydrate transmembrane transport | GO:0055114 oxidation-reduction process | GO:0009694 jasmonic acid metabolic process | GO:0042593 glucose homeostasis | GO:0010030 positive regulation of seed germination	GO:0016021 integral to membrane | GO:0009705 plant-type vacuole membrane | GO:0005794 Golgi apparatus | GO:0005886 plasma membrane	GO:0032440 2-alkenal reductase [NAD(P)] activity | GO:0005351 sugar:hydrogen symporter activity
C18379802_1.0_4293_di_AT_10_220_239_20_240		GO:0005634 nucleus | GO:0005739 mitochondrion | GO:0009536 plastid
scaffold89013_1.4_22086_di_TC_12_290_313_24_315			GO:0016747 transferase activity, transferring acyl groups other than amino-acyl groups
C18568358_1.0_31236_hexa_TGGATC_4_276_299_24_301	GO:0051504 diterpene phytoalexin precursor biosynthetic process pathway | GO:0055114 oxidation-reduction process | GO:0006633 fatty acid biosynthetic process | GO:0042967 acyl-carrier-protein biosynthetic process	GO:0009536 plastid | GO:0005835 fatty acid synthase complex	GO:0004316 3-oxoacyl-[acyl-carrier-protein] reductase (NADPH) activity
scaffold66316_1.9_6960_di_AT_10_0_19_20_1068	GO:0009831 plant-type cell wall modification involved in multidimensional cell growth | GO:0019953 sexual reproduction | GO:0009828 plant-type cell wall loosening | GO:0009826 unidimensional cell growth	GO:0005576 extracellular region
scaffold4274	GO:0006278 RNA-dependent DNA replication | GO:0015074 DNA integration		GO:0003964 RNA-directed DNA polymerase activity | GO:0003723 RNA binding | GO:0008270 zinc ion binding
scaffold9833_2.4_24704_tri_CAA_7_0_20_21_505	GO:0016998 cell wall macromolecule catabolic process
scaffold4658_3.8_26001_tri_TCT_8_76_99_24_396		GO:0005634 nucleus	GO:0008270 zinc ion binding
scaffold216730_1.9_23127_di_TG_11_0_21_22_522	GO:0016192 vesicle-mediated transport | GO:0006886 intracellular protein transport	GO:0016020 membrane | GO:0005622 intracellular	GO:0005484 SNAP receptor activity
scaffold31557_3.5_14204_di_GT_11_522_543_22_1813	GO:0006313 transposition, DNA-mediated	GO:0005739 mitochondrion	GO:0003677 DNA binding | GO:0008270 zinc ion binding | GO:0004803 transposase activity
C6194027_3.0_1781_di_AC_11_132_153_22_159	GO:0035556 intracellular signal transduction
scaffold190813_2.2_22669_di_TG_10_226_245_20_1818	GO:0006635 fatty acid beta-oxidation | GO:0016558 protein import into peroxisome matrix | GO:0045892 negative regulation of transcription, DNA-dependent | GO:0008284 positive regulation of cell proliferation | GO:0042023 DNA endoreduplication	GO:0009524 phragmoplast | GO:0005829 cytosol | GO:0005634 nucleus	GO:0008270 zinc ion binding | GO:0030371 translation repressor activity
scaffold188575_2.0_13657_di_GA_10_0_19_20_616	GO:0006098 pentose-phosphate shunt | GO:0010207 photosystem II assembly | GO:0015995 chlorophyll biosynthetic process | GO:0019288 isopentenyl diphosphate biosynthetic process, mevalonate-independent pathway | GO:0006364 rRNA processing | GO:0010027 thylakoid membrane organization	GO:0009706 chloroplast inner membrane | GO:0009534 chloroplast thylakoid | GO:0005739 mitochondrion
scaffold141672_2.3_10350_di_CA_10_492_511_20_513		GO:0005576 extracellular region
C11773066_4.0_578_di_GG_12_278_301_24_311			GO:0016740 transferase activity
C11814804_2.0_2069_di_AG_10_330_349_20_361	GO:0010103 stomatal complex morphogenesis | GO:0010584 pollen exine formation | GO:0060548 negative regulation of cell death | GO:0009825 multidimensional cell growth | GO:0009911 positive regulation of flower development | GO:0009729 detection of brassinosteroid stimulus | GO:0042742 defense response to bacterium | GO:0043481 anthocyanin accumulation in tissues in response to UV light | GO:00487…	GO:0016021 integral to membrane | GO:0043234 protein complex | GO:0005768 endosome | GO:0005886 plasma membrane	GO:0046982 protein heterodimerization activity | GO:0004674 protein serine/threonine kinase activity | GO:0005496 steroid binding | GO:0042803 protein homodimerization activity | GO:0005524 ATP binding
C18644251_2.0_28733_penta_AATCC_5_335_359_25_362	GO:0006355 regulation of transcription, DNA-dependent | GO:0009908 flower development | GO:0048262 determination of dorsal/ventral asymmetry	GO:0005634 nucleus | GO:0005667 transcription factor complex | GO:0000785 chromatin	GO:0003677 DNA binding | GO:0003700 sequence-specific DNA binding transcription factor activity | GO:0003682 chromatin binding
scaffold128938_2.0_10820_di_CA_14_2_29_28_438	GO:0006200 ATP catabolic process	GO:0016020 membrane	GO:0005524 ATP binding | GO:0016887 ATPase activity
scaffold148862_2.5_26202_tri_TGT_8_491_514_24_673	GO:0015991 ATP hydrolysis coupled proton transport | GO:0006119 oxidative phosphorylation	GO:0000325 plant-type vacuole | GO:0009506 plasmodesma | GO:0033179 proton-transporting V-type ATPase, V0 domain | GO:0005774 vacuolar membrane | GO:0005794 Golgi apparatus | GO:0005886 plasma membrane	GO:0046961 proton-transporting ATPase activity, rotational mechanism
C31277903_2.0_28545_penta_AAACT_4_0_19_20_335	GO:0007275 multicellular organismal development | GO:0016567 protein ubiquitination | GO:0006511 ubiquitin-dependent protein catabolic process	GO:0005634 nucleus | GO:0005739 mitochondrion	GO:0004842 ubiquitin-protein ligase activity | GO:0008270 zinc ion binding
C10957246_2.0_18291_di_TA_10_0_19_20_157	GO:0045454 cell redox homeostasis | GO:0006662 glycerol ether metabolic process | GO:0022900 electron transport chain | GO:0006118 electron transport	GO:0005739 mitochondrion	GO:0009055 electron carrier activity | GO:0015035 protein disulfide oxidoreductase activity
scaffold171694_1.5_1568_di_AC_10_368_387_20_389	GO:0006457 protein folding | GO:0006950 response to stress	GO:0016020 membrane	GO:0051082 unfolded protein binding | GO:0031072 heat shock protein binding
C17773625_2.0_24322_tri_ATC_7_136_156_21_159	GO:0009750 response to fructose stimulus | GO:0010155 regulation of proton transport | GO:0006098 pentose-phosphate shunt | GO:0009749 response to glucose stimulus | GO:0010218 response to far red light | GO:0009744 response to sucrose stimulus | GO:0006833 water transport | GO:0010114 response to red light | GO:0009651 response to salt stress | GO:0007568 aging | GO:0006542 glutamine biosyntheti…	GO:0009941 chloroplast envelope | GO:0048046 apoplast | GO:0022626 cytosolic ribosome | GO:0009570 chloroplast stroma | GO:0009535 chloroplast thylakoid membrane | GO:0005739 mitochondrion	GO:0004356 glutamate-ammonia ligase activity | GO:0005524 ATP binding
C632303_9.0_28511_penta_AAAAT_4_0_19_20_2121	GO:0006278 RNA-dependent DNA replication | GO:0015074 DNA integration | GO:0006310 DNA recombination	GO:0005739 mitochondrion	GO:0003964 RNA-directed DNA polymerase activity | GO:0003677 DNA binding | GO:0003723 RNA binding | GO:0008270 zinc ion binding
C6822790_2.0_10884_di_CA_13_148_173_26_316	GO:0009735 response to cytokinin stimulus | GO:0008152 metabolic process		GO:0016597 amino acid binding
C11510787_2.0_26016_tri_TCT_8_156_179_24_220	GO:0006355 regulation of transcription, DNA-dependent	GO:0005634 nucleus | GO:0005667 transcription factor complex	GO:0003700 sequence-specific DNA binding transcription factor activity | GO:0043565 sequence-specific DNA binding
C6868628	GO:0030097 hemopoiesis | GO:0071277 cellular response to calcium ion | GO:0010745 negative regulation of macrophage derived foam cell differentiation | GO:0071333 cellular response to glucose stimulus | GO:0045471 response to ethanol | GO:0007568 aging | GO:0008228 opsonization | GO:0006953 acute-phase response | GO:0042060 wound healing | GO:0008284 positive regulation of cell proliferation | GO…	GO:0030426 growth cone | GO:0030175 filopodium | GO:0005615 extracellular space | GO:0005886 plasma membrane | GO:0005938 cell cortex | GO:0031012 extracellular matrix | GO:0005739 mitochondrion	GO:0033265 choline binding | GO:0008270 zinc ion binding | GO:0015485 cholesterol binding | GO:0030169 low-density lipoprotein particle binding | GO:0042803 protein homodimerization activity
C18400314_1.0_25220_tri_GAA_7_4_24_21_245	GO:0040007 growth | GO:0006355 regulation of transcription, DNA-dependent	GO:0005634 nucleus	GO:0003676 nucleic acid binding | GO:0008270 zinc ion binding
scaffold207992_2.0_13480_di_GA_14_0_27_28_668	GO:0042547 cell wall modification involved in multidimensional cell growth | GO:0009814 defense response, incompatible interaction		GO:0030570 pectate lyase activity
C18704128_2.0_23049_di_TG_10_2_21_20_466		GO:0009507 chloroplast | GO:0016020 membrane
C11280130_1.0_6398_di_AT_13_0_25_26_186		GO:0019867 outer membrane | GO:0019031 viral envelope
scaffold101580_2.3_25302_tri_GAT_7_386_406_21_437		GO:0005737 cytoplasm | GO:0005634 nucleus	GO:0003723 RNA binding
scaffold198802_1.7_1990_di_AC_10_260_279_20_644	GO:0006468 protein phosphorylation | GO:0009069 serine family amino acid metabolic process		GO:0005524 ATP binding | GO:0004674 protein serine/threonine kinase activity
scaffold220216_2.0_29096_penta_CAAAT_4_415_434_20_623	GO:0006446 regulation of translational initiation	GO:0005840 ribosome	GO:0000166 nucleotide binding | GO:0003743 translation initiation factor activity
C11786109_1.0_6339_di_AT_14_0_27_28_323		GO:0000785 chromatin	GO:0003677 DNA binding | GO:0003682 chromatin binding
scaffold2490_2.0_8069_di_AT_11_388_409_22_414	GO:0019953 sexual reproduction	GO:0005576 extracellular region
scaffold39683_2.4_13330_di_GA_15_68_97_30_415	GO:0048208 COPII vesicle coating | GO:0006144 purine base metabolic process | GO:0006206 pyrimidine base metabolic process | GO:0006351 transcription, DNA-dependent	GO:0005730 nucleolus	GO:0003899 DNA-directed RNA polymerase activity
scaffold179128_1.6_30252_hexa_AATTCC_5_0_29_30_433	GO:0006355 regulation of transcription, DNA-dependent | GO:0009793 embryo development ending in seed dormancy	GO:0005829 cytosol	GO:0008270 zinc ion binding | GO:0003677 DNA binding
scaffold16529_2.2_7778_di_AT_11_554_575_22_749	GO:0010440 stomatal lineage progression | GO:0006355 regulation of transcription, DNA-dependent | GO:0006352 transcription initiation, DNA-dependent | GO:0009846 pollen germination | GO:0009793 embryo development ending in seed dormancy	GO:0005634 nucleus	GO:0003690 double-stranded DNA binding | GO:0008270 zinc ion binding | GO:0070063 RNA polymerase binding | GO:0001093 TFIIB-class transcription factor binding
scaffold101566_2.0_25050_tri_CTT_7_293_313_21_905	GO:0006007 glucose catabolic process | GO:0016192 vesicle-mediated transport | GO:0006886 intracellular protein transport | GO:0006487 protein N-linked glycosylation	GO:0005829 cytosol | GO:0009506 plasmodesma | GO:0030117 membrane coat	GO:0030276 clathrin binding
scaffold224816_1.6_18532_di_TA_10_0_19_20_796	GO:0006979 response to oxidative stress | GO:0009753 response to jasmonic acid stimulus | GO:0010224 response to UV-B | GO:0009926 auxin polar transport | GO:0009611 response to wounding | GO:0009715 chalcone biosynthetic process | GO:0031540 regulation of anthocyanin biosynthetic process | GO:0009629 response to gravity	GO:0009705 plant-type vacuole membrane | GO:0005783 endoplasmic reticulum | GO:0005634 nucleus	GO:0016210 naringenin-chalcone synthase activity
C11870142_2.0_2072_di_AG_11_568_589_22_641	GO:0046520 sphingoid biosynthetic process | GO:0016126 sterol biosynthetic process	GO:0016021 integral to membrane
C18048333_0.0_30790_hexa_CTCCGC_4_0_23_24_185	GO:0048573 photoperiodism, flowering | GO:0008652 cellular amino acid biosynthetic process | GO:0000956 nuclear-transcribed mRNA catabolic process | GO:0006221 pyrimidine nucleotide biosynthetic process | GO:0016310 phosphorylation	GO:0005737 cytoplasm | GO:0000785 chromatin	GO:0003677 DNA binding | GO:0033862 UMP kinase activity | GO:0003682 chromatin binding
scaffold189634_1.3_11099_di_CA_11_166_187_22_535		GO:0016020 membrane | GO:0005739 mitochondrion	GO:0008270 zinc ion binding
scaffold24421_2.0_14588_di_GT_13_204_229_26_299	GO:0045454 cell redox homeostasis
C18514886_3.0_1905_di_AC_10_258_277_20_278	GO:0006397 mRNA processing		GO:0003676 nucleic acid binding | GO:0000166 nucleotide binding
scaffold46403_1.9_22693_di_TG_10_786_805_20_872	GO:0006278 RNA-dependent DNA replication | GO:0006508 proteolysis | GO:0015074 DNA integration	GO:0005634 nucleus	GO:0003964 RNA-directed DNA polymerase activity | GO:0003723 RNA binding | GO:0004190 aspartic-type endopeptidase activity | GO:0008270 zinc ion binding
scaffold126505_2.0_1500_di_AC_12_12_35_24_481	GO:0015074 DNA integration		GO:0003676 nucleic acid binding
scaffold176690_2.0_9008_di_AT_11_448_469_22_475	GO:0016192 vesicle-mediated transport	GO:0000814 ESCRT II complex
scaffold33081_2.0_3738_di_AG_13_570_595_26_614		GO:0016459 myosin complex	GO:0003779 actin binding | GO:0005524 ATP binding | GO:0003774 motor activity
C11838164_2.0_24873_tri_CAT_7_300_320_21_411	GO:0006468 protein phosphorylation | GO:0009651 response to salt stress | GO:0009069 serine family amino acid metabolic process	GO:0005634 nucleus	GO:0005524 ATP binding | GO:0004674 protein serine/threonine kinase activity
C11033362_2.0_16362_di_TA_10_12_31_20_163	GO:0048364 root development | GO:0030497 fatty acid elongation | GO:0009735 response to cytokinin stimulus | GO:0010072 primary shoot apical meristem specification | GO:0006090 pyruvate metabolic process	GO:0005829 cytosol | GO:0005886 plasma membrane | GO:0009343 biotin carboxylase complex	GO:0003989 acetyl-CoA carboxylase activity | GO:0004075 biotin carboxylase activity | GO:0046872 metal ion binding | GO:0005524 ATP binding
scaffold177435_2.0_26140_tri_TGA_7_446_466_21_719	GO:0010215 cellulose microfibril organization | GO:0016049 cell growth | GO:0005975 carbohydrate metabolic process	GO:0031225 anchored to membrane	GO:0004553 hydrolase activity, hydrolyzing O-glycosyl compounds | GO:0030247 polysaccharide binding
scaffold152021_2.5_28674_penta_AAGCA_4_95_114_20_704	GO:0006486 protein glycosylation	GO:0005794 Golgi apparatus | GO:0016021 integral to membrane | GO:0009507 chloroplast | GO:0005739 mitochondrion	GO:0030246 carbohydrate binding | GO:0008378 galactosyltransferase activity
C11865684_1.0_20300_di_TA_12_6_29_24_560	GO:0006468 protein phosphorylation | GO:0034976 response to endoplasmic reticulum stress | GO:0009627 systemic acquired resistance | GO:0009697 salicylic acid biosynthetic process | GO:0009069 serine family amino acid metabolic process	GO:0046658 anchored to plasma membrane	GO:0004674 protein serine/threonine kinase activity | GO:0005524 ATP binding
C18717275_2.0_14641_di_GT_11_0_21_22_512	GO:0010228 vegetative to reproductive phase transition of meristem	GO:0005834 heterotrimeric G-protein complex | GO:0048188 Set1C/COMPASS complex	GO:0000166 nucleotide binding
scaffold38793_1.9_11538_di_CT_10_1010_1029_20_1351			GO:0046983 protein dimerization activity | GO:0003677 DNA binding
scaffold209017_2.0_12134_di_CT_14_0_27_28_675	GO:0016926 protein desumoylation
scaffold187247_1.8_26687_tetra_AAGA_6_864_887_24_889	GO:0006098 pentose-phosphate shunt | GO:0043085 positive regulation of catalytic activity | GO:0019252 starch biosynthetic process | GO:0009443 pyridoxal 5'-phosphate salvage | GO:0000023 maltose metabolic process | GO:0019761 glucosinolate biosynthetic process | GO:0042821 pyridoxal biosynthetic process | GO:0008207 C21-steroid hormone metabolic process | GO:0006000 fructose metabolic process | …	GO:0009507 chloroplast	GO:0047006 17-alpha,20-alpha-dihydroxypregn-4-en-3-one dehydrogenase activity | GO:0070402 NADPH binding | GO:0004032 alditol:NADP+ 1-oxidoreductase activity | GO:0050236 pyridoxine:NADP 4-dehydrogenase activity
scaffold136921_5.0_24701_tri_CAA_8_28_51_24_1914	GO:0016036 cellular response to phosphate starvation | GO:0055085 transmembrane transport | GO:0009737 response to abscisic acid stimulus | GO:0006817 phosphate ion transport	GO:0005773 vacuole | GO:0005886 plasma membrane | GO:0016021 integral to membrane | GO:0005634 nucleus	GO:0045735 nutrient reservoir activity | GO:0046872 metal ion binding | GO:0005315 inorganic phosphate transmembrane transporter activity | GO:0015293 symporter activity
C3188066_2.0_23869_tri_AGA_9_66_92_27_178	GO:0009190 cyclic nucleotide biosynthetic process | GO:0045943 positive regulation of transcription from RNA polymerase I promoter | GO:0000183 chromatin silencing at rDNA | GO:0006184 GTP catabolic process | GO:0006886 intracellular protein transport | GO:0016192 vesicle-mediated transport | GO:0042254 ribosome biogenesis | GO:0035556 intracellular signal transduction | GO:0006122 mitochondrial …	GO:0030123 AP-3 adaptor complex | GO:0005730 nucleolus	GO:0005515 protein binding | GO:0008270 zinc ion binding | GO:0005525 GTP binding | GO:0004386 helicase activity | GO:0003677 DNA binding | GO:0042626 ATPase activity, coupled to transmembrane movement of substances | GO:0008121 ubiquinol-cytochrome-c reductase activity | GO:0003924 GTPase activity | GO:0005524 ATP binding | GO:0016849 phosphorus-oxygen lyase activity
scaffold220749_1.5_11929_di_CT_11_246_267_22_1355	GO:0006805 xenobiotic metabolic process | GO:0009636 response to toxin		GO:0004301 epoxide hydrolase activity | GO:0033961 cis-stilbene-oxide hydrolase activity
scaffold27284_2.3_31009_hexa_GTTTTT_4_270_293_24_875	GO:0006281 DNA repair | GO:0010090 trichome morphogenesis | GO:0009908 flower development | GO:0009965 leaf morphogenesis | GO:0009826 unidimensional cell growth	GO:0005829 cytosol | GO:0005730 nucleolus | GO:0080008 CUL4 RING ubiquitin ligase complex	GO:0046872 metal ion binding
scaffold215639_2.0_22116_di_TC_10_222_241_20_608	GO:0010584 pollen exine formation | GO:0009825 multidimensional cell growth | GO:0010268 brassinosteroid homeostasis | GO:0009911 positive regulation of flower development | GO:0043481 anthocyanin accumulation in tissues in response to UV light | GO:0048767 root hair elongation | GO:0000271 polysaccharide biosynthetic process | GO:0010224 response to UV-B | GO:0048657 tapetal cell differentiation…	GO:0009507 chloroplast | GO:0005739 mitochondrion	GO:0020037 heme binding | GO:0009055 electron carrier activity | GO:0019825 oxygen binding | GO:0005506 iron ion binding | GO:0016709 oxidoreductase activity, acting on paired donors, with incorporation or reduction of molecular oxygen, NADH or NADPH as one donor, and incorporation of one atom of oxygen
C18458752_1.0_21807_di_TC_11_238_259_22_260	GO:0009809 lignin biosynthetic process | GO:0009805 coumarin biosynthetic process | GO:0009811 stilbene biosynthetic process		GO:0045551 cinnamyl-alcohol dehydrogenase activity | GO:0004022 alcohol dehydrogenase (NAD) activity | GO:0050662 coenzyme binding | GO:0000166 nucleotide binding
scaffold170576_1.0_31084_hexa_TATATG_4_0_23_24_565	GO:0016042 lipid catabolic process | GO:0046486 glycerolipid metabolic process		GO:0004806 triglyceride lipase activity
scaffold8366_2.0_23215_di_TG_10_118_137_20_329	GO:0006355 regulation of transcription, DNA-dependent | GO:0008272 sulfate transport | GO:0006388 tRNA splicing, via endonucleolytic cleavage and ligation	GO:0016021 integral to membrane | GO:0005634 nucleus | GO:0005667 transcription factor complex	GO:0015116 sulfate transmembrane transporter activity | GO:0003972 RNA ligase (ATP) activity | GO:0043565 sequence-specific DNA binding | GO:0005524 ATP binding | GO:0003700 sequence-specific DNA binding transcription factor activity | GO:0046982 protein heterodimerization activity
scaffold192301_1.7_8798_di_AT_10_334_353_20_549			GO:0008270 zinc ion binding | GO:0003676 nucleic acid binding
scaffold97020_2.0_17374_di_TA_11_16_37_22_488	GO:0048868 pollen tube development | GO:0052542 defense response by callose deposition | GO:0006012 galactose metabolic process | GO:0035556 intracellular signal transduction | GO:0009738 abscisic acid mediated signaling pathway | GO:0009723 response to ethylene stimulus | GO:0009225 nucleotide-sugar metabolic process | GO:0009832 plant-type cell wall biogenesis | GO:0019567 arabinose biosyntheti…	GO:0005794 Golgi apparatus	GO:0050373 UDP-arabinose 4-epimerase activity | GO:0000166 nucleotide binding | GO:0003978 UDP-glucose 4-epimerase activity | GO:0050662 coenzyme binding
scaffold162560_2.0_26791_tetra_ACAA_5_370_389_20_537	GO:0031348 negative regulation of defense response | GO:0009861 jasmonic acid and ethylene-dependent systemic resistance | GO:0010119 regulation of stomatal movement | GO:0009864 induced systemic resistance, jasmonic acid mediated signaling pathway | GO:0009585 red, far-red light phototransduction | GO:0010046 response to mycotoxin | GO:2000377 regulation of reactive oxygen species metabolic proc…	GO:0005773 vacuole | GO:0009507 chloroplast	GO:0070566 adenylyltransferase activity | GO:0080123 jasmonate-amino synthetase activity | GO:0019899 enzyme binding | GO:0005524 ATP binding
scaffold208103_2.0_30980_hexa_GTGACG_4_252_275_24_426	GO:0009693 ethylene biosynthetic process | GO:0009611 response to wounding | GO:0010200 response to chitin | GO:0045893 positive regulation of transcription, DNA-dependent | GO:0050832 defense response to fungus | GO:0009612 response to mechanical stimulus | GO:0009873 ethylene mediated signaling pathway	GO:0005634 nucleus | GO:0005667 transcription factor complex	GO:0003677 DNA binding | GO:0003700 sequence-specific DNA binding transcription factor activity
scaffold75862_2.3_25228_tri_GAA_7_186_206_21_777		GO:0005634 nucleus	GO:0008270 zinc ion binding
scaffold126396_2.0_26718_tetra_AATA_8_302_333_32_413	GO:0006278 RNA-dependent DNA replication | GO:0006508 proteolysis | GO:0015074 DNA integration		GO:0003964 RNA-directed DNA polymerase activity | GO:0003723 RNA binding | GO:0004190 aspartic-type endopeptidase activity
scaffold29118_2.5_22877_di_TG_10_478_497_20_510		GO:0005886 plasma membrane
C11787255_2.0_17988_di_TA_11_188_209_22_324	GO:0019375 galactolipid biosynthetic process | GO:0045892 negative regulation of transcription, DNA-dependent | GO:0016036 cellular response to phosphate starvation | GO:0006470 protein dephosphorylation	GO:0005739 mitochondrion | GO:0016020 membrane | GO:0005783 endoplasmic reticulum | GO:0008287 protein serine/threonine phosphatase complex	GO:0004722 protein serine/threonine phosphatase activity
scaffold154208_2.3_17944_di_TA_11_122_143_22_506	GO:0006355 regulation of transcription, DNA-dependent | GO:0009908 flower development | GO:0009947 centrolateral axis specification | GO:0009943 adaxial/abaxial axis specification | GO:0010865 stipule development | GO:0048513 organ development | GO:0008283 cell proliferation	GO:0005634 nucleus | GO:0005667 transcription factor complex	GO:0043565 sequence-specific DNA binding | GO:0003700 sequence-specific DNA binding transcription factor activity
scaffold76921_2.6_31312_hexa_TTCCTG_4_426_449_24_1131	GO:0030001 metal ion transport		GO:0046872 metal ion binding
C18549644_2.0_287_di_AA_10_272_291_20_292	GO:0045492 xylan biosynthetic process | GO:0010413 glucuronoxylan metabolic process | GO:0055114 oxidation-reduction process		GO:0051903 S-(hydroxymethyl)glutathione dehydrogenase activity | GO:0008270 zinc ion binding | GO:0000166 nucleotide binding
scaffold156707_1.5_25195_tri_GAA_7_346_366_21_856		GO:0080008 CUL4 RING ubiquitin ligase complex	GO:0000166 nucleotide binding
C18647127_3.0_1578_di_AC_10_6_25_20_365	GO:0006869 lipid transport		GO:0008289 lipid binding
scaffold172179_1.2_9692_di_AT_10_680_699_20_700	GO:0080110 sporopollenin biosynthetic process | GO:0022900 electron transport chain | GO:0006118 electron transport | GO:0006631 fatty acid metabolic process	GO:0016023 cytoplasmic membrane-bounded vesicle	GO:0009055 electron carrier activity | GO:0005506 iron ion binding | GO:0020037 heme binding | GO:0019825 oxygen binding | GO:0018685 alkane 1-monooxygenase activity | GO:0070330 aromatase activity
scaffold147386_2.0_29341_penta_GAAAT_4_315_334_20_590	GO:0015819 lysine transport | GO:0015812 gamma-aminobutyric acid transport | GO:0003333 amino acid transmembrane transport | GO:0015813 L-glutamate transport | GO:0015809 arginine transport | GO:0015808 L-alanine transport	GO:0005739 mitochondrion | GO:0016021 integral to membrane	GO:0015185 L-gamma-aminobutyric acid transmembrane transporter activity | GO:0015189 L-lysine transmembrane transporter activity | GO:0015180 L-alanine transmembrane transporter activity | GO:0015181 arginine transmembrane transporter activity | GO:0005313 L-glutamate transmembrane transporter activity
scaffold4332_9.4_27191_tetra_ATCT_7_1406_1433_28_1695	GO:0030097 hemopoiesis | GO:0071277 cellular response to calcium ion | GO:0010745 negative regulation of macrophage derived foam cell differentiation | GO:0071333 cellular response to glucose stimulus | GO:0045471 response to ethanol | GO:0007568 aging | GO:0008228 opsonization | GO:0006953 acute-phase response | GO:0042060 wound healing | GO:0008284 positive regulation of cell proliferation | GO…	GO:0030426 growth cone | GO:0030175 filopodium | GO:0005615 extracellular space | GO:0005886 plasma membrane | GO:0005938 cell cortex | GO:0031012 extracellular matrix | GO:0005739 mitochondrion	GO:0033265 choline binding | GO:0008270 zinc ion binding | GO:0015485 cholesterol binding | GO:0030169 low-density lipoprotein particle binding | GO:0042803 protein homodimerization activity
scaffold227538_2.0_27510_tetra_CATT_5_674_693_20_781	GO:0007017 microtubule-based process	GO:0005875 microtubule associated complex | GO:0005874 microtubule	GO:0003777 microtubule motor activity | GO:0005515 protein binding
scaffold75753_1.5_17522_di_TA_10_142_161_20_580	GO:0009607 response to biotic stimulus | GO:0006952 defense response
C18637465_2.0_2675_di_AG_11_0_21_22_354	GO:0009555 pollen development | GO:0071805 potassium ion transmembrane transport	GO:0005886 plasma membrane | GO:0005774 vacuolar membrane | GO:0016021 integral to membrane	GO:0015079 potassium ion transmembrane transporter activity
scaffold73319_1.7_23388_tri_AAG_7_126_146_21_496		GO:0005634 nucleus | GO:0005737 cytoplasm
C17377333_1.0_29157_penta_CCAAA_4_110_129_20_133	GO:0016051 carbohydrate biosynthetic process	GO:0016021 integral to membrane | GO:0005794 Golgi apparatus	GO:0008375 acetylglucosaminyltransferase activity
C11720241_0.0_4350_di_AT_12_250_273_24_281	GO:0010589 leaf proximal/distal pattern formation | GO:0007267 cell-cell signaling | GO:0006457 protein folding | GO:0009944 polarity specification of adaxial/abaxial axis | GO:0001510 RNA methylation | GO:0010093 specification of floral organ identity | GO:0048453 sepal formation | GO:0009855 determination of bilateral symmetry | GO:0006342 chromatin silencing | GO:0009965 leaf morphogenesis | G…	GO:0005634 nucleus | GO:0005739 mitochondrion	GO:0008171 O-methyltransferase activity | GO:0003725 double-stranded RNA binding | GO:0008173 RNA methyltransferase activity
scaffold84887_2.0_27674_tetra_GATT_8_448_479_32_516			GO:0005509 calcium ion binding
C11852624_1.0_19454_di_TA_12_0_23_24_463	GO:0009750 response to fructose stimulus | GO:0005975 carbohydrate metabolic process | GO:0009744 response to sucrose stimulus | GO:0006090 pyruvate metabolic process	GO:0005737 cytoplasm	GO:0004462 lactoylglutathione lyase activity | GO:0051213 dioxygenase activity
C17708032_2.0_13664_di_GA_10_0_19_20_153	GO:0048451 petal formation | GO:0048453 sepal formation	GO:0005737 cytoplasm
scaffold109227_2.3_13046_di_GA_11_1914_1935_22_1936	GO:0006281 DNA repair | GO:0006278 RNA-dependent DNA replication | GO:0009630 gravitropism	GO:0005739 mitochondrion	GO:0003723 RNA binding | GO:0004519 endonuclease activity | GO:0008026 ATP-dependent helicase activity | GO:0003964 RNA-directed DNA polymerase activity | GO:0003677 DNA binding | GO:0005524 ATP binding
scaffold178557_2.7_13315_di_GA_13_1236_1261_26_1263	GO:0006275 regulation of DNA replication | GO:0051567 histone H3-K9 methylation | GO:0010389 regulation of G2/M transition of mitotic cell cycle | GO:0006342 chromatin silencing | GO:0007020 microtubule nucleation | GO:0007018 microtubule-based movement	GO:0005874 microtubule | GO:0005886 plasma membrane | GO:0005871 kinesin complex | GO:0005634 nucleus | GO:0045298 tubulin complex	GO:0003777 microtubule motor activity | GO:0008017 microtubule binding | GO:0005524 ATP binding
scaffold169860_2.0_22578_di_TC_10_148_167_20_392	GO:0051788 response to misfolded protein | GO:0006312 mitotic recombination | GO:0007131 reciprocal meiotic recombination | GO:0043161 proteasomal ubiquitin-dependent protein catabolic process | GO:0010252 auxin homeostasis | GO:0009793 embryo development ending in seed dormancy | GO:0045132 meiotic chromosome segregation | GO:0042138 meiotic DNA double-strand break formation | GO:0051510 regulat…	GO:0005680 anaphase-promoting complex | GO:0005739 mitochondrion	GO:0004842 ubiquitin-protein ligase activity
C18662697_2.0_26979_tetra_AGAT_5_270_289_20_385	GO:0055114 oxidation-reduction process | GO:0042742 defense response to bacterium | GO:0050665 hydrogen peroxide biosynthetic process	GO:0005777 peroxisome | GO:0009570 chloroplast stroma | GO:0005773 vacuole | GO:0022626 cytosolic ribosome | GO:0016020 membrane | GO:0005634 nucleus | GO:0048046 apoplast | GO:0009339 glycolate oxidase complex	GO:0052853 long-chain-(S)-2-hydroxy-long-chain-acid oxidase activity | GO:0008891 glycolate oxidase activity | GO:0052854 medium-chain-(S)-2-hydroxy-acid oxidase activity | GO:0052852 very-long-chain-(S)-2-hydroxy-acid oxidase activity | GO:0010181 FMN binding
scaffold10148_5.6_29674_penta_TATTT_5_25_49_25_1765	GO:0006278 RNA-dependent DNA replication | GO:0015074 DNA integration		GO:0003964 RNA-directed DNA polymerase activity | GO:0003723 RNA binding | GO:0008270 zinc ion binding
scaffold14904_2.0_4286_di_AT_13_394_419_26_790	GO:0016567 protein ubiquitination		GO:0004842 ubiquitin-protein ligase activity
scaffold216375_2.4_10491_di_CA_13_514_539_26_892	GO:0009639 response to red or far red light	GO:0005634 nucleus
C2841571_1.0_24361_tri_ATC_7_59_79_21_143	GO:0006355 regulation of transcription, DNA-dependent	GO:0005634 nucleus | GO:0005667 transcription factor complex	GO:0003700 sequence-specific DNA binding transcription factor activity | GO:0003677 DNA binding
scaffold169582_1.7_7848_di_AT_11_122_143_22_660		GO:0005739 mitochondrion
C208460_6.0_301_di_AA_31_0_61_62_127	GO:0006334 nucleosome assembly	GO:0000786 nucleosome	GO:0003677 DNA binding
scaffold191913_2.4_22867_di_TG_11_1596_1617_22_1618		GO:0005739 mitochondrion | GO:0005886 plasma membrane
scaffold106298_2.4_26346_tri_TTA_7_265_285_21_366	GO:0042326 negative regulation of phosphorylation | GO:0009741 response to brassinosteroid stimulus		GO:0019210 kinase inhibitor activity
scaffold148304_1.3_28777_penta_ACAAA_4_665_684_20_685	GO:0006979 response to oxidative stress | GO:0051707 response to other organism | GO:0000041 transition metal ion transport | GO:0055114 oxidation-reduction process | GO:0006804 peroxidase reaction	GO:0005618 cell wall	GO:0046872 metal ion binding | GO:0020037 heme binding | GO:0004601 peroxidase activity
scaffold205567_2.0_29928_penta_TTCGA_4_130_149_20_410		GO:0005794 Golgi apparatus
C18660359_2.0_11405_di_CT_10_362_381_20_382	GO:0010200 response to chitin | GO:0006355 regulation of transcription, DNA-dependent	GO:0005634 nucleus	GO:0003677 DNA binding
scaffold59649_2.0_18576_di_TA_10_0_19_20_307	GO:0009630 gravitropism | GO:0009880 embryonic pattern specification | GO:0009744 response to sucrose stimulus | GO:2000034 regulation of seed maturation | GO:0048825 cotyledon development | GO:0051301 cell division | GO:0045892 negative regulation of transcription, DNA-dependent | GO:0010564 regulation of cell cycle process | GO:0010030 positive regulation of seed germination | GO:0045595 regula…	GO:0005634 nucleus | GO:0005739 mitochondrion | GO:0005667 transcription factor complex	GO:0005515 protein binding | GO:0008270 zinc ion binding | GO:0003677 DNA binding | GO:0003700 sequence-specific DNA binding transcription factor activity
C18495295_2.0_27020_tetra_ATAA_5_136_155_20_272	GO:0006909 phagocytosis	GO:0005856 cytoskeleton | GO:0005737 cytoplasm
C11088392_0.0_19529_di_TA_11_0_21_22_167			GO:0046872 metal ion binding
C11786793_1.0_11876_di_CT_12_300_323_24_324	GO:0006355 regulation of transcription, DNA-dependent	GO:0005667 transcription factor complex	GO:0003700 sequence-specific DNA binding transcription factor activity | GO:0043565 sequence-specific DNA binding
C11709274_2.0_15719_di_TA_11_152_173_22_276	GO:0009640 photomorphogenesis | GO:0009220 pyrimidine ribonucleotide biosynthetic process | GO:0010388 cullin deneddylation | GO:0006446 regulation of translational initiation	GO:0005829 cytosol | GO:0005850 eukaryotic translation initiation factor 2 complex | GO:0005634 nucleus | GO:0005840 ribosome	GO:0003743 translation initiation factor activity
C31244578_3.0_28972_penta_ATCAA_4_0_19_20_309	GO:0006446 regulation of translational initiation	GO:0005840 ribosome	GO:0000166 nucleotide binding | GO:0003743 translation initiation factor activity
C6797784_2.0_3014_di_AG_12_262_285_24_287	GO:0006979 response to oxidative stress | GO:0006144 purine base metabolic process	GO:0005634 nucleus | GO:0005829 cytosol	GO:0047631 ADP-ribose diphosphatase activity | GO:0051287 NAD binding | GO:0003676 nucleic acid binding | GO:0008270 zinc ion binding
scaffold74101_2.0_25189_tri_GAA_7_99_119_21_732		GO:0005634 nucleus
C18693452_2.0_18581_di_TA_10_0_19_20_439	GO:0006741 NADP biosynthetic process | GO:0019674 NAD metabolic process | GO:0016310 phosphorylation | GO:0006769 nicotinamide metabolic process | GO:0046497 nicotinate nucleotide metabolic process	GO:0009507 chloroplast	GO:0005516 calmodulin binding | GO:0005524 ATP binding | GO:0003951 NAD+ kinase activity
scaffold216579_3.0_29840_penta_TGTTT_4_430_449_20_768	GO:0009624 response to nematode | GO:0034219 carbohydrate transmembrane transport | GO:0015706 nitrate transport | GO:0015711 organic anion transport | GO:0006817 phosphate ion transport	GO:0005794 Golgi apparatus | GO:0016023 cytoplasmic membrane-bounded vesicle | GO:0005886 plasma membrane | GO:0016021 integral to membrane	GO:0005315 inorganic phosphate transmembrane transporter activity | GO:0005351 sugar:hydrogen symporter activity | GO:0008514 organic anion transmembrane transporter activity
scaffold93091_1.5_2496_di_AG_17_0_33_34_317	GO:0006278 RNA-dependent DNA replication | GO:0006446 regulation of translational initiation	GO:0016023 cytoplasmic membrane-bounded vesicle | GO:0005829 cytosol | GO:0005840 ribosome	GO:0003964 RNA-directed DNA polymerase activity | GO:0003743 translation initiation factor activity
scaffold110778_2.1_25863_tri_TCA_10_0_29_30_737	GO:0006468 protein phosphorylation | GO:0009960 endosperm development | GO:0006508 proteolysis | GO:0009069 serine family amino acid metabolic process	GO:0005829 cytosol | GO:0009507 chloroplast	GO:0004674 protein serine/threonine kinase activity | GO:0004177 aminopeptidase activity | GO:0005524 ATP binding
scaffold162365_2.0_9399_di_AT_14_196_223_28_996	GO:0006508 proteolysis | GO:0015074 DNA integration | GO:0006950 response to stress | GO:0006278 RNA-dependent DNA replication	GO:0009507 chloroplast	GO:0008270 zinc ion binding | GO:0003676 nucleic acid binding | GO:0003964 RNA-directed DNA polymerase activity | GO:0004222 metalloendopeptidase activity | GO:0005524 ATP binding
C31340228_1.0_27528_tetra_CCTT_5_0_19_20_416	GO:0009684 indoleacetic acid biosynthetic process | GO:0055114 oxidation-reduction process | GO:0030308 negative regulation of cell growth | GO:0042742 defense response to bacterium | GO:0009723 response to ethylene stimulus	GO:0009535 chloroplast thylakoid membrane | GO:0005783 endoplasmic reticulum | GO:0005634 nucleus | GO:0005886 plasma membrane	GO:0005496 steroid binding | GO:0032440 2-alkenal reductase [NAD(P)] activity | GO:0020037 heme binding
scaffold95311_2.0_27470_tetra_CATA_5_676_695_20_749	GO:0051276 chromosome organization | GO:0035196 production of miRNAs involved in gene silencing by miRNA | GO:0000398 nuclear mRNA splicing, via spliceosome | GO:0043687 post-translational protein modification | GO:0009410 response to xenobiotic stimulus | GO:0030422 production of siRNA involved in RNA interference | GO:0008284 positive regulation of cell proliferation | GO:0045893 positive regul…	GO:0005634 nucleus	GO:0008270 zinc ion binding | GO:0003727 single-stranded RNA binding
C18662877_1.0_8056_di_AT_10_364_383_20_385	GO:0006468 protein phosphorylation | GO:0006508 proteolysis | GO:0009069 serine family amino acid metabolic process	GO:0016021 integral to membrane | GO:0009506 plasmodesma | GO:0005634 nucleus	GO:0004674 protein serine/threonine kinase activity | GO:0005524 ATP binding | GO:0004252 serine-type endopeptidase activity
scaffold62483_1.8_13801_di_GA_10_464_483_20_935	GO:0048364 root development | GO:0050826 response to freezing | GO:0006406 mRNA export from nucleus | GO:0009220 pyrimidine ribonucleotide biosynthetic process | GO:0006355 regulation of transcription, DNA-dependent | GO:0048825 cotyledon development | GO:0009753 response to jasmonic acid stimulus | GO:0051301 cell division | GO:0009640 photomorphogenesis | GO:0010564 regulation of cell cycle pro…	GO:0005634 nucleus | GO:0005667 transcription factor complex	GO:0042802 identical protein binding | GO:0003677 DNA binding | GO:0003700 sequence-specific DNA binding transcription factor activity
C11842446_2.0_3150_di_AG_10_8_27_20_424	GO:0043247 telomere maintenance in response to DNA damage | GO:0010332 response to gamma radiation | GO:0032504 multicellular organism reproduction | GO:0045132 meiotic chromosome segregation | GO:0042138 meiotic DNA double-strand break formation | GO:0007062 sister chromatid cohesion | GO:0007129 synapsis | GO:0007131 reciprocal meiotic recombination | GO:0032204 regulation of telomere maintenan…	GO:0016021 integral to membrane | GO:0005783 endoplasmic reticulum
scaffold217430_1.7_29730_penta_TCGGC_4_290_309_20_808	GO:0008152 metabolic process	GO:0009536 plastid	GO:0030170 pyridoxal phosphate binding | GO:0003824 catalytic activity
scaffold206742_2.0_21179_di_TC_10_334_353_20_571	GO:0006200 ATP catabolic process | GO:0015716 organic phosphonate transport | GO:0015748 organophosphate ester transport	GO:0016020 membrane	GO:0015416 organic phosphonate transmembrane-transporting ATPase activity | GO:0005524 ATP binding
scaffold133897_1.3_28975_penta_ATCAC_4_60_79_20_385	GO:0009753 response to jasmonic acid stimulus | GO:0009739 response to gibberellin stimulus | GO:0009626 plant-type hypersensitive response | GO:0006355 regulation of transcription, DNA-dependent | GO:0009751 response to salicylic acid stimulus | GO:0009617 response to bacterium | GO:0009733 response to auxin stimulus | GO:0042761 very long-chain fatty acid biosynthetic process | GO:0009723 respo…	GO:0005634 nucleus | GO:0005667 transcription factor complex | GO:0000785 chromatin	GO:0003677 DNA binding | GO:0005515 protein binding | GO:0003700 sequence-specific DNA binding transcription factor activity | GO:0003682 chromatin binding
scaffold117153_2.7_25193_tri_GAA_7_546_566_21_569	GO:0010103 stomatal complex morphogenesis | GO:0006399 tRNA metabolic process | GO:0045036 protein targeting to chloroplast | GO:0035304 regulation of protein dephosphorylation | GO:0010207 photosystem II assembly | GO:0009902 chloroplast relocation | GO:0009965 leaf morphogenesis | GO:0030154 cell differentiation | GO:0045893 positive regulation of transcription, DNA-dependent | GO:0042793 trans…	GO:0009507 chloroplast | GO:0009508 plastid chromosome
scaffold158112_1.6_753_di_TT_11_658_679_22_681	GO:0008152 metabolic process	GO:0016020 membrane | GO:0005794 Golgi apparatus	GO:0003824 catalytic activity
scaffold60230_2.3_30224_hexa_AATCAA_6_90_125_36_384	GO:0006810 transport | GO:0001522 pseudouridine synthesis | GO:0019288 isopentenyl diphosphate biosynthetic process, mevalonate-independent pathway | GO:0006396 RNA processing		GO:0009982 pseudouridine synthase activity | GO:0003723 RNA binding | GO:0005215 transporter activity
scaffold172257_2.0_16358_di_TA_10_110_129_20_308	GO:0006012 galactose metabolic process | GO:0006027 glycosaminoglycan catabolic process | GO:0006687 glycosphingolipid metabolic process | GO:0046486 glycerolipid metabolic process	GO:0005618 cell wall | GO:0009341 beta-galactosidase complex	GO:0030246 carbohydrate binding | GO:0004565 beta-galactosidase activity | GO:0043169 cation binding
scaffold157146_2.6_10860_di_CA_10_76_95_20_326			GO:0003676 nucleic acid binding | GO:0000166 nucleotide binding
scaffold101017_2.9_20738_di_TA_14_116_143_28_1176	GO:0009695 jasmonic acid biosynthetic process | GO:0055114 oxidation-reduction process | GO:0006633 fatty acid biosynthetic process | GO:0042967 acyl-carrier-protein biosynthetic process	GO:0005777 peroxisome | GO:0005836 fatty-acyl-CoA synthase complex	GO:0004321 fatty-acyl-CoA synthase activity | GO:0016874 ligase activity | GO:0047077 Photinus-luciferin 4-monooxygenase (ATP-hydrolyzing) activity
scaffold23588_2.4_2019_di_AG_13_124_149_26_300	GO:0006412 translation | GO:0042254 ribosome biogenesis	GO:0005840 ribosome	GO:0003735 structural constituent of ribosome
C11839234_2.0_11528_di_CT_13_110_135_26_414	GO:0000278 mitotic cell cycle | GO:0031087 deadenylation-independent decapping of nuclear-transcribed mRNA | GO:0006396 RNA processing | GO:0055114 oxidation-reduction process	GO:0000932 cytoplasmic mRNA processing body | GO:0005634 nucleus	GO:0050072 m7G(5')pppN diphosphatase activity | GO:0032440 2-alkenal reductase [NAD(P)] activity | GO:0042803 protein homodimerization activity
scaffold218655_2.4_12309_di_CT_13_222_247_26_576	GO:0010413 glucuronoxylan metabolic process | GO:0006511 ubiquitin-dependent protein catabolic process | GO:0016567 protein ubiquitination | GO:0045492 xylan biosynthetic process | GO:0007165 signal transduction	GO:0005829 cytosol | GO:0016021 integral to membrane | GO:0000151 ubiquitin ligase complex	GO:0004871 signal transducer activity | GO:0034450 ubiquitin-ubiquitin ligase activity
scaffold219336_3.5_8909_di_AT_10_1066_1085_20_1087	GO:0055069 zinc ion homeostasis | GO:0060003 copper ion export | GO:0006754 ATP biosynthetic process | GO:0015691 cadmium ion transport | GO:0006829 zinc ion transport	GO:0005774 vacuolar membrane | GO:0016021 integral to membrane | GO:0005886 plasma membrane	GO:0004008 copper-exporting ATPase activity | GO:0046872 metal ion binding | GO:0015434 cadmium-transporting ATPase activity | GO:0016463 zinc-exporting ATPase activity | GO:0005524 ATP binding
scaffold106313_2.2_24966_tri_CTA_8_465_488_24_933	GO:0009220 pyrimidine ribonucleotide biosynthetic process
scaffold166308_2.6_28155_tetra_TCTA_5_452_471_20_475	GO:0030036 actin cytoskeleton organization	GO:0005856 cytoskeleton | GO:0005737 cytoplasm	GO:0003779 actin binding
scaffold42211_4.9_7911_di_AT_11_2330_2351_22_2511	GO:0006952 defense response | GO:0006278 RNA-dependent DNA replication | GO:0006508 proteolysis | GO:0007165 signal transduction | GO:0006351 transcription, DNA-dependent | GO:0048544 recognition of pollen | GO:0015074 DNA integration | GO:0006144 purine base metabolic process | GO:0006206 pyrimidine base metabolic process	GO:0005737 cytoplasm | GO:0005730 nucleolus	GO:0003899 DNA-directed RNA polymerase activity | GO:0017111 nucleoside-triphosphatase activity | GO:0003723 RNA binding | GO:0043531 ADP binding | GO:0003964 RNA-directed DNA polymerase activity | GO:0003677 DNA binding | GO:0005524 ATP binding | GO:0004190 aspartic-type endopeptidase activity
scaffold207169_2.0_19563_di_TA_11_0_21_22_482	GO:0006007 glucose catabolic process | GO:0006511 ubiquitin-dependent protein catabolic process | GO:0009755 hormone-mediated signaling pathway | GO:0006499 N-terminal protein myristoylation | GO:0016579 protein deubiquitination	GO:0005737 cytoplasm | GO:0005634 nucleus	GO:0004221 ubiquitin thiolesterase activity | GO:0016758 transferase activity, transferring hexosyl groups | GO:0004843 ubiquitin-specific protease activity
scaffold90217_2.1_24708_tri_CAA_7_952_972_21_1332	GO:0048193 Golgi vesicle transport	GO:0016020 membrane | GO:0005634 nucleus
scaffold116153_1.0_9043_di_AT_13_252_277_26_360	GO:0006468 protein phosphorylation | GO:0009651 response to salt stress | GO:0009069 serine family amino acid metabolic process	GO:0005886 plasma membrane	GO:0005524 ATP binding | GO:0004674 protein serine/threonine kinase activity
scaffold157068_1.8_21506_di_TC_11_356_377_22_378	GO:0009086 methionine biosynthetic process | GO:0035999 tetrahydrofolate interconversion | GO:0055114 oxidation-reduction process	GO:0005829 cytosol	GO:0004489 methylenetetrahydrofolate reductase (NADPH) activity
scaffold30737_2.8_16815_di_TA_13_356_381_26_1126	GO:0015074 DNA integration		GO:0003676 nucleic acid binding | GO:0008270 zinc ion binding
scaffold45753_2.2_6777_di_AT_11_0_21_22_1054	GO:0006468 protein phosphorylation | GO:0009960 endosperm development | GO:0006508 proteolysis | GO:0009069 serine family amino acid metabolic process	GO:0016021 integral to membrane | GO:0005737 cytoplasm	GO:0004674 protein serine/threonine kinase activity | GO:0004177 aminopeptidase activity | GO:0005524 ATP binding
scaffold13468_2.1_30457_hexa_ATAGGG_4_18_41_24_794	GO:0000911 cytokinesis by cell plate formation | GO:0006810 transport | GO:0000226 microtubule cytoskeleton organization | GO:0006486 protein glycosylation	GO:0005829 cytosol | GO:0005739 mitochondrion | GO:0009506 plasmodesma	GO:0003723 RNA binding | GO:0004004 ATP-dependent RNA helicase activity | GO:0005524 ATP binding
C11868867_2.0_24751_tri_CAC_8_395_418_24_611	GO:0006261 DNA-dependent DNA replication
scaffold9695_2.1_24804_tri_CAT_9_245_271_27_785	GO:0006468 protein phosphorylation | GO:0080167 response to karrikin	GO:0016021 integral to membrane | GO:0005634 nucleus	GO:0004672 protein kinase activity | GO:0005524 ATP binding | GO:0008270 zinc ion binding
scaffold215537_2.6_9833_di_AT_12_200_223_24_1167	GO:0055069 zinc ion homeostasis | GO:0006754 ATP biosynthetic process | GO:0015691 cadmium ion transport | GO:0006829 zinc ion transport	GO:0005774 vacuolar membrane | GO:0016021 integral to membrane | GO:0005886 plasma membrane	GO:0046872 metal ion binding | GO:0015434 cadmium-transporting ATPase activity | GO:0016463 zinc-exporting ATPase activity | GO:0005524 ATP binding
C18477779_1.0_21626_di_TC_10_246_265_20_266	GO:0031348 negative regulation of defense response | GO:0019684 photosynthesis, light reaction | GO:0015700 arsenite transport | GO:0009595 detection of biotic stimulus | GO:0009867 jasmonic acid mediated signaling pathway | GO:0009697 salicylic acid biosynthetic process | GO:0009862 systemic acquired resistance, salicylic acid mediated signaling pathway | GO:0010363 regulation of plant-type hype…	GO:0005829 cytosol	GO:0071992 phytochelatin transmembrane transporter activity | GO:0015446 arsenite-transmembrane transporting ATPase activity | GO:0046870 cadmium ion binding | GO:0005507 copper ion binding | GO:0016756 glutathione gamma-glutamylcysteinyltransferase activity
C18608872_2.0_27217_tetra_ATGA_5_54_73_20_327		GO:0016021 integral to membrane | GO:0005739 mitochondrion
C507821_3.0_12176_di_CT_28_0_55_56_114	GO:0055085 transmembrane transport | GO:0055114 oxidation-reduction process | GO:0006457 protein folding | GO:0006200 ATP catabolic process	GO:0016021 integral to membrane | GO:0005737 cytoplasm	GO:0042626 ATPase activity, coupled to transmembrane movement of substances | GO:0005543 phospholipid binding | GO:0016491 oxidoreductase activity | GO:0005524 ATP binding
scaffold95668_2.3_27001_tetra_AGTT_5_278_297_20_561	GO:0032508 DNA duplex unwinding | GO:0006281 DNA repair | GO:0000723 telomere maintenance	GO:0005657 replication fork	GO:0003678 DNA helicase activity
scaffold123061_2.0_29316_penta_GAAAA_4_385_404_20_436	GO:0009408 response to heat | GO:0006355 regulation of transcription, DNA-dependent	GO:0005634 nucleus | GO:0005667 transcription factor complex	GO:0003700 sequence-specific DNA binding transcription factor activity | GO:0043565 sequence-specific DNA binding
scaffold98920_2.0_31176_hexa_TCTAGT_4_666_689_24_801	GO:0055114 oxidation-reduction process | GO:0019375 galactolipid biosynthetic process | GO:0042631 cellular response to water deprivation | GO:0010583 response to cyclopentenone | GO:0009407 toxin catabolic process | GO:0016036 cellular response to phosphate starvation | GO:0019745 pentacyclic triterpenoid biosynthetic process | GO:0016126 sterol biosynthetic process | GO:0006118 electron transpo…	GO:0016023 cytoplasmic membrane-bounded vesicle | GO:0005576 extracellular region	GO:0009055 electron carrier activity | GO:0004497 monooxygenase activity | GO:0019825 oxygen binding | GO:0020037 heme binding | GO:0000249 C-22 sterol desaturase activity | GO:0005506 iron ion binding
C17054918_1.0_15996_di_TA_10_98_117_20_118			GO:0003676 nucleic acid binding
scaffold26869_2.0_10622_di_CA_10_18_37_20_326		GO:0005886 plasma membrane
scaffold104381_2.0_16096_di_TA_12_386_409_24_411	GO:0006073 cellular glucan metabolic process	GO:0048046 apoplast | GO:0005618 cell wall	GO:0004553 hydrolase activity, hydrolyzing O-glycosyl compounds | GO:0016762 xyloglucan:xyloglucosyl transferase activity
scaffold35218_2.3_14733_di_GT_11_76_97_22_1163	GO:0006508 proteolysis | GO:0015074 DNA integration | GO:0006310 DNA recombination		GO:0004252 serine-type endopeptidase activity | GO:0003677 DNA binding | GO:0008270 zinc ion binding
scaffold126667_1.1_29114_penta_CACCA_5_470_494_25_618			GO:0008253 5'-nucleotidase activity | GO:0046872 metal ion binding
scaffold159990_2.0_7017_di_AT_10_0_19_20_416	GO:0005992 trehalose biosynthetic process | GO:0006007 glucose catabolic process | GO:0005982 starch metabolic process | GO:0005985 sucrose metabolic process	GO:0005829 cytosol	GO:0003825 alpha,alpha-trehalose-phosphate synthase (UDP-forming) activity | GO:0004805 trehalose-phosphatase activity
scaffold37110_2.0_15290_di_TA_12_10_33_24_542	GO:0055114 oxidation-reduction process | GO:0009750 response to fructose stimulus | GO:0009414 response to water deprivation | GO:0009408 response to heat | GO:0010115 regulation of abscisic acid biosynthetic process | GO:0051504 diterpene phytoalexin precursor biosynthetic process pathway | GO:0006561 proline biosynthetic process | GO:0010182 sugar mediated signaling pathway | GO:0006699 bile ac…	GO:0005829 cytosol | GO:0009536 plastid	GO:0000166 nucleotide binding | GO:0010301 xanthoxin dehydrogenase activity | GO:0047044 androstan-3-alpha,17-beta-diol dehydrogenase activity
C18711463_1.0_28628_penta_AACCA_4_465_484_20_489	GO:0006468 protein phosphorylation | GO:0009069 serine family amino acid metabolic process	GO:0016021 integral to membrane	GO:0005524 ATP binding | GO:0004703 G-protein coupled receptor kinase activity
C18710323_2.0_1750_di_AC_10_464_483_20_485	GO:0009639 response to red or far red light	GO:0005634 nucleus
scaffold206463_1.6_31046_hexa_TACCAT_4_288_311_24_479	GO:0006511 ubiquitin-dependent protein catabolic process | GO:0016579 protein deubiquitination		GO:0004221 ubiquitin thiolesterase activity
[truncated: 186 more rows]

## Sheet: Domain
Query ID	Domain Hit	Domain short name	Domain url	Domain coverage	e value
C11875404	pfam00194	Carb_anhydrase	http://pfam.sanger.ac.uk/family/PF00194	0.9958
C1490477	pfam00164	Ribosomal_S12	http://pfam.sanger.ac.uk/family/PF00164	0.9918	2e-43
[truncated: 372 more rows]

## Sheet: Enzyme
Query ID	Enzyme url	e value
[truncated: 11 more rows]
