# Supplementary material for: Development of Genomic Microsatellite Markers in Carthamus tinctorius L. (Safflower) Using Next Generation Sequencing and Assessment of Their Cross-Species Transferability and Utility for Diversity Analysis
Source: PLoS One. 2015 Aug 19;10(8):e0135443. doi: 10.1371/journal.pone.0135443 (PMC4545945; doi:10.1371/journal.pone.0135443)
Supplement: S2 Table — (XLSX) [file pone.0135443.s003.xlsx]

## Sheet: Sheet1
Highlighted primers are the polymorphic microsatellite markers
S.No.	Primer Name	GenBank Accession number	Forward Primer	Reverse Primer	Product Size(bp)	Repeat Motif	Amplificationα
1	NGSaf_1	KM670560	AAAACGAGAGGTGGAAAGG	GTGTTTAAGTAACAGATCACTGGG	314	(CA)9	+		α + represent positive amplifiaction; - represent failed amplifiaction while C represent Complex pattern of PCR product.
2	NGSaf_2	KM670561	ATCCTACGTGTCAACTTCCCAT	AATCAACAGCAACTAACGCTGA	251	(TC)9	+
3	NGSaf_3	KM670562	ATAACCGGGAAGCAAGTGATAA	TTAGAGATGAATGGTGAGCCCT	176	(GA)9	+
4	NGSaf_4	KM670563	CCCCTTTGCCTTAGAAACTCTT	AATGTTTGGGAGATTTGGGA	148	(GT)9	+
5	NGSaf_5	KM670564	GAGCAAGAGAAAGAGAGAAGAC	GAAGGCTCTGATACCATAAAGT	123	(AG)9	+
6	NGSaf_6	KM670565	CACACACCTGCTTATACAGATCG	CACCTCCCAAACAACAAACAG	395	(GCA)7	+
7	NGSaf_7	KM670566	GAAATTAAGGAGTAGGGTGGGG	GATGTTGATGTGACCGTGAAAC	249	(ATG)7	+
8	NGSaf_8	KM670567	CAATCTCGATCCACTACTCTTT	CGATCTTTCACTCTTATCCG	201	(TTC)7	+
9	NGSaf_9	KM670568	AGTCCAACATAGCTCGGATTTC	GACCACTCTCTTCTCCGTCATC	248	(ACA)7	+
10	NGSaf_10	KM670569	CCTGTGCATTATTCTTGGTTGA	CCAGAACAGAAAAGGGGTTGTA	221	(TTG)7	+
11	NGSaf_11	KM670570	GGCGGTGACGATTAAGATGT	CTTCTCCCATGCACTTCTCTTC	173	(CGG)7	+
12	NGSaf_12	KM670571	TTCATCAACAAGTTACAAGGGC	ATTCCCTCTCCTACCCACCTAC	288	(CGG)7	+
13	NGSaf_13	KM670572	GGCACAAAGGGATGTTTCTT	TTCTATGATGGGAGGAACTGGT	108	(AGC)7	+
14	NGSaf_14	KM670573	ACCCATGTCAATGTACTCTTCGT	AATCTCCTCCATCTCCTCATCA	196	(CAT)7	+
15	NGSaf_15	KM670574	CACTCCCTCGTGCAGCTT	ATTCCCAATGCTCCAACAATC	141	(TGT)7	+
16	NGSaf_16	KM670575	TATCACCGTTAGAAATACCGGA	CCTTCATTTTGTCTTCTTCTGC	241	(GTT)7	+
17	NGSaf_17	KM670576	GGGGATGGTATGGTGTTTGA	GGCCAAATGATGGTAATCCA	229	(AAGA)5	+
18	NGSaf_18	KM670577	ACCTGCAACAATTGCCATAA	GAGCATCTGGGGGAGTGTAA	217	(AAAC)5	+
19	NGSaf_19	KM670578	TGCATAAACTGCCTCGAAAA	GCATGGTATCGAACCTCCAT	207	(GTAT)5	+
20	NGSaf_20	KM670579	AGCAAAGTGCTTGCTGACAA	AAGTTCAATTGAGCCCGATG	243	(CATT)5	+
21	NGSaf_21	KM670580	GAGCGGGACATATTGGAGTT	GGGCCCAATTAGCAATACAA	233	(AC)9	+
22	NGSaf_22	KM670581	CCCTCGAGTAAAACTCAAGTCA	AAATGGATTGGTGGGTTTCA	151	(AG)9	+
23	NGSaf_23	KM670582	ATATCCTCCTCCGCCGATAA	ATCAACAGGCGTCTCAACCT	169	(AC)9	+
24	NGSaf_24	KM670583	AACCAAGGCAACCAAATCAG	GTCCGAGCTTTGCGTCTACT	241	(TG)9	+
25	NGSaf_25	KM670584	ATTGGACCGGCCTTGTTTAT	CATGGTCGTTGTTGAATTGC	213	(TAC)7	+
26	NGSaf_26	KM670585	CATGTCAAACATGGCGGATA	AGCTCCTCTGGCGACCAT	125	(TAG)7	+
27	NGSaf_27	KM670586	CGGCCTGCAGCATGAAGC	GGCGGTCCGACGACGTAG		(CTG)7	C
28	NGSaf_28	KM670587	TATGATCTTGTCCGGCCTCT	ATGGCGGATGTTCATAAAGG	177	(ATC)7	+
29	NGSaf_29	KM670588	CGAAACCCTATCGTTCACCA	TTTCATTATCTCCTCCGGATTC	157	(TAG)7	+
30	NGSaf_30	KM670589	TGATTAGTGTTATGAGTTCTCGTTCA	AGTCGTGTGCCTCAGTTTCC	166	(CTC)7	+
31	NGSaf_31	KM670590	CGACGACTCTGCAAAAACAA	GCAGGTGATTACAAAAGTGGAA	177	(CCG)7	+
32	NGSaf_32	KM670591	ACTGCTGACCGATCTTGACC	CCGGCGTTTTCTTACTTTGA	157	(GCA)7	+
33	NGSaf_33	KM670592	CGTTGGAGGCTAGCAACAAT	CACCACCGTATAATTAGGAGCA	152	(TGC)7	+
34	NGSaf_34	KM670593	CATCAAAATCATTGGTTGCTTG	TCTTTCACACACTTCTAAGGCAAA	165	(CAG)7	+
35	NGSaf_35	KM670594	CGCTAACCGAATTCTTTCCA	CGAATCAACCAATGATCGAA	193	(TCT)6	+
36	NGSaf_36	KM670595	ACTGTGGAAATGGGGTCAAA	TGAAATCATATCAAATTTTACTTCAAC	273	(TAC)6	+
37	NGSaf_37	KM670596	TTTGGGGGACAAAAAGTGAG	AGCTTTCTTCGGTGATGATGA	230	(AAGA)5	+
38	NGSaf_38	KM670597	GAACGAGATGGGGTTTGTGT	TCCCAAAAACCTTAAAAGAGGA	175	(ATGG)5	+
39	NGSaf_39	KM670598	AATGCTCCAGCTTTCGACAT	TTCGGCCTTCGCTATGTAGT	247	(GATG)5	+
40	NGSaf_40	KM670599	GGGATACATTCAGGCTGCTG	TCCAAAAGGAGCAAGTGCAT	229	(TTTG)5	+
41	NGSaf_41	KM670600	GTCTTGAAAAGTATCATCGCCA	TTGGAAGTAAGAGAGTCGCAAA	380	(CA)9	+
42	NGSaf_42	KM670601	GCATTTGATAAACAGCCCCTTA	TTGTATTTTACCTTGGTTCGCC	308	(AC)9	+
43	NGSaf_43	KM670602	AAAGCGGTGTTAGTGCTGTGTA	TTTATATGGAAGTGGAAAGGGG	205	(CT)9	+
44	NGSaf_44	KM670603	CACTGTTGTGACCCTTGG	CACACACTTCTAAGGCAAACT	110	(AGG)7	+
45	NGSaf_45	KM670604	ACGCCTCTTCTTCTTTCCTTCT	CATTCATGGGTTTAGGTGGC	317	(GCT)6	+
46	NGSaf_46	KM670605	GGGAGAGTGGGAAACTGAAAG	TATGAAATGAAAGGATGGTGGC	246	(ATG)6	+
47	NGSaf_47	KM670606	ATGGACGGAGTTTTCTAGGGTT	AATTACCATCATACCCCACTGC	195	(GGT)6	+
48	NGSaf_48	KM670607	ACCCTGGATGACTGAAAACCTA	ATCAACACTCAGGCCCATATTC	259	(CTT)6	+
49	NGSaf_49	KM670608	CTCCTTTTGCTTTCTTGATTGG	TCACTCTTGCTGATTTGCTTTG	231	(CAT)6	+
50	NGSaf_50	KM670609	TTTGCTGTTTTCCCTAGCTGAT	ATGATGTCTTCCCCTGTTCAAT	297	(ATG)6	+
51	NGSaf_51	KM670610	AAGAAGAATGCGTGATGAGGAT	GAAATGGTGGATCGAGAAGAAG	371	(ATT)6	+
52	NGSaf_52	KM670611	TCGAGTAATTGAGGCAGACAGA	TATCACTGGGAAATCAAAACCC	267	(AGA)6	+
53	NGSaf_53	KM670612	AACGAGTCACATTTGGTAAGAT	TTTTAGGTTCACGTAGAGCAAC	319	(TTC)6	C
54	NGSaf_54	KM670613	ATTTCGGACCCAAGGATCA	TGGATCCTTCAAATTCTCCAA	551	(CAT)6	-
55	NGSaf_55	KM670614	TGCAAACCATGATAACAGTCCT	CTTTAACTCAGACCCATGCACA	316	(TAG)6	-
56	NGSaf_56	KM670615	GCTAAAACAAGTGTGGCATCAA	AAGATGAAACCTCCCTCAAATG	172	(GAT)6	+
57	NGSaf_57	KM670616	TTTCCAGTTGTTGTTGGAGATG	CATTGGCAGGTAGAGGTTGTTA	237	(TATC)5	+
58	NGSaf_58	KM670617	GTGACGTACCAGAATGGACAAA	AACCCTAGAGAACGGAAGGAAG	219	(TC)9	+
59	NGSaf_59	KM670618	ATTTTACCCGATTCTGCCAAC	ACCACCACCAATAAGGATTCAC	324	(TATC)5	+
60	NGSaf_60	KM670619	AGACACCAGTTTATCTTGCCTTTC	CTAATTTCTCAAACCCATCTCCAG	257	(TGA)6	+
61	NGSaf_61	KM670620	ATGGATTGTCCTGGTCTCAACT	GATACAGAAAACGGATGATGGG	341	(ATC)6	+
62	NGSaf_62	KM670621	GTAGCTCGTTTTCCTTAATGGC	CTCCTCAACCGATTTCAATTTC	400	(GCG)6	+
63	NGSaf_63	KM670622	ATCCGTTCTTCTTCTAGCACCA	CAGGTGGCATGTATTTTGTTTG	356	(GAA)6	+
64	NGSaf_64	KM670623	GTGTGAAGGGGAGGTAACAAGT	GACCATGTTTTAACGCACAAGA	392	(TAA)6	+
65	NGSaf_65	KM670624	GAGTGAAAAGAGGGAAGGGTTT	GGGGTTTGGAAAGGGTATTTA	144	(CTC)6	+
66	NGSaf_66	KM670625	CAGAACCTGGAGAACATGAAATC	TTGCTTCCATTAAACAAGCATT	250	(TGA)6	-
67	NGSaf_67	KM670626	CTGTTCCACAAGACAAAAGCAA	TCAAGTCCCAATCTCAACCTTC	277	(AGG)6	+
68	NGSaf_68	KM670627	TCATGCACATATCCAACTTCCT	CCCTTGTTTTCCTTAAACCCTA	208	(CAA)6	-
69	NGSaf_69	KM670628	TCTCATCAACGATAAAGCAGAATC	TCAACTTCATCTTTTCACGATTTC	299	(TAC)6	+
70	NGSaf_70	KM670629	ATGGACCTAAGATTTGGGGATT	GCTGCTGCTATGTATTCCACCT	356	(AGT)6	+
71	NGSaf_71	KM670630	TCACATTCTCCTCTAATGGCAA	TGCTCTCTTGTATGGAACCCTT	360	(ATG)6	-
72	NGSaf_72	KM670631	CTCCTCAATCCTTCCTTTTCCT	CAAACCACAAAGCTATTCCTCC	354	(CTA)6	+
73	NGSaf_73	KM670632	CCAAGGTGACGTGTTGTTCTT	CATCCTTCGATCCACGATAACT	225	(GTT)6	+
74	NGSaf_74	KM670633	TTACGGGAACACAAACATGGTA	TATTTCACCACAAATCACAGCC	201	(ACT)6	+
75	NGSaf_75	KM670634	TGTCGACGGCATGTTATTGT	TTGTTTGGATCTTATTAGGGTTTTG	241	(TTC)6	+
76	NGSaf_76	KM670635	CAACTGCCTAGTGGTATGATTTGA	TGTTGATCTTTGTGACCCTTTG	344	(CAA)6	+
77	NGSaf_77	KM670636	AAAGAACATACATGGGGTACGG	CTCTTGGAGTATAAATCCGGGG	287	(TGG)6	+
78	NGSaf_78	KM670637	TTTGTCCGGTTTCCTCGTAA	GAATTGGAGTATGGAAAATGGAA	209	(TTC)6	+
79	NGSaf_79	KM670638	GATAGATGAAGGAGAGTAGGTCAAA	AGTTTTGGAGAGATGAGAACCA	398	(CAC)6	C
80	NGSaf_80	KM670639	TCCTGAGAACAGAAACCAACAA	TGTAACTTGTGAGGTGGTGGAG	194	(CCA)6	+
81	NGSaf_81	KM670640	CTCGATTGGTTGTTTTCCTTTC	CATGGAGCTGTTACCTTTTCCT	393	(ATT)6	+
82	NGSaf_82	KM670641	AGTCTTCAACAGGAGGGAAATC	AGGGCTTCTTCGATTAGTCAAC	383	(ACA)6	+
83	NGSaf_83	KM670642	GCCAAACCCTAACACAGAATCA	CGGTTGTGCCCTAGCTTTTA	400	(AGA)6	+
84	NGSaf_84	KM670643	CGCCATCTCTCTCCTCTTCTTA	GGTGTGGAATGGAATGATGATA	133	(TCA)6	+
85	NGSaf_85	KM670644	AGGTTGACGATTTGTATTGGCT	CATAGGGGTTTTCTGACCATTT	357	(CAT)6	+
86	NGSaf_86	KM670645	CCATAGACCTTCTGAGGCAACT	TCCGATTCCATCTCTGATTTCT	101	(GAA)6	+
87	NGSaf_87	KM670646	AAGTTGGAGATACCCTTTGTAAGTT	TGTGTGCCCGTGGTGTTTAG	250	(TGG)6	+
88	NGSaf_88	KM670647	CAACCTCACACCTCCATTCATA	GATAACAGCAGGAGAAGAAGCC	278	(GCA)6	+
89	NGSaf_89	KM670648	CTCGTAGCTGAGTTTATCGGTG	TGATTGCAGAGAGACTTGTTGA	169	(TCT)6	+
90	NGSaf_90	KM670649	TCCAGCTCCTACACTCTGAACA	TTGGAGTCGTTCTTTTGGAGTT	383	(GCT)6	+
91	NGSaf_91	KM670650	CCACTTCTAGTTCGGGTTTCTG	CTGCTGTCATTTCATAGGGTTG	346	(TAT)6	+
92	NGSaf_92	KM670651	AGAGGAGTCGATCTTGTGAAGG	GAGAGGTGATACGAGAAGCCAT	107	(TAC)6	+
93	NGSaf_93	KM670652	AGCAGGTCCCAACAAGTGTATT	GCAACAAGAAGTGAAAATGGTG	378	(AAC)6	+
94	NGSaf_94	KM670653	CCATCGAAACTCTACAAAACCC	AGGACAAAAGAGGGAATGATGA	400	(TCC)6	+
95	NGSaf_95	KM670654	TCTGATGATTTGATCGGTTGAG	TCGAATGGTTATGTGCTTGTTC	147	(GGA)6	+
96	NGSaf_96	KM670655	AGAGGAATCACAAGCATCCAAT	TGAACCCACCTAAGAAGCAGTT	343	(GAT)6	+
97	NGSaf_97	KM670656	ATGGCGGTATGATGATTGAGAT	CTATCCTCCTTGTCTTTGCTGG	150	(GAG)6	+
98	NGSaf_98	KM670657	ATTCTCTGCATGTGGCTTTTCT	CTTGGTTACGGAGGAAGATTTG	276	(TAC)6	+
99	NGSaf_99	KM670658	TACCGGGAGTCTGGATATGAGT	ACACACCTTTGTTTTCACCTCC	360	(TGA)6	+
100	NGSaf_100	KM670659	CTTGCGCTGATACAGACTATCG	TGATATGGTTCTTGCTTTCCCT	349	(GAT)6	+
101	NGSaf_101	KM670660	GATTCCGTGCATTCTACACAAA	GAGGAACGAACTAGGAAGGGTT	141	(TAT)6	+
102	NGSaf_102	KM670661	GGTCAAGAACCATGAAAACCAT	GAATGGCAGTAGTTTGCTTTGA	387	(ATT)6	+
103	NGSaf_103	KM670662	AGTTTCTCGCCTTATTTGGACA	ATCATGCATAAAGATGGCACTG	153	(TTG)6	+
104	NGSaf_104	KM670663	TTGGAGGATTATTTACAAGCGG	AGTTTGCTTTAGAGACCGAACG	152	(GAA)6	+
105	NGSaf_105	KM670664	CTGTAATTCTGCAACTGAGACCC	GAAGCCATTTTCCACGATTTC	157	(TGG)6	+
106	NGSaf_106	KM670665	CGAAATTGTAAAGAAGAAGGGC	GCGATCAGAGTTAAAGTGGATG	185	(TTC)6	+
107	NGSaf_107	KM670666	CCAGAAATCAACATTTGGAGGT	TGCAAGTACACAACTCAATCCC	195	(ATC)6	+
108	NGSaf_108	KM670667	AAATAGGGCAGAGTTGCAGAAG	GTACATCACAAACAGGCCAGAA	225	(TGA)6	C
109	NGSaf_109	KM670668	ATACAACAAAATGCCCCTACGA	AAATAGCAGGTCAGGTGGTGAT	272	(TAC)6	+
110	NGSaf_110	KM670669	CTTCTTTTCCGGTTGACATAGG	AGGGTTTTGTCGGTAGGTATCA	265	(GAA)6	+
111	NGSaf_111	KM670670	AATACCCCGCCATCATAGATTA	GAGCTATTCGACAACCAAATCC	201	(CAA)6	+
112	NGSaf_112	KM670671	TTCATCTGTGTTTTCTTACAAAATCT	CATGAGGGGTCCGTGAAGTC		(CTT)6	+
113	NGSaf_113	KM670672	GCTCGTTATTCGGGTATGGTT	CAGATGGTGACGCAAATCTATG	338	(ATT)6	+
114	NGSaf_114	KM670673	AGACAAATGCAACCACATTCAC	TGTTTATGATCCTTTCAGCCG	377	(AAT)6	+
115	NGSaf_115	KM670674	CCATCCAATACTGCAAATCTCC	AGTACCAGCAAGCTCCACCTC	240	(CTG)6	+
116	NGSaf_116	KM670675	ACACCATCTTCGTCTTCCTCAT	GGTGAAAACCGGTCGAATAAT	218	(TGG)6	+
117	NGSaf_117	KM670676	TTCCATTGAGTCCCATGAAGAT	TCTCTGTTCCACGTAGGGCT	190	(GAA)6	+
118	NGSaf_118	KM670677	CATCTCCGACAAGGTTTTCC	AACGATAACGCGAATCTAACTAGG	196	(GTG)6	+
119	NGSaf_119	KM670678	GAATTGCGAATGAGGAGATACC	ATCAGGAACTGGTGGGATTG	271	(AGG)6	+
120	NGSaf_120	KM670679	CCGTCCGTGATCTAATAAAAGC	GATCTAGCCTTAGCAGGTCCAA	372	(TCC)6	+
121	NGSaf_121	KM670680	GGGTTAGCCTTCTTTCTGGTTT	CTCCCACTTTTCATGGCTTTAC	127	(AAT)6	+
122	NGSaf_122	KM670681	CATTCACAACACCCGTATTCAG	GCCATCTTCGTTTACAAGCTCT	290	(GAA)6	+
123	NGSaf_123	KM670682	CAGACCGTTGTGGATATAATGG	CCAACCATCCTTACTATGTGCTC	126	(ATT)6	+
124	NGSaf_124	KM670683	GATTCCCTATTTCTCGCATCAC	CAAGTTTCAAGAAGTCAGCCCT	260	(CGC)6	+
125	NGSaf_125	KM670684	GGAAATCTCAAACCCTAACCAA	CTTGATGGAAGGAATGAAAAGC	339	(AAC)6	+
126	NGSaf_126	KM670685	CAGACTTGAGAGGTGGCTTCTT	ATTGTGGGTTTTGGATACGAAC	362	(TAC)6	+
127	NGSaf_127	KM670686	CCAACTCATTTCTTCACCATTTT	GGAGGAGTTCAGCATTCTCG	233	(CTT)6	+
128	NGSaf_128	KM670687	GCATCTTGAGTTCCATATCCATC	GCTCGGAAAATTAGGGATTCTT	235	(TCT)6	+
129	NGSaf_129	KM670688	TTAGAAAGCAAACCATCCTCTG	TGCAGCTTCTCGACATGA	274	(GGT)6	+
130	NGSaf_130	KM670689	TGCGACTTGTGTTTCTTCTTCCC	AAAAGCCGTCCGGTGAAATTG	371	(TGG)6	+
131	NGSaf_131	KM670690	GGCCGAACCACATCAAAA	ACATGGAGGCAAAGTCAAGC	367	(TAT)6	+
132	NGSaf_132	KM670691	CAAACTCCAAACATGGTGACAG	TCTACAGATTCAGCCGTTTCAG	289	(AGG)6	+
133	NGSaf_133	KM670692	ATAGATAAGCGGCAGGGTTGTA	CCTATCGTCAAAATGAGCAACA	337	(GAG)6	+
134	NGSaf_134	KM670693	TCTCCAACAAACCATCATCAGT	TGAGGAAATAATCAACTCCGTG	264	(GAA)6	+
135	NGSaf_135	KM670694	AAAATGGATGGCTTACCAGATG	ATCTCAATAAATGCTCCTCCCA	175	(TGC)6	+
136	NGSaf_136	KM670695	CCTGATGGTGATGAAAAGTGAT	TTCAAGAGTGTTCCACAAAGC	336	(AGG)6	+
137	NGSaf_137	KM670696	CAAAGGTACGTGATCCTGGTTT	AAGCATCCATCCATCTCAATCT	298	(TTC)6	+
138	NGSaf_138	KM670697	AACCTGTGTACCATCTGCTAATTG	ATGAGATCCGAAGTCCATTGTT	160	(TG)8	+
139	NGSaf_139	KM670698	GCAGAGGTTTCCAAGTGAAGTC	CAACGGTAGTGAAGCTCATCTG	307	(CCT)6	+
140	NGSaf_140	KM670699	ACTTTGTGGTCCTATGAGCTGG	ACCTCAGTGCAATCACACATTC	300	(GTT)6	+
141	NGSaf_141	KM670700	ATGATCTTCCAATCTCCCACC	AAGCAAGTAGCGAATGAACCTT	225	(CAG)6	+
142	NGSaf_142	KM670697	GATGTTAACCTGTGTACCATCTGC	CGTCTAATGAACACTCAATCCAAA	442	(TGT)6	+
143	NGSaf_143	KM670701	GGTATCAAAAGAGTTGGGAAAGAGT	AACTTACATCATCCGCCATGTT	271	(ATG)6	+
144	NGSaf_144	KM670702	ATAGCAGCCACACATTCAACAAC	GTATCGCAGTATCGGTTTATTTGG	156	(CAA)6	+
145	NGSaf_145	KM670703	GAGCATGAAACGGAGAATTAGG	TCAACAGTAGCAGATCCTTCCA	358	(GGA)6	+
146	NGSaf_146	KM670704	CATCGTCAATTTCAGTGTTGGT	CGTAAAAGGTAGTGAACCGTATCC	392	(GAA)6	+
147	NGSaf_147	KM670705	AAACCGATGAAGATGCTTGG	GAACGAGGGAAACTTGGTGA	283	(CGG)6	+
148	NGSaf_148	KM670706	CCATGATTTTATGCTCATCGTG	AGCAATAGCAGGTGCAGTGATAG	366	(CAT)6	+
149	NGSaf_149	KM670707	TCGATTAAACCTTCCTCGCTTA	AAGAACAGTAGCCACGCAATTACT	176	(ATC)6	+
150	NGSaf_150	KM670708	TGGAAGTAACAGGAACTGAGAA	GTGCGATATTACCTATCTAGCCTT	100	(TAT)6	+
151	NGSaf_151	KM670709	AGTCTTGGCCTGTAACCACTTATC	CATGAAGAGACGTTTGAAGCAG	377	(GAT)6	+
152	NGSaf_152	KM670710	GTTGTTCGTTTGCCCCAATCTG	CAGAGCCACAAGATGCCGAATTA	100	(CAA)6	+
153	NGSaf_153	KM670711	ATCCTGCCTACATCACACATAAAC	CTATGCACTTCCTTAGCTCTTTCC	331	(ATC)6	+
154	NGSaf_154	KM670712	TGATATCAATGGTATGATTTTCCTTT	GGATGGCGAACAAGATTACAA	500	(GAT)6	+
155	NGSaf_155	KM670713	AAGTATTTGAACAAGTGTACCGGC	AGATGATGAAGGAAGGAGGTAATG	335	(AAG)6	+
156	NGSaf_156	KM670714	AACTGCTTCTAGGGTTTTCCTCTT	CCCCAAATTACCAACTTCCATAC	294	(CAC)6	+
157	NGSaf_157	KM670715	GTTGATTGCTCCACCTAACAAAC	TCAAAGAGAGAGAGGTATTGCAGA	296	(CTT)6	+
158	NGSaf_158	KM670716	ATGTTTGTCCCACTCGGTCTTC	TAAGTAGCTGAAGTGCAAGGTCGT	274	(TAA)6	+
159	NGSaf_159	KM670717	ACAGAAAATCCGTTCTCATGGT	CTACTGCGATGTTGTTAGGTCG	378	(CGG)6	+
160	NGSaf_160	KM670718	TATTCTGGACGGAAAACCCTAGA	ATGATAAGGATGTAGAAGCGTCGT	135	(AAG)6	+
161	NGSaf_161	KM670719	GCAGCATTTACACCAAACTCAA	GGGATACGAAAGGGAAAGTAATG	244	(GCT)6	+
162	NGSaf_162	KM670720	GATGGGGTTTGTTGTTACGATTAC	ATTGCGTTTCTCTCACTGCATC	163	(CCT)6	+
163	NGSaf_163	KM670721	ACTCACAGAGAATCAAGAATGCAG	GATCTTCGGCTCATTTATTACGAG	167	(TTG)6	+
164	NGSaf_164	KM670722	CATCTCAGCCTTTCTGTCTCCT	AAAATCGGTTGTTTGGTTGC	313	(TGT)6	+
165	NGSaf_165	KM670723	TCCGGTGGAATTAGAAGGAAAA	ATAAATACGTGGCTACCGTCAACA	213	(AGA)6	+
166	NGSaf_166	KM670724	ATATGGTTATGCCTTTCCCCGT	GGAATAGTTGTGCTCCATTCAACA	201	(CAG)6	+
167	NGSaf_167	KM670725	TGTAGATGACCTTTGCCATGTT	TCCATTGACAGTTAGAGATGAAGG	223	(ATC)6	+
168	NGSaf_168	KM670726	CTAAACTAGGTCAAAACATGGGCT	GAAGTCGCATTCGTTAGATGAAG	368	(CAG)6	+
169	NGSaf_169	KM670727	CTTATCCCATCCGTTTATTTCGTC	ATAACCTCCCATATCCCTACAACG	284	(TTA)6	+
170	NGSaf_170	KM670728	ATAACGGGTACATGAGAAACGAGT	CTACCATGCTCACGAGACCTAGA	244	(TAC)6	+
171	NGSaf_171	KM670729	GAATGTATTTTCCTGAGCTTACCG	ATTCTTTACAAGTGTGACCGACC	278	(TGA)6	C
172	NGSaf_172	KM670730	GCAACAAAACGAAGCTGATATG	GCTTGCAGTCATAGAAATCGC	298	(AGA)6	+
173	NGSaf_173	KM670731	GTGGTTCGAGTCTGTTTATTTCCA	CTGCACTTTTGAGTTGTGTGTGAT	351	(AGC)6	+
174	NGSaf_174	KM670732	CGAATATACACCAACGGAGTTACA	GTTCCAGAAGAGCTACACATTTTGA	294	(ATC)6	+
175	NGSaf_175	KM670733	GAATTGGAGAGAGAAGAACTCACC	CATGAACCATACTTGCAGCTTACT	236	(GAT)6	+
176	NGSaf_176	KM670734	CTACACTCATGGCTTCTCGTCTT	GAAGAACCGAGTAATTTCACATACG	400	(ATC)6	+
177	NGSaf_177	KM670735	CTCTCCTTTCTTCCAAACCCTAAT	ACCCATTCGTTACCTACCTTACAA	193	(ATC)6	+
178	NGSaf_178	KM670736	TAAGAAAGGGCACCATTGAAGTAG	GATATGAGCAGAGGAGTTTGTGC	128	(ATC)6	+
179	NGSaf_179	KM670737	AGTGTAAAATCCAACTGGCCTC	AGCTACTAACAAACATGCCCAA	227	(TCT)6	+
180	NGSaf_180	KM670738	GATTGCTTTCTCTCGATTGCTT	CCCACTTCTTCTAGGTTGTTTGTT	366	(TGA)6	+
181	NGSaf_181	KM670739	TATGGTGATCGAAGAAGAAGACAG	ACTGAGCAATGAAGAGTTCCAGA	299	(GTA)6	+
182	NGSaf_182	KM670740	GATTTAGTTGCGAGCTTGTTCAC	GCATACCAACAGACATTCTACGAT	388	(ACA)6	+
183	NGSaf_183	KM670741	TAGTTCCCGCTAAAACTCTCACTC	GTTATCAGCTCCCTGTTCATCTTT	283	(ATG)6	+
184	NGSaf_184	KM670742	CTAAATGGATTGAAGGTACACGAG	CAATGATGTGACCAACTAAGAACC	232	(TGA)6	+
185	NGSaf_185	KM670743	CCCATAATAACCACAATCTCACTC	AAACTGCCATCAAGCTAACACT	194	(CCT)6	+
186	NGSaf_186	KM670744	AAATCTGCGACTTTAATCTGCC	CGGAACTTGAGCTTTATCGAGT	173	(AGA)6	+
187	NGSaf_187	KM670745	CAGTGAAGTGAAGTGAAGTGAAGG	ATTAAGGGCAAGAAAGCAGTTAGC	241	(TGC)6	+
188	NGSaf_188	KM670746	AGAGTGAGAAACTTCCGTCGTC	TTTGTTAGGGTTAGAAGCTCGG	228	(ACC)6	+
189	NGSaf_189	KM670747	CAAGTAGAGCCAGAATGACAAAGA	GATCCATAAATCCAGTAAGCCAAC	131	(GCA)6	+
190	NGSaf_190	KM670748	ATCGTCTGAGTGATGAGTATCTCG	GCGTTTTCCTGTTATAGAATTAGGG	307	(CAA)6	+
191	NGSaf_191	KM670749	CATACACTTCCGTGGAGAGAAAG	ATATAGACAGCCAGAGGAGGTAGG	300	(GAA)6	+
192	NGSaf_192	KM670750	ACGATAAACCTCTCAAACACACAG	GAGTACCTTAGCGAAAGATGAGGA	132	(TCT)6	+
193	NGSaf_193	KM670751	ATTTGGAACACTACGGTTATCAGC	ATTAACTTTTAGGCGTACACTCCG	311	(TGC)6	+
194	NGSaf_194	KM670752	AAATACCTTTGGCTTTCCTTCC	CGCTTATCTTGTGAGCATTTGA	443	(GAA)6	+
195	NGSaf_195	KM670753	CCTGCTCCTTATTTGCTATCAG	TTCCCACCTTTATTGAGAAGTC	400	(ATA)6	+
196	NGSaf_196	KM670754	TTACATTATTGCTGGGTCTTCTCC	GGTATCGTATGGATTCACGGAT	350	(AGG)6	+
197	NGSaf_197	KM670755	AGGAACTAGAGCAAATCAAGATGG	GGACATCATCCTTCAACTTCGT	382	(TGT)6	C
198	NGSaf_198	KM670756	ACTGCTTCTTGTCTCCTATCCAAT	AATTCATCTGTTGCAGCTTGTC	248	(GGT)6	+
199	NGSaf_199	KM670757	ACCCTTCTCTTGTTCGGCTAGT	GGTTTCGGAGTACCAACAGTATCA	364	(TTC)6	+
200	NGSaf_200	KM670758	AGACTAGGTAACAACCATCGAAGC	GGAGGAGTAGCAGTTGAAGCTC	312	(AAG)6	+
201	NGSaf_201	KM670759	GTTATTGTTGTCCGTGCAAGTAGT	GCTTGGTTCCTAGTCGTAGTTCAT	390	(TAT)6	+
202	NGSaf_202	KM670760	GTGATTACCTAAAGAATGGGAGGA	ACTCTGCTCCGTTGACTAACAAA	107	(AGA)6	+
203	NGSaf_203	KM670761	ACACCACCATAAAGATTACCAACC	AACCAATACCATGAACACACACAG	235	(ACC)6	+
204	NGSaf_204	KM670762	GCCATGCCCATATACAAACAGATA	AAGAAATGGTTCCACCGAGTCA	350	(AAC)6	+
205	NGSaf_205	KM670763	TAGATCCATCCTGCTAACACTCTG	CCAACAAATCCCATCACCTTAC	228	(GGA)6	+
206	NGSaf_206	KM670764	CTTCATCGCTCACTTTCCAAAT	GAGATAATGACGGCTTCGAGAAT	268	(CAA)6	+
207	NGSaf_207	KM670765	AGCATGTTTCTTATGGACCCAA	CGTACTCCGTTCATCCTTACATC	367	(ATG)6	+
208	NGSaf_208	KM670766	CGAGTAAAACAATAGCCTCCACTT	TTATGACTCCTGTGCCTATCACTC	142	(GAA)6	+
209	NGSaf_209	KM670767	GAAAGCATGTCGAATCAGGTATGT	CACCACTCAAGAAATTAGTCAGCA	271	(TGA)6	+
210	NGSaf_210	KM670768	TGATAGTAGCTTATTCCCTCAGCC	AACGGTGGTAGGATAGTTGACG	199	(TCT)6	+
211	NGSaf_211	KM670769	GGTCTGCAAGAGTAAGTGGGAG	CCAAATCCCTGCTACAAAACAT	132	(GAT)6	+
212	NGSaf_212	KM670770	AAGAGGTGGCAATAGAGATTGATG	GATGGTGAAGAACACATACGAGAA	325	(AGC)6	+
213	NGSaf_213	KM670771	AACTTCTGAGTGACCAATTCTTCC	AAGTATGAGGTGGAGCTTGATGAG	258	(CTT)6	+
214	NGSaf_214	KM670772	CCAAGTCTCCTCCTTTCTTTCATA	TATTTTCATTACCACTGCACCG	379	(AGC)6	+
215	NGSaf_215	KM670773	AGATTTGAAGAGGGGTTGGGTT	ATGGTTGGTTAGGTGTGAAAGTTG	231	(ACC)6	+
216	NGSaf_216	KM670774	TAGCAATAGCAGCAGCATACATTC	CAAAACGGGTGGTACGATAAAT	310	(ACA)6	+
217	NGSaf_217	KM670775	ATGTGAGATAGGACATTGAGTTGG	AGCCAGATTTTGAGATTACCTACG	371	(TTC)6	+
218	NGSaf_218	KM670776	AAGCCTAGTTGGTATTTGCCTCTA	ACGTTTGCTTCTTGTTGACCTT	199	(GAA)6	+
219	NGSaf_219	KM670777	TAACAAATCTCCAAATGCTCCC	GCAAAATCACCAAACGATCTTC	251	(GCG)6	+
220	NGSaf_220	KM670778	TAATCCCACTAGAGTTTTGCCATC	TCTATGCTGTCCTATCTCACCTCC	284	(TTG)6	+
221	NGSaf_221	KM670779	CAAATACCCGTAGCCTTTCTCTC	TAGAGGTCGATTAGAGGAGGTTTG	213	(TAC)6	+
222	NGSaf_222	KM670780	ATTCTTTTCCAACCGCCAATTC	CGTAATGTCCTTCTCTCCTTTCCA	261	(AGA)6	+
223	NGSaf_223	KM670781	AGAAACAGTCCAAATCTAACCGAC	CTTAACACACTAGAGCGATGGGT	324	(GCA)6	+
224	NGSaf_224	KM670782	AGATTAGTCGTGTGGCATGTTTAG	ACCCAAGTGGTTTTAAGTGGAA	302	(ATC)6	+
225	NGSaf_225	KM670783	GTGAGGGATAACAACAGATTCCAT	TTAGAGCCTAGATCACCATCATCA	293	(ATG)6	+
226	NGSaf_226	KM670784	ATAATGGTTGTCTCCTTCCCAA	CAGTATTAGCATTGAAACACGACC	345	(ACC)6	+
227	NGSaf_227	KM670785	AGATAGGGTCTTGGTAGAAAGCAA	AAGTATGGCTAAAAGCAGGAGAGA	368	(CTG)6	+
228	NGSaf_228	KM670786	CCCAGTAAATCTCATGCAAATG	CTTCATCAAAGACAATCTCAGTGG	311	(CAA)6	+
229	NGSaf_229	KM670787	TTCCTTCACTCAATTCTATCTCCC	TCCTAAGCTGACCAAAACAGTACA	186	(TTC)6	+
230	NGSaf_230	KM670788	CAATCGACACGCCTCCAGGTAAT	CGGCGAAAATGAGACAAACCCT	207	(TGT)6	+
231	NGSaf_231	KM670789	CAAGTGCAAGGTAGACAAGAAAAG	TAACATTGGTGATTACGCTTCG	164	(GTT)6	+
232	NGSaf_232	KM670790	AGAAGCGAAGGTTGGAAGATTAG	CATATTGAAGGAAGCATGAGGTC	254	(CCT)6	+
233	NGSaf_233	KM670791	AGAACCAAGTTAGGAGCCCGGT	GCAAATGTTCGTCATTCTCGTGT	389	(AGC)6	+
234	NGSaf_234	KM670792	CTTGCGGTACTCACTCTTATCTCTC	CATTCCAAGATCCCTCCAAATA	140	(AGA)6	+
235	NGSaf_235	KM670793	TGAGGATGACAACAAGGATACG	CAAACTACGAGGACACAATCCA	378	(GAT)11	+
236	NGSaf_236	KM670794	ACCTTGAGGGGTATTTGGGTAA	GTTGGTAGGGTGATCTTCGGT	293	(ATC)12	+
237	NGSaf_237	KM670795	GACATTCCACTTATGCCGGTAG	TGGGACAATGACTCTGTTTGAG	250	(ATT)12	+
238	NGSaf_238	KM670796	AACAGTGGGCCTGATATGTTTT	CGGCTAATCCAAACCCTAGAAT	343	(CAT)12	+
239	NGSaf_239	KM670797	CAAAACTTCTCAACCGTGAAC	GTAACATACCGATTTTCTTGGC	133	(ATT)11	+
240	NGSaf_240	KM670798	ACTTAATCACCGCCATTTCTGT	CCGAGTCTTCTTCTTTCACCAT	157	(AAG)10	+
241	NGSaf_241	KM670799	CCGCCCAATAATCCATCTGTAG	ATCCATCCATCCTTCCTTCCTT	177	(CAA)10	-
242	NGSaf_242	KM670800	GGAGGAGAGATTGAAGGTGAAG	CCAACCATCGTCTGAACTTTT	129	(AAG)10	+
243	NGSaf_243	KM670801	AAACCAAACCGAACCGCT	TCATCTCCATCTATTGCTCTCTCA	169	(TAT)10	C
244	NGSaf_244	KM670802	CTTCTCTCCTTGGAGGCATA	CCCCAGTTAAGTAGACCATGC	117	(ATT)10	+
245	NGSaf_245	KM670803	TGAACATGGTAAAAACCCATACA	TCTCAAAGGAATGGGAATGG	109	(ATG)10	+
246	NGSaf_246	KM670804	CCTTTTTAGGGTTGGTGTAATCA	GGAGAGAACCAATCCAGCAA	158	(TCT)10	+
247	NGSaf_247	KM670805	CAGGGTTCGATACAATATCAACAA	ATCATCATCAGAATCTTCCTCCTC	193	(GAA)10	C
248	NGSaf_248	KM670806	CTGCATTTCTTCCCCATTATTATC	GTGTTTAAGGTTTCATTGCCTTCT	173	(TCT)9	+
249	NGSaf_249	KM670807	GTAAAATGGAACCGTAACCTATGC	ATCGAACTGCAGATTCAAAATACA	211	(TTC)9	+
250	NGSaf_250	KM670808	TGATGAATATAACACGCCGTATG	GACATGACCATGGCAGTATTTG	197	(AGA)9	-
251	NGSaf_251	KM670809	CGTGTGGATGATGGTAAAAAGA	ACAACAGGGACCAAAAACAAAC	233	(AGA)9	+
252	NGSaf_252	KM670810	GGATCCGTTATGTCACTTCTCA	TACCTAGCCATCAATCACGTTG	171	(AAT)9	+
253	NGSaf_253	KM670811	CGATATGCTTTAATACTTTACCTTAGC	TCTTAACATAAATCAAAGTGAGAGAAA	215	(ATT)9	C
254	NGSaf_254	KM670812	ATGCAACCGTATAACCACAACA	TTACGATCTACGAGCAAGACGA	175	(AGA)9	+
255	NGSaf_255	KM670813	AGGTGTTGGGAGGACACTAAAA	CCGCTCTTAGCTAAACTCTTGC	224	(TCA)9	+
256	NGSaf_256	KM670814	ATGCATCCCTCTAATTGCTCCT	TTGACATATCAGGGGAATGTGC	233	(CAT)9	+
257	NGSaf_257	KM670815	ACAGCACCTGCCATCTTCATTA	AGGCATGAGCTTCGATTTTAGC	239	(ACA)9	+
258	NGSaf_258	KM670816	ACAAAGTGGGTTTCCCTCCATA	TGTCAAAATGGATCAAGAACCTC	242	(TTG)9	+
259	NGSaf_259	KM670817	ATCGGGCATCCACTACTAGCTT	TGTGAAGTGAAAGATGAAATTCAAGA	236	(ATT)9	+
260	NGSaf_260	KM670818	GGCAACGGAGCTCTTACTCTCT	CCTGTCAAAATTCACCAAATCG	158	(TCT)9	C
261	NGSaf_261	KM670819	CGAATCTACCAAGATCTACCAAATCC	GATATGGCGGAGAAACCGTAAA	102	(TTC)9	+
262	NGSaf_262	KM670820	AAACCTGTACGGACACGTATCAA	CGAATTCCATCTCGATTTCTATATTTG	132	(TAT)9	+
263	NGSaf_263	KM670821	GAAGACAGAGGTGCTTCCATTG	GTCGTTTCAATGCCTCCATCTT	179	(ATC)9	+
264	NGSaf_264	KM670822	GATGATGAATTTTGGTCGAACG	CGTTTAATTGACGATAATGCATGTG	152	(TTA)9	+
265	NGSaf_265	KM670823	GGTAAAGACGAAGTTCACGATGG	TCTATCGCCGCCTTCTTCAC	155	(AAT)9	+
266	NGSaf_266	KM670824	TGGGAGTAAATTGGTGTTGAAGC	AAACGAAAACGGGAGAGATGAA	211	(TGA)9	+
267	NGSaf_267	KM670825	GCTGATGCTCAAATCAAAGAGC	TTGTGTGCCTTCGACATCTTTT	183	(GAA)9	+
268	NGSaf_268	KM670826	CCCGATCAATTCTCGACTCTTC	TCCTTCCGGTGGACTTTATGTT	206	(CTT)9	+
269	NGSaf_269	KM670827	CTTTCTTGATCCACCGTCACAG	AACACTAGGGCTTGGGATTGAA	225	(TCT)8	C
270	NGSaf_270	KM670828	AGGGGATTCAGGGGATTCAG	TGGGTTATCAAGGATATGGGTCT	122	(GCA)8	-
271	NGSaf_271	KM670829	CCTAGGGTTAGGGTTTCTCTCG	TCCTCAGAATCATTATCTTCCAA	209	(AGG)8	C
272	NGSaf_272	KM670830	AACTGGCTTACAAAACTTGGGA	TTGGACTTGAATGTTCTTGGTG	381	(CAT)8	+
273	NGSaf_273	KM670831	ATAGTAATTTGTAGCGAAAAGCGAAA	TGGATTCCAGGATTAACATATTCTT	150	(GAA)8	+
274	NGSaf_274	KM670832	CCTCCGTTAGCAACCAGATAGA	AAGGAAGGCATTTATCCACTCA	217	(AAG)8S	+
275	NGSaf_275	KM670833	TTACCCCTTCCATGCTTTTG	GTGTGATTTCTTCGCCACCT	128	(GAA)8	+
276	NGSaf_276	KM670834	CCCATTTCAACTAAATTTCAAGC	TCTTCTTTCTGGGTGGCTTC	110	(AGA)8	+
277	NGSaf_277	KM670835	TGTGCTGAAAACATGGGATT	CGATCCTGCTTATCATCCAGA	190	(TCT)8	C
278	NGSaf_278	KM670836	TGAATCAGTTAACTTCGGGAGA	AAGATCAATGACCGGCACA	175	(GAT)8	+
279	NGSaf_279	KM670837	AGCCTCGAGTTAAGCCATGA	TTCACGCGTTCTCTGTAGGA	154	(AAG)8	+
280	NGSaf_280	KM670838	CATCCATTGGAGAGGATGC	AGGAAGGGGATTCAAGGAAG	104	(AGA)8	+
281	NGSaf_281	KM670839	CAGGGACATCAGTTTGAGGAG	TGTTGGTGCTAACAAAGAACC	108	(AG)22	+
282	NGSaf_282	KM670840	TACCCTCAATGGGAGTACCG	GGTCATGAGCTCGAATGAGG	185	(AG)18	+
283	NGSaf_283	KM670841	GGCATAACGGAGGATATTGC	ACATGGCAGTAAAGGGATGG	157	(TC)17	+
284	NGSaf_284	KM670842	CGTTCACAACCAAAAAGTGG	TTGGTTCTTAGGGTGTGCAA	123	(TA)17	C
285	NGSaf_285	KM670843	ACCCCATTATAACCACATACATGA	AGTTGGCGTTGATCGGATAG	150	(AT)17	C
286	NGSaf_286	KM670844	GCAAAATGGGAACACATTCA	TCTCCAGTGTAGCGTGTGAAA	243	(GA)16	+
287	NGSaf_287	KM670845	TTTATCAGATCTGCGACATGC	TTGTTACCTACAAAATGCTGACA	243	(GA)16	+
288	NGSaf_288	KM670846	TGAAGTGTTCTTCGTTATTGGAG	ATGGGTTTGGGCTTGATGTA	171	(AC)16	+
289	NGSaf_289	KM670847	TGCCATTTCATTAGTCACGA	ACTTGTTTTTACATCGAATCCTTT	139	(AT)16	+
290	NGSaf_290	KM670848	GGGCTTGCGTATTACCATGT	TGGATCGAATTCACAAACCA	193	(CT)16	+
291	NGSaf_291	KM670849	CAGCTGCTTCCCTTCATCAT	TCCCATGATCTTGTTGGTCA	245	(AG)16	C
292	NGSaf_292	KM670850	CGTAACCACATAATACTTGGAGAA	TCCATATCCTTGAAAACCCATT	175	(CT)16	+
293	NGSaf_293	KM670851	AAGTTTGCCCCTTTCTTCCA	TTGGAATGTAAGTGATTGACCA	211	(AT)16	C
294	NGSaf_294	KM670852	AAGTAACAGATAAGATTTCAACAGCTC	CGATGGTATGAATAGTCGTCGT	155	(CA)15	+
295	NGSaf_295	KM670853	GCCTCTGCCTCTCTCTCTATTTT	CCTGTCGGTAGATCGAAGAAG	131	(CT)15	+
296	NGSaf_296	KM670854	TCTCTGACGCTATGGGACAA	TGTGAGGATATGTAGAATCCCATT	158	(TC)15	+
297	NGSaf_297	KM670855	TTTCCCAAAATAATGCAATGG	CTCACGATATTTAGCCTTCTTTTT	102	(AC)14	+
298	NGSaf_298	KM670856	ACCCGAAAAACCGAGCTG	CCAACCAGTTTACCATCAGAAA	103	(AG)16	+
299	NGSaf_299	KM670857	CGTTAAAAACGTTAAGTCAAGATCA	CACATTTGAACCCACCCCTA	100	(CA)14	+
300	NGSaf_300	KM670858	TGCCTGATTCTTCACCTTCTC	TTAGCTGAAGCACTTTTGCTCTT		(CA)13	+
301	NGSaf_301	KM670859	TCTTTTCAAGTGTTGCATGAGC	TGATGGTCTTCTCGCTACCA	249	(CA)12	+
302	NGSaf_302	KM670860	TTTAGCAAATCCCATAAACCA	CCCCTAGGGTTTTACCATTTT	183	(CA)12	-
303	NGSaf_303	KM670861	TGACATCTTTCCTTTTGATTGG	CAAGCAGATGTGTATTTGTTTTTG	108	(CT)18	-
304	NGSaf_304	KM670862	AGGACATGTTGAAAAAGAAATTGG	TGCAAAAGAGAGGCTTGTAAA	150	(CT)15	-
305	NGSaf_305	KM670863	CCCCTTTCCTCTCTCGAACT	GATCGAGATGGAGGCAGCTA	175	(CT)15	+
306	NGSaf_306	KM670864	GTCCAAGACCCGAGATGAAG	AGATTGGATTGCCGATAAATG	152	(CT)14	+
307	NGSaf_307	KM670865	ACCCAAATCATGCTTCAACA	GGTGTGGATAATCAACCACTTTC	151	(CT)14	+
308	NGSaf_308	KM670866	TAACCCGCATTCTTGGTTTT	CCCTATCTGTGTGAGCCTGA	157	(CT)13	+
309	NGSaf_309	KM670867	TTGCAACCCTTCAACAAAAA	TCGAAGCCTTACCTTCCTCA	172	(GA)18	+
310	NGSaf_310	KM670868	GTCGATGGGAGTTTGAGAGG	CGATTGTGAGAGGGGTAGGA	204	(GA)16	+
311	NGSaf_311	KM670869	AACCATGGGTTGGAGATGAC	CCCTTCCCCAAATATTTAACC	166	(GA)16	+
312	NGSaf_312	KM670870	TTTTTACCAAGAACCAACTCTAAAC	GAAAACGAGGAGGGGTTTGT	164	(GT)13	+
313	NGSaf_313	KM670871	GGGGTTGTTTTCCAAGAGTTT	CAGACAACTTTATCCAACATAGGAC	155	(GT)13	+
314	NGSaf_314	KM670872	TTTTCCGACTAAAACCCCTTT	AGGGTGTTACACGCAAACTTC	100	(GT)12	+
315	NGSaf_315	KM670873	TCAAGGGATTTTTGGGAAGA	CATACCTTAGATTCAAGCTCCTTC	151	(GT)12	+
316	NGSaf_316	KM670874	GGTGTAACCTAGGGTTTTTACCG	GTGAAATGATGACGCAGCTC	101	(GT)11	C
317	NGSaf_317	KM670875	TGTCCCTTAATCAGGACCTTC	TCACGGAAACAGTTTGGTCTC	103	(TA)15	+
318	NGSaf_318	KM670876	CAAAGTTTCATCACAACTTACGC	TTTTTCGTTTGGATGAGTTGA	204	(TA)15	+
319	NGSaf_319	KM670877	AGCAAATGAAATCAACAGTTTGT	TGGCTCAGTAATATAGTTGATATGTGA	144	(TA)15	-
320	NGSaf_320	KM670878	GACAATTACATCCAAACAAACAGC	GACAATTACATCCAAACAAACAGC	111	(TA)14	-
321	NGSaf_321	KM670879	TGAGTATTTAGTGATGAATTGAAAAGA	GGTTTTTGTTTTTGGCCTTC	117	(TA)12	+
322	NGSaf_322	KM670880	AGCCGAAGAGCAAGCAAAT	GAGATGTTATGGCGGTGGTG	105	(TC)15	+
323	NGSaf_323	KM670881	AAAGACTGTATTTGGGCTACGG	TTGAGATGCAACATGAATTGAA	168	(TC)13	+
324	NGSaf_324	KM670882	TGTTTTCCGGTTATTTGAGGTT	GAAGATGCTCTAACGGACCAA	156	(TG)15	+
325	NGSaf_325	KM670883	AGCCCAACCTATTTAAAGCTG	GCTGTTGCTGCCTTCTGAAT	110	(TG)13	C
