# Supplementary material for: Development of Genomic Microsatellite Markers in Carthamus tinctorius L. (Safflower) Using Next Generation Sequencing and Assessment of Their Cross-Species Transferability and Utility for Diversity Analysis
Source: PLoS One. 2015 Aug 19;10(8):e0135443. doi: 10.1371/journal.pone.0135443 (PMC4545945; doi:10.1371/journal.pone.0135443)
Supplement: S3 Table — (XLSX) [file pone.0135443.s004.xlsx]

## Sheet: Sheet1
Seq ID	Orientation	Tm	New Seq	Prod size	Motif	SSRLen
scaffold86371_1.8_867_di_AC_11_90_111_22_627	FORWARD	55.35	TCACGAACCAAAAAGATTTC	226	AC	22
	REVERSE	54.52	GGGTTTAGAAGTCCCTCTTC
scaffold14656_1.7_868_di_AC_12_356_379_24_961	FORWARD	54.69	CAGAAGGTCTTAGTGTGTGCT	161	CA	26
	REVERSE	55.39	TGCTGTTGCTTTCTTGTTTAT
C10544190_2.0_869_di_AC_10_70_89_20_135	FORWARD	55.32	GTACCCCTTTCACCAAATG	104	AC	20
	REVERSE	54.99	GGGTTAGGGGTAAAACAGTAA
C11170222_1.0_871_di_AC_10_116_135_20_175	FORWARD	55.11	TTACCTTCTTGAAGATGACGA	146	AC	20
	REVERSE	54.69	CAATCATTTGGGGAAAATAG
C1455668_1.0_879_di_AC_10_144_163_20_225	FORWARD	55.29	GGAGAAAAGTAAGGGGTCAC	148	CA	20
	REVERSE	54.91	ATACCAGAAGCATCAATTTCA
C10263145_1.0_883_di_AC_10_54_73_20_123	FORWARD	55.65	AAAAGAAGAATGTTGGCGTAT	115	CA	20
	REVERSE	55.07	TGTTGGCTTTACAAAACATCT
scaffold83851_1.5_892_di_AC_11_102_123_22_291	FORWARD	55.11	ACCATTCACCTCCATAGAAAT	148	AC	22
	REVERSE	55.39	GCTATCGGATAAGAAGAAGGA
scaffold51639_1.8_893_di_AC_11_244_265_22_285	FORWARD	54.71	TATTTTGCGTAAACCTTCATC	115	AC	22
	REVERSE	51.23	TTTTTGAAGGAGAAATCG
scaffold5072_2.7_894_di_AC_10_256_275_20_331	FORWARD	55.31	CCACTCAAGTGACTATTGGAA	156	AC	20
	REVERSE	54.46	CACAAACTACCGAGTTCTCAT
C6755082_2.0_895_di_AC_13_210_235_26_258	FORWARD	54.86	ACATCATCTTTCAACACCATC	148	AC	26
	REVERSE	55	ATTTCCATTTTCGCAACA
C6547240_1.0_899_di_AC_16_52_83_32_198	FORWARD	54.25	GAGAAAATGAAGTGTTCTTCG	146	AC	32
	REVERSE	55.07	TATAAAGGGTCTAGGGTTTGG
scaffold34912_1.4_900_di_AC_10_322_341_20_405	FORWARD	54.82	TGCATTTCTATTTTCTTGGAG	105	CA	22
	REVERSE	52.76	TCACTTCTCTACTTGTCATTTTT
scaffold75162_2.0_904_di_AC_10_244_263_20_315	FORWARD	55.35	GTCATCTGGGAATTCTTTTTC	174	AC	20
	REVERSE	54.64	CCTGACTAAACCGAGTGAGTA
scaffold187474_2.4_905_di_AC_10_518_537_20_1057	FORWARD	55.75	ATACAAGGAAGAAATGGGTTG	131	AC	20
	REVERSE	54	CCGCTACATTAAAACAAGAGT
scaffold8055_1.2_908_di_AC_16_400_431_32_584	FORWARD	55.07	AACCAACTGTCTCTCCTTCTC	147	AC	32
	REVERSE	55.82	GAACGTGAGGACCACTAAAAT
C6728148_2.0_912_di_AC_10_114_133_20_245	FORWARD	54.88	AGAAGCAATCTTCTTTCCATT	145	AC	20
	REVERSE	55.09	AAGTTCTAGGGATTTTTGGTG
scaffold174941_1.9_913_di_AC_10_1176_1195_20_1242	FORWARD	54.33	CCCTTGTCATTTCCATAAATA	133	AC	20
	REVERSE	55.15	GTTGGGGAGGTATATCGTAAC
C10220839_2.0_914_di_AC_10_38_57_20_122	FORWARD	51.55	TCCTCTATATATGTTTGTTTGTG	101	AC	20
	REVERSE	50.07	TTAACTGTATGAAAGAGTAGGAC
C5600630_2.0_919_di_AC_13_76_101_26_129	FORWARD	54.9	GAGAGAAATCATGTGTTACGTG	107	AC	26
	REVERSE	54.26	GGTATGAGAGTCGTTCAATAGAT
C11303367_2.0_923_di_AC_10_92_111_20_189	FORWARD	54.97	GGGTATTGAAAGCTAATGGAT	143	AC	20
	REVERSE	55.29	ATGATCTTTGCTGTTTCACAC
C11303367_2.0_923_di_AC_10_92_111_20_189	FORWARD	54.97	GGGTATTGAAAGCTAATGGAT	143	TATC	24
	REVERSE	55.29	ATGATCTTTGCTGTTTCACAC
scaffold44842_4.3_928_di_AC_13_66_91_26_457	FORWARD	54.88	GCTTTTCTTCCTCTAATCACC	135	CA	26
	REVERSE	55.21	CCAATTATGAGTTAGGGCTTT
scaffold85762_1.9_931_di_AC_11_376_397_22_718	FORWARD	54.28	TCCATTCAGTGTCTAGCTTTT	151	AC	22
	REVERSE	55.04	CACGGTTGTAACCTTTTACTG
C10379919_1.0_933_di_AC_10_66_85_20_128	FORWARD	56.02	GCGATCACTTCTCCATGAT	100	AC	20
	REVERSE	54.74	CACCCACCATCTTCTACG
scaffold140847_2.0_937_di_AC_10_90_109_20_423	FORWARD	53.74	CAAAAGAAGATCCCTATACACA	140	AC	20
	REVERSE	55.43	CTGAATAATGCAACATTTCGT
scaffold140847_2.0_937_di_AC_10_90_109_20_423	FORWARD	55.28	CTCTCGGTTGTTCTCACATT	137	ATAC	28
	REVERSE	54.77	GAAGTGTTCCGCATTTTAGTA
C11429404_2.0_938_di_AC_11_160_181_22_206	FORWARD	52.88	TTGGTAGAAGGTGTTTAATAAGA	181	CA	22
	REVERSE	65.21	ATCCGGATACCCCCGGAAC
C16824607_2.0_940_di_AC_10_50_69_20_110	FORWARD	53.16	CCACTGATCATTACTCAATACTC	103	AC	20
	REVERSE	54.71	GAGAGAGAAGAAGGGTTATGG
C1400527_2.0_948_di_AC_12_64_87_24_179	FORWARD	54.38	ACGTAGATAATTTCACCATGC	114	AC	24
	REVERSE	54.44	ATTCATGTTTACGGATGATGT
C6773705_1.0_950_di_AC_10_162_181_20_269	FORWARD	54.87	GATGAAGAATGACGATACAGC	144	AC	20
	REVERSE	55.56	CCCATAGCCCATCTTATTTAG
scaffold112788_2.0_954_di_AC_11_114_135_22_602	FORWARD	55.12	AAATGGTATCATTCACGTTTG	154	AC	22
	REVERSE	55.34	TTATGTCATGCTACTCGCTTT
scaffold194437_2.5_955_di_AC_11_410_431_22_842	FORWARD	55.12	AGAAAGCCATCGTGAAAGTA	149	AC	22
	REVERSE	55.02	GGATGAATCAATCAATGAAGA
scaffold56903_2.0_966_di_AC_10_96_115_20_714	FORWARD	54.94	GGGTTATAAGAGCCTGAAAAG	200	AC	20
	REVERSE	55.21	CATCGATTTCCTACATAACCA
C11361144_2.0_967_di_AC_10_134_153_20_196	FORWARD	55.02	GTGCCATATCATTGAAAATGT	116	AC	20
	REVERSE	54.99	TAATGCATCACTGTTTTCCTT
scaffold2644_2.8_970_di_AC_13_148_173_26_758	FORWARD	55.67	TGCCTTTGCTTTAATTATTAGG	213	CA	28
	REVERSE	55.24	TTTGGGTTCTGTGATAATCTG
C5930139_1.0_974_di_AC_13_78_103_26_143	FORWARD	54.02	GGCAATTTACTACAAAAGTCAA	124	CA	26
	REVERSE	54.95	AAAATAACGTAGTCGGGTTAAA
scaffold136440_2.0_980_di_AC_10_126_145_20_267	FORWARD	54.84	ACGAACTCTCTCACCTTCTTT	168	CA	22
	REVERSE	54.41	AAAACCTACCATTTATTGTATCG
scaffold34493_2.7_982_di_AC_14_466_493_28_1329	FORWARD	54.86	CCTTACAGGCAATGACAATAC	270	CA	30
	REVERSE	54.01	TGAAAGCCCTATTTTATCTTG
C6220361_2.0_984_di_AC_12_40_63_24_161	FORWARD	53.95	CAAAAGAGCCTAGTGAGTTGT	126	CA	26
	REVERSE	54.56	GCTTGTTCCAATGGTATTAAA
C6710695_1.0_987_di_AC_10_134_153_20_238	FORWARD	58.2	AAGTTTGACACCCTAAGTCCCT	200	AC	20
	REVERSE	58.6	ATTTGAACCCGACCCTATATGT
C6710695_1.0_987_di_AC_10_134_153_20_238	FORWARD	54.84	TATCTCACACCAAAACCCTAA	149	ATAC	20
	REVERSE	55.3	ACGTTCACAATGAAAGATGAG
scaffold86768_3.2_989_di_AC_14_92_119_28_442	FORWARD	54.36	CTTTTAAATGGATGTGTCGAT	173	AC	28
	REVERSE	54.8	AATCACTGAGTGGAGAAGACA
C3185798_2.0_990_di_AC_11_52_73_22_178	FORWARD	54.15	ACTTCAAACACATCCTCATTC	160	CA	24
	REVERSE	55.09	AGGTTTGACTGGATTTTTAGG
C11170952_2.0_991_di_AC_11_112_133_22_175	FORWARD	56.41	GAGGATCCCTTGAAGAAGATT	143	CA	22
	REVERSE	55.59	ATTTGCCATTTAGGGTAAAGA
C3421342_1.0_992_di_AC_10_174_193_20_493	FORWARD	54.89	AGCGATACTTCCTTCATCTCT	143	AC	20
	REVERSE	55.57	AAAGGATGTAGTGGCTTTTGT
scaffold50847_2.0_1003_di_AC_10_308_327_20_498	FORWARD	54.7	CCTTCTAACGAAATATCACGA	182	AC	20
	REVERSE	55.78	GCTTGCTGTTTTGTTTCATAA
C11796998_2.0_1005_di_AC_11_194_215_22_335	FORWARD	55.02	TCCTGGATTTGCATTTATCTA	179	AC	22
	REVERSE	55.09	CTGTTAAAGGATGCAAGCTAA
C11661780_2.0_1009_di_AC_12_138_161_24_258	FORWARD	56.03	CCAAGAATCTCGTTGATCTTT	151	AC	24
	REVERSE	55.34	ACGAGTATTGATTGACACGAG
scaffold77566_1.4_1011_di_AC_10_204_223_20_360	FORWARD	55.94	CATCGTTGACATTGATTTGAT	157	CA	22
	REVERSE	56.13	AAGGTGTTGCTATATGGGTGT
scaffold189715_1.7_1013_di_AC_10_480_499_20_851	FORWARD	55.39	CACACCTTGTTAAAGTCTCCA	199	AC	20
	REVERSE	55.46	GAATCTTCACCCATTCAGTG
scaffold42068_1.8_1020_di_AC_10_254_273_20_744	FORWARD	59.8	GAGATTGTGAGGAATCAAACCC	324	CA	22
	REVERSE	59.9	TTAAACTCATGTCGTACACCCG
C6073667_2.0_1022_di_AC_12_76_99_24_151	FORWARD	54.09	CACTTGTAATTTAGTCGTTCTCA	132	AC	24
	REVERSE	63.99	AGCGCGGTGCAACACACTA
scaffold117790_2.5_1030_di_AC_10_648_667_20_726	FORWARD	54.82	GGGTGGACTTGAGATAAAGAT	134	CA	22
	REVERSE	51	TCAATGGCTAATTAAGATGA
C10064159_1.0_1031_di_AC_10_54_73_20_117	FORWARD	53.92	TGATCTCACGGATATCACATA	112	AC	20
	REVERSE	54.65	TTTAGCCATTCTCATTTGAAC
scaffold97515_1.4_1043_di_AC_10_68_87_20_264	FORWARD	54.97	CACTAGAGATCTCCCAATCCT	189	CA	20
	REVERSE	54.64	ATTGGGTGTTATTCAGAGTGA
scaffold97515_1.4_1043_di_AC_10_68_87_20_264	FORWARD	54.97	CACTAGAGATCTCCCAATCCT	189	CA	20
	REVERSE	54.64	ATTGGGTGTTATTCAGAGTGA
scaffold13414_2.2_1044_di_AC_11_120_141_22_773	FORWARD	54.61	CCAAACATCAACTATTTTGCT	164	AC	22
	REVERSE	54.92	CAAATCCTTAGGAAAGAAAGG
C18697100_2.0_1139_di_AC_11_0_21_22_448	FORWARD	59.3	CTCTTTGGCTCTCTTCCCGT	375	CA	20
	REVERSE	57.2	TCGATCGTATGAACTTGACGT
scaffold186654_1.6_1142_di_AC_11_0_21_22_1400	FORWARD	50.2	CACACACACTGAGATAAAA	261	TCT	21
	REVERSE	55.1	CCTCTGCTCTTTTGTTTGTG
scaffold197913_2.2_1192_di_AC_11_70_91_22_688	FORWARD	54	CTCATATACCTACAAATTCAGCA	206	AC	22
	REVERSE	55.02	CAAATCGTATTGTCCTTTTTG
scaffold197913_2.2_1192_di_AC_11_70_91_22_688	FORWARD	56.03	AAAAAGGACAATACGATTTGC	145	AAATC	20
	REVERSE	53.99	TCGGATTTAGGTCTAGTGTGT
scaffold197913_2.2_1192_di_AC_11_70_91_22_688	FORWARD	56.03	AAAAAGGACAATACGATTTGC	145	AAACAT	24
	REVERSE	53.99	TCGGATTTAGGTCTAGTGTGT
scaffold104138_2.5_1203_di_AC_13_98_123_26_298	FORWARD	54.32	ACTCATTCACACCCATACATT	150	CA	28
	REVERSE	54.99	GTAGTGCAACATGATCCTAGC
scaffold205517_1.5_1215_di_AC_10_362_381_20_456	FORWARD	58.9	GCGTCAGGGTGAAATGTACC	332	AC	20
	REVERSE	59.7	CTTGCGGTGGGGATGTGTA
C6500398_1.0_1221_di_AC_11_146_167_22_190	FORWARD	55.06	CTGGAACCCTCTCTGATTACT	108	CA	22
	REVERSE	55.09	CACTGAGTTTGTGTGTGTCTG
scaffold194774_2.7_1225_di_AC_14_174_201_28_554	FORWARD	55.75	ACTCTATCGACCCACATCTTC	197	CA	28
	REVERSE	54.6	CATAGAAATCAAACACTTTCCA
scaffold39827_2.2_1230_di_AC_10_22_41_20_318	FORWARD	58.62	ACCTGACCAGCTGACCCTAT	125	AC	20
	REVERSE	55	ATCCGAATTAATCCACACTG
C5486513_1.0_1231_di_AC_10_76_95_20_125	FORWARD	54.22	ATTGATGGCTACATCATCTTC	120	AC	20
	REVERSE	51.08	CTAGGTTATTTGAAGTAAACACA
C9637705_2.0_1233_di_AC_10_52_71_20_106	FORWARD	54.88	ACCAATGAATCACAAATTCAC	100	AC	20
	REVERSE	51.73	TCATGGTAATATTAGAACCTCA
C11045894_1.0_1236_di_AC_12_88_111_24_164	FORWARD	56.18	TAGTAACGGCGTCAGTAAACA	152	AC	24
	REVERSE	55.01	GGGAGAGTGAAAAAGTGAGAT
scaffold132880_1.9_1238_di_AC_12_952_975_24_983	FORWARD	55.29	CGTTTAATTAGTGGACCATGA	162	GT	20
	REVERSE	55.03	GTTCTCATTTGAACCTTTCCT
scaffold68624_1.5_1242_di_AC_11_230_251_22_297	FORWARD	55.35	TATCCAACATCCTGTGTGATT	197	AC	22
	REVERSE	55.04	TGGCTTACACCCTCTATGTAA
C1450003_1.0_1245_di_AC_13_88_113_26_216	FORWARD	55.46	GTACACAGGAATATGCCACAC	149	AC	26
	REVERSE	54.71	AGATTTACTTTGGTTCGGTTT
scaffold224042_1.2_1246_di_AC_10_42_61_20_410	FORWARD	55.02	TTGTGACTGTGACTACAACCA	145	CA	22
	REVERSE	54.22	TTGATTAGGTTACGGAATTACA
scaffold61340_1.8_1251_di_AC_15_96_125_30_618	FORWARD	53.95	TCACAAACTAAAAACGGTTTAC	180	CA	32
	REVERSE	54.37	TCTATTGAAGATGCCCTAAAA
scaffold98384_2.0_1252_di_AC_13_96_121_26_516	FORWARD	55.25	CTGTAAGGGCGGTTAATTTAT	151	CA	28
	REVERSE	55.49	TTTGTTCCGTCTATTTTGTTG
scaffold59382_2.8_1253_di_AC_10_96_115_20_466	FORWARD	52.95	CAAGTTCACAAACTAAAAACG	151	CA	22
	REVERSE	55.63	GCGAAAGTGACATAAACAAGA
scaffold602_2.7_1254_di_AC_11_368_389_22_698	FORWARD	55.2	TTCATGAAACTGCATAAGATACA	171	AC	22
	REVERSE	55.07	TGATTATCTCGCTGTTTTGAT
C3383211_1.0_1261_di_AC_10_184_203_20_264	FORWARD	56.05	GACGCTCCTTATAGCTAGGC	156	AC	24
	REVERSE	55.2	TGCTTTTGGCATGTATTAGTT
C3383211_1.0_1261_di_AC_10_184_203_20_264	FORWARD	55.2	AACTAATACATGCCAAAAGCA	124	AC	20
	REVERSE	54.36	GAGCAGACATTGTTATACAAGC
scaffold222756_2.0_1266_di_AC_11_446_467_22_552	FORWARD	54.94	AGGAGGAAATAGATGATTGATG	146	AC	22
	REVERSE	59.52	CCGCCATAATGCGTTTTT
C11873856_2.0_1268_di_AC_10_578_597_20_829	FORWARD	53.98	CAGTTGATGCTATGTCAGAAA	152	AC	20
	REVERSE	54.93	TTTAAGCACTATTCTCGGTTG
C10939076_1.0_1270_di_AC_13_94_119_26_156	FORWARD	54.9	GAGTTTTACCTGAAGGTGGAT	150	AC	26
	REVERSE	54.51	GAGTGTGAAATCATTTGAAGAA
scaffold120055_2.0_1273_di_AC_10_32_51_20_320	FORWARD	54.7	GCACTTCTCATTTGAACCTTA	222	AC	20
	REVERSE	55.43	AAATGGGTGTGTGTTAGATGA
C3324327_2.0_1275_di_AC_10_82_101_20_216	FORWARD	54.29	CATGTAGCATCTTCCCTTTAG	150	AC	20
	REVERSE	54.87	CCGCTTATGTTAAAACATGTAA
scaffold184935_2.0_1276_di_AC_10_228_247_20_363	FORWARD	54.59	CGTTGTCATATTTGGCTTATT	192	AC	20
	REVERSE	55.48	CCGTTGACTTCAAGTATCAAA
scaffold218948_1.5_1281_di_AC_12_234_257_24_450	FORWARD	55.05	ATGCATCTAATTCAGAGACGA	187	AC	24
	REVERSE	55.74	TGTTCCTGACATTGGAAGTTA
scaffold199345_2.0_1284_di_AC_10_462_481_20_798	FORWARD	55.35	TATTGGCTGGACTAGTGCTTA	140	CA	22
	REVERSE	55.13	CAATTACTATTGGGACAACCA
C6544348_2.0_1285_di_AC_10_114_133_20_197	FORWARD	54.98	CAGATCAGTTCCAATCTAACG	138	AC	20
	REVERSE	58.56	TCCGGAAACCTCAGGAAC
scaffold35571_1.0_1286_di_AC_19_270_307_38_608	FORWARD	54.97	ATTACTCACACATTGCACACA	150	AC	38
	REVERSE	55.3	TGTAAGTGGAGAGAGGTGATG
C11860129_2.0_1291_di_AC_10_316_335_20_507	FORWARD	54.72	TTTATATGGTCCAGCACTAGC	152	CA	22
	REVERSE	54.96	ATTCAAGCCTCTTTGTCTTTT
scaffold205856_2.0_1294_di_AC_10_36_55_20_390	FORWARD	54.35	GTTTGTATTTGATACTTCCCCTA	137	AC	20
	REVERSE	54.84	GCTTCAAGCCTTATGTATCAA
C11649923_2.0_1298_di_AC_10_196_215_20_254	FORWARD	54.74	TCTTACCATATCTGGGCACT	137	AC	20
	REVERSE	54.37	TCCATTTAGGGTAAAGAAAATC
scaffold69278_1.6_1300_di_AC_10_474_493_20_666	FORWARD	54.6	AGCATTGATCAAACCATACAT	217	AC	20
	REVERSE	55.86	TAGGTTCAAAAGAGAGGTGCT
scaffold147768_2.0_1304_di_AC_10_392_411_20_1265	FORWARD	55.41	CTATGTCCGTTGAAATGAAAA	190	AC	20
	REVERSE	55.3	GCATTTGTTTTCACATGAGTT
scaffold81984_1.5_1305_di_AC_12_106_129_24_390	FORWARD	58.9	ACTTCTCACACTTCTCACCGT	364	AC	24
	REVERSE	56.8	TAGCACAACAACCGAACAAC
scaffold180233_2.3_1367_di_AC_11_130_151_22_579	FORWARD	55.36	CGATTTCACGTTAGATATGGA	169	CA	22
	REVERSE	55.37	AATGTGACACGTGTTCTGC
scaffold109218_1.4_1372_di_AC_10_262_281_20_337	FORWARD	54.56	GGATTTCATATGATTGTACCG	145	CA	22
	REVERSE	55.24	GTTTGGTGCGTAGAATTGAT
C6376873_1.0_1373_di_AC_10_44_63_20_175	FORWARD	54.48	CAGTGATTGAAACCTATATGACA	155	AC	20
	REVERSE	54.46	TTGGAGAAGGCAAGTCTACTA
scaffold29928_2.7_1374_di_AC_10_172_191_20_819	FORWARD	55.05	ATCTTTTTACTCCGGCAAA	205	AC	20
	REVERSE	54.7	TTTGGACCTCGTATTACACAT
C6742218_2.0_1383_di_AC_10_110_129_20_251	FORWARD	54.94	CTTGGCTCCTATTCTTTTACC	150	AC	20
	REVERSE	54.89	ATTAAGAAAAGGATGGGCTTA
C9961948_1.0_1386_di_AC_10_60_79_20_114	FORWARD	56.94	ATCCATGTGAGCCTCTGG	105	AC	20
	REVERSE	55.87	ATGTTTTCGGCCATCATAC
C9725754_2.0_1391_di_AC_10_52_71_20_108	FORWARD	56.59	AAGCAGTATCTACGGAGTCCA	100	AC	20
	REVERSE	53.66	CATCATATGGAGATGAACTAAGA
scaffold79386_2.5_1394_di_AC_10_98_117_20_320	FORWARD	54.43	TCTTTTATGCGATACTCTCGT	228	AC	20
	REVERSE	54.94	ATCATATGGGATTTTCGTTG
scaffold38984_2.0_1396_di_AC_11_60_81_22_256	FORWARD	54	TCAAATTAGGAAAATAGGGAGT	174	AC	22
	REVERSE	54.9	GCTCACTGCCTTCTAAATACA
scaffold64890_2.5_1405_di_AC_14_86_113_28_514	FORWARD	55.31	CGGAAAGAGTGGTTTAGAAGT	227	AC	28
	REVERSE	54.81	GAATATGCGATTGTTGATCTC
scaffold163_3.9_1409_di_AC_10_1900_1919_20_2041	FORWARD	55.33	AAGAGTCTGCCTCCCTTG	155	AC	20
	REVERSE	55.24	GTTGTCTCGATATGCATCAGT
scaffold63905_2.0_1415_di_AC_10_450_469_20_511	FORWARD	55.07	GTCACATGGCATATTCACTCT	183	AC	20
	REVERSE	55.23	TCGTATGATTTGTATTGGAATG
C6196539_1.0_1423_di_AC_11_32_53_22_159	FORWARD	54.82	AGAGCTCTCAAAGGTTTACAAG	127	AC	22
	REVERSE	55.94	TTGAAATGTATTGGACCATTG
C18730501_2.0_1429_di_AC_10_500_519_20_593	FORWARD	55.55	ACAATTCAAAAGTGCACAAAG	150	AC	20
	REVERSE	54.93	AATTTGTGTCGGGATATAAAAC
scaffold178232_2.0_1431_di_AC_11_134_155_22_330	FORWARD	55.01	GGTTTTTACTTGAACACATCCT	166	CA	24
	REVERSE	55.53	AGCCTACACATTTTCGGTTAT
C11866808_2.0_1438_di_AC_10_166_185_20_576	FORWARD	54.34	GTGTATTTTGGAAAATCTTGTCT	153	AC	20
	REVERSE	52.56	AATTCCTTCTCTAAAGTGCAT
scaffold51272_2.5_1439_di_AC_10_94_113_20_299	FORWARD	54.6	TTCTTGAAACTTGAATGTTGAC	276	CA	20
	REVERSE	54.38	CATTACTCATGTTTGCTTGTG
scaffold25994_3.0_1448_di_AC_10_86_105_20_316	FORWARD	55.68	ATAGGGAAGATGTTGGAGATG	258	AC	20
	REVERSE	55.1	TAGGATTGGACGTGACATAAC
scaffold25994_3.0_1448_di_AC_10_86_105_20_316	FORWARD	58.8	AGGGAAGATGTTGGAGATGCT	250	GTCCC	20
	REVERSE	57.2	TGGACGTGACATAACTGAACA
C6788179_1.0_1452_di_AC_11_86_107_22_279	FORWARD	55.96	CAACACAATTTTCTTTGAACG	184	CA	22
	REVERSE	54.58	GGATGGTATCCTTAGTTAGCC
scaffold12413_1.4_1453_di_AC_10_68_87_20_281	FORWARD	55.03	GAACACCGATTCATAACCATA	151	AC	20
	REVERSE	55.34	GTCTAACCACCGGAATTCTAC
C11714603_2.0_1460_di_AC_10_130_149_20_278	FORWARD	54.57	CCAACTATTCTACAACACATTGA	155	AC	20
	REVERSE	54.9	GAAGCTCTTCCTTTGGCTA
scaffold147515_1.0_1462_di_AC_10_110_129_20_382	FORWARD	59.9	GACCATTGCAAACCCACACC	233	AC	20
	REVERSE	58.9	GCTTCTTCACAGCTCCGATG
C3096342_1.0_1464_di_AC_13_36_61_26_165	FORWARD	51.47	ATTTTCTATTTTCCTACACTCAC	100	AT	20
	REVERSE	52.91	AACTTGTAGATATCCAATTGTTG
C9649785_1.0_1473_di_AC_10_66_85_20_106	FORWARD	54.8	CACACATTTAGCCAAAAACA	106	AC	20
	REVERSE	54.41	TACGTGTTTTGACGGTTTTA
C17703568_5.0_1476_di_AC_10_112_131_20_153	FORWARD	56.6	TGTTCACACATTGTCTCACAC	147	AC	20
	REVERSE	54.03	GTGTGTAAAGTGTGTGAACA
C5582676_2.0_1481_di_AC_10_28_47_20_128	FORWARD	53.9	CACAGACTAGATCACAGCA	106	AC	20
	REVERSE	56.1	AGTCTGTGTGTGATGAGTGA
scaffold4328_1.0_1483_di_AC_10_58_77_20_271	FORWARD	53.4	TCTCACAAGAACTTAACCCT	254	AC	20
	REVERSE	51.7	TCATTTGAACCTGACCATAT
scaffold44334_1.3_1484_di_AC_11_86_107_22_331	FORWARD	58.1	GCACCAACAGCTTCATAGGT	271	AC	22
	REVERSE	59.1	TGCTCGGCCGGAATACTTTA
C1341108_1.0_1485_di_AC_12_50_73_24_160	FORWARD	55.15	AAAGTTATGTTTCTCGCATGA	147	AC	24
	REVERSE	54.52	GGCTCTCAAGTTCTTAATCAAT
C1341108_1.0_1485_di_AC_12_50_73_24_160	FORWARD	55.15	AAAGTTATGTTTCTCGCATGA	147	AT	20
	REVERSE	54.52	GGCTCTCAAGTTCTTAATCAAT
scaffold149549_2.1_1486_di_AC_10_134_153_20_769	FORWARD	54.93	CCCTCTTAAGATGAGAAAAATG	179	AC	20
	REVERSE	55.15	AACGGAAAGGTAGTTTGTTTC
C6384947_1.0_1487_di_AC_10_74_93_20_176	FORWARD	55.33	GGAATTCATATTCCTCCAAAG	146	AC	20
	REVERSE	55.95	AACCTAGATTTCCAGGGTTTT
scaffold102128_2.0_1491_di_AC_15_118_147_30_342	FORWARD	55.36	CTCAATCAACTTTCCATCTCA	146	AC	30
	REVERSE	54.97	ACATGGTCTTGATAGAAGCAA
C11586293_2.0_1492_di_AC_10_44_63_20_236	FORWARD	54.23	AAGCACCGATTTCTATAATCA	144	AC	20
	REVERSE	54.96	CAATTTGTTTACTGTTGATTGG
C6617448_2.0_1494_di_AC_11_138_159_22_211	FORWARD	54.74	ATCTATTGCGGGAGTTCTAAT	159	AC	22
	REVERSE	55.84	GGGTTACTAGTAGATCCCAACC
scaffold47464_1.6_1503_di_AC_11_64_85_22_398	FORWARD	54.45	AAATCTCTTCTCCATCTCCAT	100	AC	22
	REVERSE	55.45	TTGAGTTTTCATTTGAACCTG
scaffold199059_1.0_1507_di_AC_10_82_101_20_474	FORWARD	55.82	GTTAAACTCAACCCGTCAGAT	149	AC	20
	REVERSE	54.99	ATCCATTTGGTTATTTTAGGC
scaffold140994_2.5_1510_di_AC_10_154_173_20_555	FORWARD	54.61	AACCCCTCTCTATTCTTACCA	155	AC	20
	REVERSE	55.54	TATTATGGTGGTGAGGCTGT
scaffold118684_2.4_1511_di_AC_10_154_173_20_728	FORWARD	58.4	CTCTAATAGCCCCTACCCTGG	193	AC	20
	REVERSE	58.9	TAGATCATGGGCAGCTCTGG
scaffold20371_1.2_1517_di_AC_11_384_405_22_472	FORWARD	54.75	CAAAGCACCGAAAAACTTAT	150	TA	22
	REVERSE	55	TTTGTCAGATGATGAAACACA
scaffold20371_1.2_1517_di_AC_11_384_405_22_472	FORWARD	54.5	GAGAACCAAATGACAGAAAAA	154	AC	22
	REVERSE	54.58	TCCGATGTATCGAGATCTAAG
C3406104_2.0_1519_di_AC_10_264_283_20_318	FORWARD	54.05	TAGAGGTTGCCTAAGAAATTG	155	CA	20
	REVERSE	50.57	CTTGTGTACTAGTATCCTTATGC
C11400119_1.0_1526_di_AC_11_160_181_22_201	FORWARD	55.28	AAAGAATCGAAAATGGAGAAG	148	AC	22
	REVERSE	51.23	TTTTTGAAGGAGAAATCG
C11861557_1.0_1531_di_AC_10_146_165_20_518	FORWARD	54.97	CCTTTTTGTCATTCTCATTTG	151	AC	20
	REVERSE	54.86	TATGGCATCTTTACACCTGTT
scaffold159260_3.0_1533_di_AC_12_922_945_24_1615	FORWARD	54.91	ATAAGCACAATCAGAAATCCA	156	AC	24
	REVERSE	55.61	TGATTGGAATCGGTATAGTCA
C18437005_0.0_1535_di_AC_10_64_83_20_254	FORWARD	55.59	TCAATTAGCATGAACCCAAT	153	CA	20
	REVERSE	54.91	ATAATGCAAGGATGAGAAACA
C18022169_1.0_1541_di_AC_10_72_91_20_182	FORWARD	55.06	TCTCTCACTCTTCAAAATCCA	153	AC	20
	REVERSE	55.47	GGGATTAAACTCCAAGAAGTG
scaffold29889_1.4_1548_di_AC_12_76_99_24_376	FORWARD	54.24	GGGTAACAACGTTAACACATT	160	AC	24
	REVERSE	55.29	TTATCCCAAAAATACCCTTGT
scaffold47832_3.0_1556_di_AC_10_382_401_20_548	FORWARD	58.5	GGGCACTCATCGGTTCATTT	199	AC	20
	REVERSE	53.8	TTGAGTACCTTAGAACCAACT
C11609763_2.0_1559_di_AC_10_64_83_20_242	FORWARD	55.71	ATTCTTCTCATTGAACCCAAC	144	CA	22
	REVERSE	55.22	TCTAAATCCCAACATTTGATAAG
C11770676_3.0_1573_di_AC_10_216_235_20_309	FORWARD	59.1	GCCCGGCTCTTGATCTCA	199	AC	20
	REVERSE	58	GAACTCGCATCAAATTGTGCA
C6795406_1.0_1581_di_AC_10_192_211_20_285	FORWARD	55.24	TTCACCTCACCTTGAAGAAC	130	AC	20
	REVERSE	51.15	ATATATATGTGAGTGGGGGTA
scaffold41374_2.0_1588_di_AC_11_216_237_22_368	FORWARD	55.06	TCTATCAACAAAAAGTCAACCA	154	AC	22
	REVERSE	54.68	CTTGTTCTTGATGATGAATCC
scaffold7053_2.4_1599_di_AC_10_212_231_20_356	FORWARD	55.23	CTAGAACGTCAATCAACGAAG	206	AC	20
	REVERSE	54.99	GGATTTAATGCAAGGGTATTT
C2763229_1.0_1600_di_AC_10_22_41_20_138	FORWARD	55.65	TACTTTCGACTGCGGCTA	135	AC	20
	REVERSE	54.91	TTGTAAGTCAGGAAAGGAAGTT
scaffold17557_1.9_1605_di_AC_10_122_141_20_427	FORWARD	55.64	GATGAAACCAAAACATCGAG	167	CA	22
	REVERSE	55.1	CAAGATGAAGAAGACGATGAG
scaffold3742_3.7_1607_di_AC_10_192_211_20_555	FORWARD	54.98	GGCGTGAAATTTGTTATTATG	145	AC	20
	REVERSE	54.96	ATTTGGGGATAGCTATTATGG
scaffold67550_2.5_1609_di_AC_10_92_111_20_576	FORWARD	55.14	TAAAGCAAGTTTTCCCTTCTT	175	AC	20
	REVERSE	54.88	TGAATGAAATAGCGTTTTAGG
scaffold49140_4.8_1610_di_AC_11_76_97_22_481	FORWARD	55.15	AAAACATCTCATAGCGACAAA	165	AC	22
	REVERSE	54.54	ATGAACCTTGAATTTGTGTGT
scaffold49140_4.8_1610_di_AC_11_76_97_22_481	FORWARD	55.17	TCACTTCTTTTCACTCTGCAT	115	CA	22
	REVERSE	54.91	TGTGATTCATCAGGCTAATTT
C10395947_1.0_1611_di_AC_10_54_73_20_128	FORWARD	54.87	ACCCTCTCTAATTAGTACCCAAC	123	CA	22
	REVERSE	54.54	TTTACATCCTAAGCTTGTTGAA
scaffold32590_1.5_1615_di_AC_10_60_79_20_314	FORWARD	52.26	CGACTTCTATTTCTAACTATTGG	114	CA	22
	REVERSE	54.45	AGAGTTGCACAGATTGTAACC
scaffold29075_2.0_1616_di_AC_10_244_263_20_293	FORWARD	54.74	AACATGAGAAGTGGATCTGAA	194	AC	20
	REVERSE	55.11	CGCTGTCGGTGTTTATTC
C6350966_2.0_1628_di_AC_12_42_65_24_172	FORWARD	54.91	TTTTGTGGAACCAAAATCA	155	AC	24
	REVERSE	55.1	TGGCCTTAATCTTGTAAATCA
C16969726_2.0_1629_di_AC_11_30_51_22_115	FORWARD	54.63	TTTGCAATCAACTAAGAGAGAA	114	AC	22
	REVERSE	51.09	GAAAAGGAAGTGACTTTTGT
scaffold209356_2.0_1640_di_AC_10_202_221_20_461	FORWARD	54.78	TTATGAAAATAGTCCCACCAA	142	CA	22
	REVERSE	54.59	TAAGGCTGTTCAAGAAGAGAA
scaffold50675_2.4_1644_di_AC_12_242_265_24_305	FORWARD	54.72	TTTTTAATGGTGCTAGATTGG	136	AC	24
	REVERSE	56.06	TCACAATGAAAAATCGGTTC
C6151615_1.0_1654_di_AC_10_70_89_20_156	FORWARD	55.11	AAAACGATGATCTCTTCTTCC	127	AC	20
	REVERSE	54.38	CCCATGTTATTTAAGGACTGA
scaffold42542_1.4_1658_di_AC_10_84_103_20_259	FORWARD	54.43	GGTCCAACAAACTCTCTTACA	151	AC	20
	REVERSE	55.09	TTGTACATACAGCAACATCCA
scaffold184664_2.0_1661_di_AC_11_160_181_22_314	FORWARD	59	ACACGCACATGTTGGTCTTC	229	AC	22
	REVERSE	56.4	TCGTTTACCCTTCATGACCA
scaffold35808_2.8_1663_di_AC_10_76_95_20_303	FORWARD	58.9	TGGAAACCATCTCTCTCTACCG	208	AC	20
	REVERSE	58.8	GGAAAGGGGTAAATTACGTGGG
scaffold44937_1.4_1671_di_AC_12_606_629_24_755	FORWARD	54.89	TTTGTCAATCTTCCTAATGGA	140	AC	24
	REVERSE	54.64	TGGCTATGGATAATTTCTTTG
scaffold82224_2.0_1674_di_AC_12_114_137_24_317	FORWARD	54.6	AGCATTGATCAAACCATACAT	163	AC	24
	REVERSE	54.84	CTCATCCGATCAATAAAGATG
C10505152_2.0_1677_di_AC_12_28_51_24_133	FORWARD	55.86	ACCAACGAACGATTACCAC	102	AC	24
	REVERSE	55.69	TTGATAACGGCAGGGTAGT
C6086381_1.0_1680_di_AC_14_64_91_28_151	FORWARD	55.12	GTCGATGCTAGGTACTACGTG	102	AC	28
	REVERSE	63.97	CACCTCAGCCACCGCATC
scaffold54316_3.0_1683_di_AC_11_140_161_22_307	FORWARD	55.05	AAATGCTACCCTAAATCAACC	136	AC	22
	REVERSE	54.8	AATGACGTTGAGTCTATTCCA
scaffold68754_2.0_1684_di_AC_10_352_371_20_695	FORWARD	54.99	AGAATCCTTACCAAGATGGAG	150	CA	20
	REVERSE	55.73	TTTGCGATTAAGGGTAAATCT
scaffold153398_2.0_1689_di_AC_10_136_155_20_368	FORWARD	54.94	TTGTACATCAACACCCTAAAGA	234	AC	20
	REVERSE	55.12	TAGGTTTTCACCTGTTGACC
scaffold1442_4.8_1690_di_AC_12_252_275_24_927	FORWARD	54.88	GCTTTTCTTCCTCTAATCACC	159	CA	24
	REVERSE	54.79	CAATTTGGTGTTCAAATCTTC
scaffold129943_2.6_1692_di_AC_11_248_269_22_1067	FORWARD	55.23	GAACAGAGGGCTTGTTAATTT	175	CA	22
	REVERSE	54.72	GGTAACATTTGAAGTCACTGG
scaffold18709_1.5_1696_di_AC_10_68_87_20_311	FORWARD	54.12	TGTTTAACAGCATGAAAACAG	211	AC	20
	REVERSE	55.26	GGATACCTTGATTGTGCAGTA
scaffold3740_2.1_1700_di_AC_10_80_99_20_731	FORWARD	54.95	ATCATCGTGTGCGTTAGTAGT	160	TTAGGG	24
	REVERSE	55.55	AAACTTCATGTGCAACTTTTG
scaffold11153_2.0_1701_di_AC_11_80_101_22_352	FORWARD	55.27	TAATTTATGGCTTGGTGTGTC	184	AC	22
	REVERSE	54.11	TGTCAATGTACAAATTCTTGTCT
scaffold24408_2.5_1702_di_AC_10_1024_1043_20_2417	FORWARD	58.9	AGTTACTTGTTGTGTGTTGCTGA	205	AC	20
	REVERSE	57.1	GGTAACATGAACACAAGCAGAA
scaffold179767_2.7_1705_di_AC_10_394_413_20_447	FORWARD	54.93	CCAAGAAATTACATTGCATTC	148	AC	20
	REVERSE	55.39	TGCTACATTATAAACAGCATTCA
scaffold71549_1.4_1706_di_AC_10_470_489_20_878	FORWARD	55.21	GCGATTTAAAACCTTGGTAAT	212	CA	22
	REVERSE	55.23	CATACATGGCGTAAATGAGAT
scaffold44485_4.6_1713_di_AC_10_114_133_20_965	FORWARD	59.6	GAGGCCGCCATATACCACTT	381	CA	20
	REVERSE	59.1	TGACTCAACCATGGCAGTG
scaffold44485_4.6_1713_di_AC_10_114_133_20_965	FORWARD	55.22	AGTTAGGCTTTTCTTGCTGTT	151	TA	20
	REVERSE	55.24	ACTCCATCGTGACTAACAGTG
scaffold70190_1.5_1716_di_AC_10_314_333_20_358	FORWARD	55.44	CATCTCACTTCTGGTCTTTCA	276	CA	20
	REVERSE	55.04	TGTGTGAAGGTGTGTGTAAAA
C10457779_2.0_1722_di_AC_11_76_97_22_131	FORWARD	57.45	CCGCTATGCCTTCAAAAA	109	AC	22
	REVERSE	54.83	TTCACATTTGAACCTGACTCT
scaffold221501_2.5_1723_di_AC_10_496_515_20_543	FORWARD	54.7	GACTGGCTTTGTTTCTGATAA	163	AC	20
	REVERSE	55.52	GGCTTTTTGTGCATCTCTT
scaffold86354_2.7_1726_di_AC_10_104_123_20_418	FORWARD	55.39	CATGATGTGAAAAGCAATCTT	148	AC	20
	REVERSE	54.81	TCAAATGTGCAACAATACAAG
scaffold125737_2.1_1727_di_AC_11_254_275_22_811	FORWARD	54.29	CCTATATGCTAAGCACTCAAAA	149	AC	22
	REVERSE	54.56	CACCGCTTCATGATTATAGTT
scaffold128514_1.6_1733_di_AC_10_924_943_20_1058	FORWARD	55.04	GTTGAGTTCAAACAATGTGGT	146	AC	20
	REVERSE	54.99	GGTGCATCAAACTATTCAAAG
scaffold226735_2.2_1734_di_AC_10_230_249_20_480	FORWARD	54.93	TACGGAAAAGCATGAAGTAAG	134	AC	20
	REVERSE	54.91	CTAGCTTATGGTTGCCAAATA
scaffold109675_3.6_1736_di_AC_11_436_457_22_717	FORWARD	54.7	TTTTACATGGAGTTCTCAAGC	172	AC	22
	REVERSE	55.28	CATCAGGTTAGTCATTCGGTA
scaffold135603_1.5_1737_di_AC_10_196_215_20_443	FORWARD	54.91	ATATTAAATCCGAGCGTTCTT	196	AC	20
	REVERSE	54.99	ATGCATGCGATATGTTTAACT
scaffold7590_2.2_1739_di_AC_11_144_165_22_510	FORWARD	55.29	TGGAACAATTCTAGCAGAAAA	151	AC	22
	REVERSE	54.8	CGCTCACTAATCACTTCAACT
scaffold206620_2.3_1741_di_AC_10_196_215_20_605	FORWARD	55.1	TACACGAACCATTGACCTATC	140	CA	20
	REVERSE	54.85	TCTTGAAACACCATTCAAAGT
scaffold172107_1.5_1745_di_AC_11_500_521_22_673	FORWARD	54.5	AACACATCCATACACCCTAGA	179	AC	22
	REVERSE	54.26	CACCTTTACATCACATGATTCT
C6639408_2.0_1749_di_AC_10_140_159_20_216	FORWARD	54.91	TGGACGACTAAAAACAAACAT	183	AC	20
	REVERSE	55.09	TAAGCGTCCCTTTCTCTAAAT
scaffold12239_3.0_1753_di_AC_11_70_91_22_293	FORWARD	53.13	CACATTACTCCTTAATTGATCC	231	AC	22
	REVERSE	55.15	CGGTGTTTATGTTCGTATGAT
scaffold994_2.0_1756_di_AC_10_80_99_20_247	FORWARD	55.5	ACGTAATCAATTTCGTCTCCT	193	CA	20
	REVERSE	55.02	TGTAAGTTCGGATTTTGGTAA
C6275875_1.0_1758_di_AC_13_104_129_26_165	FORWARD	54.43	GTGAGTTAGGAGGTGTGAAAA	150	AC	26
	REVERSE	53.95	CAATACACATTTTAAGGCACA
C11313401_1.0_1769_di_AC_10_32_51_20_190	FORWARD	53.33	CATGGTTAATATCAAATACAAGG	145	AC	20
	REVERSE	55.11	ATAACACCCAAGATCCAGAAT
scaffold44723_2.0_1772_di_AC_10_42_61_20_329	FORWARD	55.05	CCCTCCAATATTACATTCACA	210	AC	20
	REVERSE	55.06	AACGAATAATTAAGGGACTGG
scaffold71523_2.6_1773_di_AC_10_308_327_20_762	FORWARD	55.1	CTGACCGATGACATAACCAA	450	AC	20
	REVERSE	58.9	TTGCTGGTGTTGGAGGGTAT
scaffold158147_1.6_1780_di_AC_10_136_155_20_369	FORWARD	55.51	GGATCATTCTGCACATAACAC	212	AC	20
	REVERSE	54.68	CACGAAATTGTTTGATTTGA
C18435251_0.0_1782_di_AC_10_70_89_20_254	FORWARD	54.78	TTCTCCTACACCACACTGTTT	149	AC	20
	REVERSE	54.08	ACTTAAGGGACCAAATTTAAGA
scaffold49389_2.0_1784_di_AC_10_212_231_20_297	FORWARD	55.46	CATAATTTGACATGGGAATTG	203	AC	20
	REVERSE	54.97	ATTAAATAGTCGAGGCGTCTT
scaffold43624_1.5_1789_di_AC_10_98_117_20_322	FORWARD	55.13	CATTAAATAAGGGGGAAGAAA	254	CA	22
	REVERSE	54.97	TATTTGGTTTGAGAAGGTTCA
C1120629_1.0_1800_di_AC_10_40_59_20_102	FORWARD	55.3	TATTGAAAATCTCACGCACA	102	CA	20
	REVERSE	55.4	GATTCAAAACAATACCTGCAA
C3027628_2.0_1801_di_AC_12_26_49_24_157	FORWARD	58.8	CACAGGAGACGCAGAAGTTG	188	CA	26
	REVERSE	59.1	GTGGTCCCCTGCTTTCAATG
scaffold67262_2.0_1803_di_AC_11_234_255_22_355	FORWARD	55.15	TCTAGCTTATGTGGGACTCAA	187	AC	22
	REVERSE	55.08	TAGGTACCGTTCTTGTTTGAA
scaffold32036_2.0_1804_di_AC_10_104_123_20_347	FORWARD	54.23	ATCAAACCAACGAATGACTAC	190	AC	20
	REVERSE	52.55	TGTCTAGCTCAGTTAGTCTGC
scaffold43950_2.0_1812_di_AC_15_78_107_30_323	FORWARD	54.52	GTTGCAATTAACACAAAACCT	204	CA	32
	REVERSE	54.87	CATCGAAGACGTGGTTTC
C2709904_1.0_1816_di_AC_10_56_75_20_135	FORWARD	55.02	ACAACCAAAAAGTGGTTCAC	114	AC	20
	REVERSE	55.29	GGTCTCACCTGATCCTAAGTC
scaffold49632_1.0_1817_di_AC_14_94_121_28_361	FORWARD	56.01	TACACAGGAGACGCAGAAGT	210	AC	28
	REVERSE	55.41	AGACATGTGTGGCACTCTTAG
scaffold62131_1.3_1819_di_AC_11_94_115_22_361	FORWARD	58.8	CACAGGAGACGCAGAAGTTG	188	AC	22
	REVERSE	59.1	GTGGTCCCCTGCTTTCAATG
scaffold68375_2.5_1829_di_AC_10_98_117_20_306	FORWARD	56.4	TCAGTTACATGGGTCGTCC	305	AC	20
	REVERSE	58.9	AAGAGGAGGGCACAAATGGA
C6264670_1.0_1834_di_AC_10_52_71_20_164	FORWARD	54.8	ATCGTTGAAGGTCTTTTTCTT	123	AC	20
	REVERSE	55.38	ACCTGGCATACAAGGTTATTT
C1277433_1.0_1835_di_AC_10_66_85_20_120	FORWARD	55.2	ATTCAGAAAAGAAACCCAGAG	105	AC	20
	REVERSE	55.39	ATCACAAAAACCGACTGGT
C11609477_1.0_1839_di_AC_11_94_115_22_242	FORWARD	55.16	CCAATTCCAACCTTAAATCA	173	CA	24
	REVERSE	55.02	TTTTAGGGGTAAAGACTTGCT
scaffold52468_1.6_1840_di_AC_11_92_113_22_299	FORWARD	54.99	TGAGCGTATACCACACATAACT	161	AC	22
	REVERSE	55.23	TCTGCTACCAGGTGAGTTTTA
scaffold85233_2.7_1845_di_AC_11_36_57_22_445	FORWARD	54.13	CGGTTACAGAAACACCTAAAC	113	AC	22
	REVERSE	53	CTAAAACATGGTTTGTAATGACT
C11519565_2.0_1850_di_AC_10_156_175_20_221	FORWARD	54.25	GGTCTTGTGGTATCTTGGTTA	170	AC	20
	REVERSE	55.66	TTAATCGATGCCCTTTTAGAT
scaffold141377_2.0_1853_di_AC_10_230_249_20_301	FORWARD	59	ACAAAGTGACGATCGGACCT	205	AC	20
	REVERSE	58.4	TGGGTGGAAATACGTGGACA
scaffold21456_1.6_1856_di_AC_13_76_101_26_315	FORWARD	55.5	ATGAGATTTGCCTAAGGTGTT	168	AC	26
	REVERSE	55.19	TGGTCAGATTCAAATGAAAAC
C11814150_2.0_1859_di_AC_10_36_55_20_359	FORWARD	55.18	TCTTCCGCTCTCTCGTAAT	124	AC	20
	REVERSE	55.43	GCTTGAGCCTAGGGATATAAA
scaffold41285_2.0_1862_di_AC_12_442_465_24_911	FORWARD	55.21	ACCATATCTCTCCCCAAATTA	147	AC	24
	REVERSE	55.93	ATAAAGATGTGGCCTACAAGG
C9458038_1.0_1866_di_AC_11_40_61_22_102	FORWARD	51.41	TGACTGATCGTGTATATTTAATC	100	AC	22
	REVERSE	56.97	GACAAAACCGGCCAATTA
scaffold128022_2.0_1868_di_AC_11_102_123_22_401	FORWARD	54.9	TGGTAGAAGGTCAGTTAACCA	213	AC	22
	REVERSE	54.06	CTATGGTTTGGTTTATTTTGG
scaffold83534_2.0_1869_di_AC_11_102_123_22_400	FORWARD	54.9	TGGTAGAAGGTCAGTTAACCA	154	AC	22
	REVERSE	54.96	TTTGCTTCCTGAAAGTACAAG
scaffold198157_1.0_1871_di_AC_10_144_163_20_386	FORWARD	55.59	AGACCATGATTTTGGGTAAAC	155	AC	20
	REVERSE	54.86	TTCATTCCAATCCTCTGACTA
scaffold166041_1.5_1872_di_AC_10_144_163_20_386	FORWARD	55.59	AGACCATGATTTTGGGTAAAC	155	AC	20
	REVERSE	54.86	TTCATTCCAATCCTCTGACTA
scaffold94160_2.2_1881_di_AC_10_494_513_20_574	FORWARD	55.21	CAATAGGGGCTTAATGTTCTT	226	AC	20
	REVERSE	56.01	AACCATCGTAATGGTTCAAAT
scaffold44396_2.5_1883_di_AC_14_316_343_28_388	FORWARD	54.56	CGACTATAGACCACTTCTCCA	132	AC	28
	REVERSE	55.06	TGGTTGGTCAAACTGATATTC
scaffold85683_2.4_1884_di_AC_11_22_43_22_267	FORWARD	55.42	GCGTCAAGAAGTCCTGTTT	101	AC	22
	REVERSE	54.29	CAACATTTGTACGTATTCACG
scaffold174431_2.3_1887_di_AC_10_522_541_20_1374	FORWARD	54.18	CATCTCAACCAGGATTCTCT	212	CA	22
	REVERSE	55.16	TCTCATTTGATAATCCCACTG
scaffold117217_1.5_1888_di_AC_10_142_161_20_385	FORWARD	54.73	ACTACTTCGGCTACATACACG	184	CA	22
	REVERSE	54.82	GGATCCTTTGGTGAACTCTAT
scaffold184244_2.3_1889_di_AC_10_142_161_20_403	FORWARD	55.09	CCCTTCTTACATTTTTCACCT	151	CA	22
	REVERSE	54.45	TATAGGTTGGGTTCATGTGAT
scaffold32153_2.7_1890_di_AC_10_538_557_20_779	FORWARD	55.48	TAGTATGGCAAAAGCTTTGAA	245	AC	20
	REVERSE	55.39	GACTAAAACAAAGCGGAATTT
scaffold200734_2.6_1895_di_AC_10_162_181_20_502	FORWARD	54.23	ATCAAACCAACGAATGACTAC	190	AC	20
	REVERSE	52.55	TGTCTAGCTCAGTTAGTCTGC
scaffold96455_2.1_1899_di_AC_13_96_121_26_295	FORWARD	54.91	AAGAATGTTCTGGCATTATCA	229	AC	26
	REVERSE	55.13	GGTTCAAATGAGAACTTTTTGT
scaffold138287_2.0_1903_di_AC_10_104_123_20_434	FORWARD	61.59	CTCCCAAGCCCGATGAAC	181	AC	20
	REVERSE	54.97	AGATGTAAGCAGTCATTTCCA
scaffold17624_1.0_1907_di_AC_14_62_89_28_369	FORWARD	54.1	CACATGTGAATTAACTGATGC	129	AC	28
	REVERSE	55.15	CTCTCGATTTTATTATGTTTTCG
C3343654_2.0_1908_di_AC_11_42_63_22_227	FORWARD	50.88	TGTTTGATGTTTTAGATGCT	169	AC	22
	REVERSE	54.94	AAGTTGTCAAAAGCGAAAAG
C11618351_2.0_1909_di_AC_12_74_97_24_244	FORWARD	59	CCATCCCCACACTCCTTTCT	124	CA	24
	REVERSE	54	TCAAAGTAGGAGATGCATGT
C6002277_2.0_1911_di_AC_11_70_91_22_147	FORWARD	56.91	TAAACCACAGGGACCAAAAT	120	AC	22
	REVERSE	53.04	AGCAAGTTGAGTAAATAAAGTGA
scaffold65382_2.0_1913_di_AC_11_56_77_22_321	FORWARD	54.45	AAATCTCTTCTCCATCTCCAT	100	AC	22
	REVERSE	55.45	TTGAGTTTTCATTTGAACCTG
scaffold38890_2.0_1923_di_AC_10_82_101_20_505	FORWARD	50.69	CTTTTTGTTATACACAGACACA	150	AC	20
	REVERSE	55.61	CTTATGGATTTGGTGTCACAG
scaffold136718_2.4_1932_di_AC_10_298_317_20_669	FORWARD	54.78	TGGGATTGGTTATCTAAAACA	187	AC	20
	REVERSE	54.79	AGTTGATGGTATCCCTGACTAC
C11384077_2.0_1934_di_AC_12_52_75_24_199	FORWARD	54.13	CATTTTTACTATGGCATTCATC	174	AC	24
	REVERSE	55.83	ATGATTAAGTTGCGGTGAAA
C5860901_1.0_1938_di_AC_10_46_65_20_139	FORWARD	59.5	ACTCACTCACCCACGCAC	111	CA	22
	REVERSE	57.8	GGCACAATACTAGTGGTCCTC
scaffold43183_2.4_1939_di_AC_16_266_297_32_518	FORWARD	54.77	CCAGATGAAGAGCTAGATTCA	271	CA	34
	REVERSE	55.43	GAGTGTCCATAAACGAGCATA
scaffold17775_2.4_1941_di_AC_10_100_119_20_310	FORWARD	55.9	TCTGACCGATGACATAACCA	258	AC	20
	REVERSE	58.8	TTAGCGGTCGAGTGTAGCTT
C2802749_5.0_1942_di_AC_11_74_95_22_141	FORWARD	54.76	CATCTTATATAATGCCTTTGCTT	132	CA	24
	REVERSE	53.53	TTGATTTCAAGAGTATAAGACCA
scaffold98138_2.0_1944_di_AC_13_368_393_26_770	FORWARD	55.32	TCTGTGCAAATTTTATCATCC	149	AC	26
	REVERSE	54.37	AGGTTTTCTCTTGAACCTTTC
scaffold145182_2.0_1945_di_AC_11_100_121_22_460	FORWARD	54.73	AATTTTGCACTGCTATCTCAC	206	AC	22
	REVERSE	55.72	TACTCGCAGAATTTTGAATTG
C3363455_2.0_1947_di_AC_11_66_87_22_241	FORWARD	54.29	CCTATATGCTAAGCACTCAAAA	149	AC	22
	REVERSE	54.56	CACCGCTTCATGATTATAGTT
C6796134_1.0_1948_di_AC_10_226_245_20_285	FORWARD	55.67	GTCCGATCATAATTTTGTCCT	155	AC	20
	REVERSE	54.1	TTTTAGCACTTCTCATTTGAAC
scaffold126088_3.0_1956_di_AC_11_120_141_22_249	FORWARD	55.65	ACTCGGAGTCGAGTTACTTGT	159	AC	22
	REVERSE	54.11	GGAGTACACAAGACAACCATT
scaffold49471_2.0_1959_di_AC_10_94_113_20_463	FORWARD	55.14	ACCTTTCCTAGAAAGCAAAAA	195	AC	20
	REVERSE	55.7	GCGTTCTGGAGATTGATTC
scaffold75158_2.0_1961_di_AC_10_28_47_20_292	FORWARD	55.16	TGGTCTACAATTTTGGCTCTA	225	AC	20
	REVERSE	54.64	TTGCTAGTTGTTATTTGTTGCT
scaffold22250_1.3_1967_di_AC_13_84_109_26_314	FORWARD	54.53	CGTTTTTGTAATTGGTGTTCT	254	CA	28
	REVERSE	54.43	TTGGTCTCACCAGAACTTAAC
scaffold81483_2.2_1968_di_AC_10_510_529_20_904	FORWARD	53	AACGATGGTGAACTAGTCTAAG	217	TA	20
	REVERSE	55.14	AGCTGTCAAACAGCAGTACAT
scaffold81483_2.2_1968_di_AC_10_510_529_20_904	FORWARD	55.71	TTATCAGAAATGCACAAAAGC	285	AC	20
	REVERSE	54.94	AATACATACAGCTCGGATCAA
scaffold128034_2.3_1974_di_AC_10_116_135_20_738	FORWARD	54.69	AGCATATCCAACACAACAAAT	167	AC	20
	REVERSE	55.72	GATAATCTTGGGGATGAAAAA
scaffold204004_2.0_1976_di_AC_13_162_187_26_488	FORWARD	55.4	TTTGACGAATCGAATAAACAC	205	CA	28
	REVERSE	54.72	CGTTTTCATTAGCTACTTTCG
scaffold196856_2.0_1977_di_AC_10_150_169_20_387	FORWARD	54.9	TTTGAAAGGCATCTTTTAGTG	163	AC	20
	REVERSE	55.46	ACTCTAGAGAAGCCAAACTGG
scaffold198802_1.7_1990_di_AC_10_260_279_20_644	FORWARD	54.74	TATCGGTCCATAAGAATACCA	137	AC	20
	REVERSE	54.75	GTGTTTGATCATGTGGGTTAT
scaffold116894_1.7_1991_di_AC_10_306_325_20_957	FORWARD	59.4	GTGCGATTTTGTGGGTCCTC	461	CA	20
	REVERSE	59.1	GCCAAACCCACACACTTGAA
scaffold116894_1.7_1991_di_AC_10_306_325_20_957	FORWARD	59.4	GTGCGATTTTGTGGGTCCTC	461	TA	32
	REVERSE	59.1	GCCAAACCCACACACTTGAA
C11750852_2.0_1993_di_AC_10_100_119_20_296	FORWARD	54.83	CCTAGCTTTTTCTTCGATCTT	148	CT	22
	REVERSE	54.79	TAAAACGCATTTGTCCTTTAC
C11750852_2.0_1993_di_AC_10_100_119_20_296	FORWARD	54.83	CCTAGCTTTTTCTTCGATCTT	148	CA	20
	REVERSE	54.79	TAAAACGCATTTGTCCTTTAC
scaffold48228_2.0_1994_di_AC_10_100_119_20_341	FORWARD	56.5	TCGATCTTTGAGCTCTCTTCA	256	CT	22
	REVERSE	58.6	TCAAACTCAAAACGTCGCCA
scaffold48228_2.0_1994_di_AC_10_100_119_20_341	FORWARD	56.5	TCGATCTTTGAGCTCTCTTCA	256	CA	20
	REVERSE	58.6	TCAAACTCAAAACGTCGCCA
scaffold3585_2.8_1995_di_AC_11_312_333_22_581	FORWARD	54.61	ACGAATAATTAAAACACACACG	122	AC	22
	REVERSE	55.2	GGGTGTAATAAACACCTTTCC
C11870850_2.0_1997_di_AC_13_574_599_26_658	FORWARD	55.09	CGTGAGTTAAGTATGCTGTCC	152	AC	26
	REVERSE	53.93	TTGAAGTGCTCAATAGTTTAAGA
scaffold33227_2.0_1999_di_AC_10_38_57_20_320	FORWARD	54.7	GCACTTCTCATTTGAACCTTA	305	AC	20
	REVERSE	55.04	AACTTGCGACCAAACATATAA
C11053840_1.0_2005_di_AG_10_86_105_20_165	FORWARD	51.77	GGAGAAAATATCATCAAGTAAAC	113	AG	20
	REVERSE	53.82	GCAAAGTCTAGATGGAGGTTA
C3029372_2.0_2008_di_AG_10_38_57_20_158	FORWARD	57.02	AAAAAGTTGGGGCAGGAT	145	AG	20
	REVERSE	54.99	CAGTGCATTGGAAGAATTTAC
C11789799_1.0_2009_di_AG_10_158_177_20_327	FORWARD	55.27	AACCAAAAGGCACTAGGATAG	151	GA	22
	REVERSE	54.43	CAACTAGGTTGAACCCATCTA
scaffold120999_2.3_2012_di_AG_11_326_347_22_615	FORWARD	54.85	CTCTCAATTGAAACCACAAAC	124	AG	22
	REVERSE	54.82	GACTGCACGACTTACCTTTTA
scaffold115542_2.0_2014_di_AG_11_94_115_22_619	FORWARD	54.91	CTCCCAAACCAAATACCTAAT	198	AG	22
	REVERSE	52.26	TTTCTCAAATTTTACCCTTG
scaffold42155_1.4_2018_di_AG_13_190_215_26_284	FORWARD	58.7	CCCATTGATTGAGGTCGACG	167	AG	26
	REVERSE	59.4	GCAGAGAGACACCCGATCAA
scaffold23588_2.4_2019_di_AG_13_124_149_26_300	FORWARD	55.07	TTGACGAATATCTGCATCTTT	154	GA	28
	REVERSE	54.3	CAAGAAAACTGAATTTCAAGG
C6133673_1.0_2022_di_AG_10_44_63_20_155	FORWARD	53.5	TCAGATAAGTGGTAGAGAAGTCA	121	AG	20
	REVERSE	55.49	AGAGTTACCTTAGCACCTTCG
scaffold143340_2.1_2023_di_AG_10_446_465_20_681	FORWARD	54.76	CCCATCAGTCTTGATAATTTG	316	AG	20
	REVERSE	54.24	AAAAGTGATTCTCTAAAAGGACA
C10093411_1.0_2024_di_AG_10_58_77_20_118	FORWARD	54.09	AAAACTGAAACTCATCTCATCA	102	AG	20
	REVERSE	55.5	CTTCCAGATTGCTTTCTCTCT
C6695714_1.0_2026_di_AG_10_192_211_20_233	FORWARD	54.04	TACTAACAGGGACAAATCGTT	162	AG	20
	REVERSE	51.4	TCTTCATTGGTAGACCTTTAG
scaffold216316_2.0_2031_di_AG_11_208_229_22_454	FORWARD	54.26	TCAACTTTTCTCTTCCTACCA	150	AG	22
	REVERSE	55.87	AGGTTATTAGGCCATGCATAC
scaffold41954_2.0_2032_di_AG_13_130_155_26_392	FORWARD	55.02	GAGCTTCTGCATTTTCTGTTA	142	AG	26
	REVERSE	54.88	AATTATAGAGATGCAAGGAGGA
scaffold67946_2.2_2034_di_AG_15_350_379_30_618	FORWARD	55.2	CAGAGCGATGTTAACTGAGAC	192	AG	30
	REVERSE	54.33	TACCAAAATTGGTTCTTCATC
C9760072_2.0_2036_di_AG_13_18_43_26_109	FORWARD	52.22	AAACAGAGGCATTCACAA	105	AG	26
	REVERSE	55.01	GACGAAGTGGGTTTTTGAT
C6343934_1.0_2037_di_AG_14_108_135_28_172	FORWARD	55.11	GATCCATTTTCAAAAACCAA	150	AG	28
	REVERSE	54.88	ATCCAGCTGATTCTGATGTAA
scaffold167378_2.0_2039_di_AG_12_120_143_24_471	FORWARD	54.01	CCAATTATGGTGGTTCTTTAG	183	GA	24
	REVERSE	55.15	GACGATACATCTTGGATTTCA
C10631231_2.0_2041_di_AG_11_84_105_22_139	FORWARD	54.85	AAGAAGAAACCATGTCAACAA	128	AG	22
	REVERSE	53.5	ACACCAGATTATACCAAAAATG
C11819416_2.0_2048_di_AG_13_58_83_26_369	FORWARD	59.9	AGCATTGGTCTGGTGAGGTG	215	AG	26
	REVERSE	58.9	ACAAAAGTGGTGTAGGCAAACA
scaffold5255_2.0_2049_di_AG_14_68_95_28_282	FORWARD	54.5	CACGTGATAATGTAAGTAGATCC	216	AG	28
	REVERSE	59.1	ACCGCTCCTATTGTGAATCCA
scaffold153961_1.8_2062_di_AG_11_344_365_22_559	FORWARD	56.43	GGGGCTAGTTGGATTTCTTAT	196	AG	22
	REVERSE	56.46	CGACGTCGGTGACAATTA
scaffold149761_1.6_2066_di_AG_15_112_141_30_348	FORWARD	54.68	AACAATTCAGATACATGTTCCA	148	GA	30
	REVERSE	54.89	TCAAGGGACTGAAATGATAAA
scaffold71153_2.3_2071_di_AG_11_622_643_22_745	FORWARD	55.09	CCAAGGAAATTCTACTTTGGT	143	AG	22
	REVERSE	55.48	CCAGAAATTTTGGAACTTACC
C11870142_2.0_2072_di_AG_11_568_589_22_641	FORWARD	55.17	ATGATCTAGCTCTTCCGTACC	141	GA	24
	REVERSE	54.84	AGCTTCTTTTTGGTCTACTTTG
scaffold14140_2.2_2074_di_AG_11_262_283_22_576	FORWARD	54.99	TTGGTCATAGCACAAAAGATT	233	GA	22
	REVERSE	54.58	TGAACAAAATACGTACAAAACC
C11667248_2.0_2075_di_AG_12_92_115_24_260	FORWARD	54.97	TGATAGCAAAAGTGGATCTGT	168	GA	26
	REVERSE	55.23	GTAGTTCCATTCCATTTCTCC
C11505389_2.0_2076_di_AG_11_136_157_22_219	FORWARD	55.39	ATCCGCCATTAAAGTATTGAT	155	AG	22
	REVERSE	54.54	GGATCTTCATTTGCTGCTAT
C6600454_2.0_2077_di_AG_11_46_67_22_208	FORWARD	55.2	TTATGCTTGGCATCGACT	140	AG	22
	REVERSE	55.97	TTGGGTTTTACCAGGTTTAAG
C10975877_1.0_2078_di_AG_12_66_89_24_159	FORWARD	54.65	AACATAACCGGTATTTGATGA	145	AG	24
	REVERSE	54.29	TAGATGTCATTTCTCCCAAAC
C6569891_3.0_2079_di_AG_11_158_179_22_202	FORWARD	54.34	AATGAGTGAAACTGGAGATTG	163	GA	24
	REVERSE	56.18	TTTGGAGAGAACCATCACTG
scaffold230444_1.1_2086_di_AG_10_646_665_20_828	FORWARD	55.22	GTTGAGTACCACAACCTTTCA	204	GA	20
	REVERSE	55.61	AAAAAGGGTTTGCTGAATTT
scaffold13580_3.0_2095_di_AG_10_100_119_20_495	FORWARD	55.24	AGTCGATTCGAGGGAGAG	195	GA	20
	REVERSE	54.23	TTTCAAACTACCTATCCAAACA
C5252096_2.0_2097_di_AG_13_70_95_26_118	FORWARD	55	CCTTTTATACCCTTTACCATTTT	115	AG	26
	REVERSE	55.92	GATTTCACGAACCCGTCT
C11423686_2.0_2104_di_AG_10_144_163_20_205	FORWARD	55.06	AACACTATACAGCCAGCCATA	185	AG	20
	REVERSE	55.04	GGCAATGATGCTTTATATGAG
C3208316_2.0_2105_di_AG_18_54_89_36_182	FORWARD	55.76	AGGGTTGATAGATCTCAGTGG	149	AG	36
	REVERSE	54.46	TGAGTTTACAACACTTCTCTCAA
C2805965_1.0_2118_di_AG_13_76_101_26_141	FORWARD	54.87	GCAGAATAGCAATAACATTTCA	123	GA	28
	REVERSE	59.78	GTTTCCAAACCCGTCGAAT
C18371576_2.0_2119_di_AG_10_152_171_20_238	FORWARD	55.4	AGAAATGTATGACTGGCTGAG	101	AG	20
	REVERSE	59.1	GGTGCAGTGATCCCCATTTG
C9456096_2.0_2124_di_AG_12_40_63_24_102	FORWARD	58.75	AAGCGGTGATCCGAAGAC	101	AG	24
	REVERSE	55.29	GCCCTTTCTTCTTCTATCGT
scaffold189448_2.0_2126_di_AG_10_254_273_20_420	FORWARD	54.26	CACAAGAAGTGATAACGTGTG	167	GA	22
	REVERSE	54.12	GTTCTCTTTTCAGCTTCTTCA
C2707374_1.0_2128_di_AG_13_38_63_26_135	FORWARD	54.04	AAGGAACATAGGTTAGAGATGAA	126	AG	26
	REVERSE	54.95	ATCCCTACTTCAGGTACCAAG
scaffold42161_2.0_2142_di_AG_10_80_99_20_358	FORWARD	55.14	GGGAAGCTTGTAGAAGATGAT	232	AG	20
	REVERSE	54.82	CATCTAATACATTCATGGTTGC
C5863043_1.0_2149_di_AG_11_42_63_22_140	FORWARD	54.72	AATATGCATAACCTGCTTGAG	117	AG	22
	REVERSE	55.12	TTTTCTTTCCTGCTACCTTCT
scaffold210588_2.4_2151_di_AG_11_276_297_22_497	FORWARD	58.7	CCATGGTTAGGAATGAGGTGC	209	GA	24
	REVERSE	58.5	GCAATGAAGCACAGCACTTG
scaffold118917_1.7_2154_di_AG_10_476_495_20_728	FORWARD	54.63	AAGGTGTTTGATGTGTGTTTT	162	AG	20
	REVERSE	54.92	ATCACATGACATACGTTTTCC
scaffold156942_2.0_2157_di_AG_11_38_59_22_468	FORWARD	55.11	GGGATATGATTGATGATGATG	128	GA	22
	REVERSE	55.73	TGCCTAGGTTTTACTTCCTGT
scaffold167608_2.0_2165_di_AG_12_262_285_24_316	FORWARD	55.2	AACCAAAAACTGGGTATGATT	186	AG	24
	REVERSE	56.95	GGAGCTTTGCTGTTTTGG
scaffold105643_1.6_2166_di_AG_11_134_155_22_341	FORWARD	54.48	AAAAACCTAAACCCATCTCAT	141	GA	22
	REVERSE	55.27	GTTTACTGGTTTTGGGGTTAC
C5421568_1.0_2167_di_AG_15_64_93_30_123	FORWARD	53.22	GATCGAATAAACTTGAAAACC	112	GA	32
	REVERSE	56.4	CCCTTAGAAAATTCTCCCAAT
scaffold188278_2.3_2168_di_AG_11_164_185_22_350	FORWARD	55.15	GTGTACAAGACCAAATTCCAA	218	AG	22
	REVERSE	55.63	GAGCAGACGAACATGTTTAGA
scaffold27372_2.0_2170_di_AG_17_28_61_34_510	FORWARD	57.53	GTGCGTGCGTGTGTGTAT	131	AG	34
	REVERSE	55.6	AGTGATCAGCATAATCATGGA
C11005420_1.0_2174_di_AG_11_78_99_22_161	FORWARD	54.71	GCAGGATAAAATCGTAACAAA	138	AG	22
	REVERSE	55.69	TAACGTCCATGGAAACATTTA
C6620052_2.0_2177_di_AG_16_112_143_32_212	FORWARD	54.68	TAGTACAATTCTCCGAAATGC	143	GA	32
	REVERSE	54.92	TCTGTTTCTTTGAAGTTTTCG
scaffold9647_3.0_2178_di_AG_10_1450_1469_20_1904	FORWARD	55.51	AGATGATGTCAGGGGAATAAC	144	AG	20
	REVERSE	54.97	AATCAGGGTTTCTTGATTTTC
scaffold122170_2.2_2188_di_AG_12_116_139_24_1125	FORWARD	55.58	GTCCGTAGACCTGACCTAGAG	161	AG	24
	REVERSE	55.09	CCGGATAAGATTCTCATTTCT
C18183131_1.0_2361_di_AG_11_0_21_22_203	FORWARD	54.25	TGTTCCGTCTTAACTTGTTTT	123	CA	20
	REVERSE	57.25	GCAAAACCGCTGAAACAT
C11613114_1.0_2473_di_AG_14_0_27_28_243	FORWARD	54.79	TTGAAGCTCATAGAAGATTGG	136	GGT	21
	REVERSE	55.15	ATTTGGTGCAACCATATACAG
scaffold8137_2.9_2585_di_AG_14_0_27_28_1506	FORWARD	53.8	AGCTAGTGTGTATGATCATCA	486	TTCCAG	24
	REVERSE	58.3	GCATGCTTATGTGACCGTCT
C18641905_3.0_2685_di_AG_11_0_21_22_359	FORWARD	55.16	CCTTGATTTCTTATGCTGTTG	152	GT	20
	REVERSE	54.89	CCACTCACCCACCTTTATT
scaffold30622_2.2_2878_di_AG_10_0_19_20_513	FORWARD	55.23	ATTAGCAAGAACAAAGGAACC	252	TA	22
	REVERSE	54.39	TCTGACCTCTCTCGTTAGAAA
C6126429_2.0_2953_di_AG_11_100_121_22_154	FORWARD	55.09	ACAAGAGGTGGCTAGTAGCTT	122	GA	24
	REVERSE	54.68	CTTCCATTAGGCTCTCTTTTT
C1304738_3.0_2959_di_AG_10_36_55_20_150	FORWARD	54.37	AGAAAGCTTACCAAGAACACA	135	AG	20
	REVERSE	55.62	GTTGTGTATCTCTCCCGGTAT
scaffold137726_2.0_2965_di_AG_16_298_329_32_544	FORWARD	54.74	GGTTAAGGAATGGAAGAAGAG	137	GA	32
	REVERSE	54.97	AAGTGAAAAATCCTCCATTTC
scaffold50170_3.4_2967_di_AG_12_318_341_24_492	FORWARD	54.52	AAGAACCTTAGCATACAGCAA	143	AG	24
	REVERSE	55.47	CAAACTCTCTTGATGCACATT
C5370010_1.0_2974_di_AG_15_50_79_30_121	FORWARD	54.25	CCTCAATCCCTCTTCTCTAAT	105	AG	30
	REVERSE	55.62	AATTTGGACCTTCTTGATCC
C6767679_1.0_2975_di_AG_15_56_85_30_265	FORWARD	54.95	TCTTACTCAATCCACCTTTGA	157	AG	30
	REVERSE	55.86	CTGTAGTGATGACCGTTGAAG
C1426630_2.0_2977_di_AG_10_52_71_20_193	FORWARD	54.74	CCCTCTTTTCTAATCAGTTCC	127	AG	20
	REVERSE	54.99	GTGATCACTAACACGGTTGAT
scaffold157763_1.0_2981_di_AG_14_118_145_28_577	FORWARD	54.97	ATCAAATCCTCCAAAACTTTC	208	GA	28
	REVERSE	55.76	TCCTCTCGAAACTGAGAAGAT
C1488711	FORWARD	54.25	CCTCAATCCCTCTTCTCTAAT	154	GA	26
	REVERSE	55.35	TCATACCTTTGATGCGATTAC
C10651707_1.0_2984_di_AG_12_22_45_24_140	FORWARD	56.1	GGAGAGAGAGATCGAAGGAA	117	AG	24
	REVERSE	54.74	TTTTGGAAACTTTATCTCACG
scaffold7142_3.1_2989_di_AG_11_472_493_22_556	FORWARD	55.1	TTTGTTTAGATATGGCTTCCA	142	GA	22
	REVERSE	54.82	TCTTACCTTACACAACGAAGC
scaffold175458_2.0_2992_di_AG_13_130_155_26_436	FORWARD	55.1	ACCTTAAAATGGAAAACCTTG	158	GA	28
	REVERSE	55.34	AGATGTAGACACATGGATGGA
scaffold91813_2.4_2995_di_AG_14_92_119_28_696	FORWARD	55.86	GGAAAATTGAAGGGTTGTAAA	153	AG	28
	REVERSE	55.3	ACAAAATTGTGCTTCACATTC
C2795291_1.0_2996_di_AG_14_56_83_28_140	FORWARD	54.71	TTACATATGCAAAGATGAGAGG	104	GA	28
	REVERSE	60.6	TAGTTAAAGGCAAGCGGGAAC
C5552987_4.0_3002_di_AG_12_40_63_24_127	FORWARD	54.11	GTTGAGAGAGAAATGAAAGACTC	125	AG	24
	REVERSE	55.88	CCATCTCTTCTTTTTCCATGT
scaffold121014_1.0_3006_di_AG_10_132_151_20_628	FORWARD	55.44	TCAAGAAGTGACAAAATGAGG	253	GA	22
	REVERSE	53.74	TACGTGTGAAGACTTGTTGTC
C10382455_2.0_3007_di_AG_13_60_85_26_128	FORWARD	54.68	AAAGGGATCAGAAATAAAGGA	113	AG	26
	REVERSE	54.92	GCCTGTTTCTTTGTAGCAATA
scaffold137912_1.6_3011_di_AG_10_358_377_20_411	FORWARD	56.15	CCCGTAATTGTTTGGATTAAC	185	AG	20
	REVERSE	53.03	AATTGGATGATTGGATCTACTA
scaffold171089_3.0_3020_di_AG_12_130_153_24_620	FORWARD	54.25	GGTGATAGGGTGTTTTGTAGA	151	GA	24
	REVERSE	55.52	CCGTCGGGATGTAGTAGAC
scaffold38964_1.3_3031_di_AG_11_2_23_22_369	FORWARD	56.55	CTCGAGAATTGGGTTTGG	145	CT	22
	REVERSE	55.25	AGCTCGAAATAGGAGTACCAC
scaffold200834_2.0_3064_di_AG_14_156_183_28_428	FORWARD	54.49	GTTCTTTGTTCAGATGCAGAT	159	AG	28
	REVERSE	54.98	CACTTAAGGAAGGGAATCCT
scaffold23922_1.7_3066_di_AG_13_98_123_26_583	FORWARD	54.69	ATAGTCAATGCCACAAATGTT	148	GA	28
	REVERSE	54.16	TCGTAAGTCTTCTTCTCAAGC
C11774186_5.0_3104_di_AG_12_94_117_24_312	FORWARD	55.42	AAGCAGAGAGGTAACCGATAG	148	AG	24
	REVERSE	54.85	CAAGCGATATCAAGAAGGTTA
C1309894_1.0_3280_di_AG_10_76_95_20_154	FORWARD	55.85	TTCGTTTAGAGTCGAAAAGGT	143	AG	20
	REVERSE	54.38	AATTGATTGGTTCTCAAAGTG
scaffold132999_2.0_3281_di_AG_11_170_191_22_265	FORWARD	55.01	GAATTCAATTAAACGACAACG	154	AG	22
	REVERSE	55.18	TTCAGATGAGTGTTTGAATCC
C11215305_2.0_3282_di_AG_10_76_95_20_179	FORWARD	55.9	GTACATGCCTCTTGAAGGATT	140	AG	20
	REVERSE	55.19	GCTAGGGTTTTCATCGTCTAT
C10770956_2.0_3284_di_AG_11_70_91_22_146	FORWARD	53.78	AATCCTCCAATGTACTTACCA	142	GA	22
	REVERSE	55.13	TTACCATTTTACCAGGTGATG
scaffold192081_1.6_3290_di_AG_14_144_171_28_393	FORWARD	57.8	ACCAATCAACAAAACATACCACC	348	AG	28
	REVERSE	58.7	ACTGAACCCGCTGACTTTTG
scaffold130787_1.4_3292_di_AG_11_122_143_22_366	FORWARD	54.8	TCATTCATATCGCCATAATCT	155	AG	22
	REVERSE	55.17	CGCATTTCTCTTCTGATTTC
C3062614_2.0_3297_di_AG_15_30_59_30_161	FORWARD	54.86	CATCAGTATGAATCTCGCTAAA	149	AG	30
	REVERSE	54.8	AAGATCATGAGACGGTTGTTA
scaffold30053_1.4_3306_di_AG_11_84_105_22_287	FORWARD	57.1	GTATAGCGATAGATGCGGAAA	164	GA	22
	REVERSE	54.1	GATCTCTTCTCCCTCTCTCAT
C11630513_1.0_3308_di_AG_11_132_153_22_248	FORWARD	55.01	AGGGTTAGGATAGCTGACATC	153	AG	22
	REVERSE	55.02	AAGACTCAAAAAGCCAAGACT
scaffold30085_2.6_3309_di_AG_10_276_295_20_332	FORWARD	54.56	GAGGCTTCAATCATTTGAATA	257	AG	20
	REVERSE	53.46	GTTCCCTCCTCTCTCTCC
scaffold80342_2.3_3310_di_AG_12_468_491_24_685	FORWARD	55.05	GATAGGGAAGGAATTGAAAGA	177	AG	24
	REVERSE	55.15	CAAAAACATGTGAACCTGAAT
C11867727_1.0_3316_di_AG_11_210_231_22_590	FORWARD	55.21	GAGGAAACCTAGTGCTCTGAT	128	GA	22
	REVERSE	54.32	TATTTTCCGAATCAACATACC
C2720826_1.0_3317_di_AG_11_24_45_22_136	FORWARD	57	ACCTGCCCCTCTCTCTCTAT	106	AG	22
	REVERSE	55.03	GAATGAGTGGCTAAGATTGC
scaffold138528_4.6_3318_di_AG_13_408_433_26_1206	FORWARD	55.99	CAGATGCCGGTAATTAAAAAT	174	GA	28
	REVERSE	55.26	CAACAATGACGTATCGAATCT
scaffold34900_1.8_3324_di_AG_13_80_105_26_403	FORWARD	55.28	TCCATTTCCACCCTTAGTTAT	195	GA	28
	REVERSE	55.19	TGTCAGCACTAAACTGCAAG
scaffold9664_2.8_3327_di_AG_15_2272_2301_30_2401	FORWARD	55.63	CATTGGTGTATAAGGGAAGGT	155	AG	30
	REVERSE	55.69	AGTTTGCTGGAAAATCTGTCT
scaffold157624_2.7_3328_di_AG_12_264_287_24_1000	FORWARD	55.33	GTAGGATGAAGGTGGTGATG	145	AG	24
	REVERSE	54.84	TAGATTTGGGTAGTTTGACCA
scaffold34630_3.6_3329_di_AG_12_1012_1035_24_1297	FORWARD	58.7	CGACAATCTGAATGAGGGCC	118	GA	26
	REVERSE	58.5	ACCCACTGTCACCATCTTCA
scaffold52373_2.0_3330_di_AG_10_172_191_20_286	FORWARD	57.9	GAGCAAATTTTGTTTTATCATGC	153	AG	20
	REVERSE	55.71	CTCATGTCAATTACCGCATAC
scaffold13488_1.5_3333_di_AG_15_254_283_30_324	FORWARD	55.39	ATTCTGCATCATTGTCAAAAG	246	AG	30
	REVERSE	54.35	TCGATCATCTTTCTACTTCTCA
scaffold52104_1.5_3341_di_AG_14_82_109_28_350	FORWARD	54.66	ATGGATATTGATCTCGTGAAA	152	AG	28
	REVERSE	54.7	CATACTCATCCTATTGCCATC
C1463551_2.0_3343_di_AG_10_168_187_20_241	FORWARD	54.97	GATCAATTAGGGCAAATACCT	169	AG	20
	REVERSE	55.05	AACACGTCAGTCTCTCTCTCA
scaffold200034_2.5_3345_di_AG_11_380_401_22_427	FORWARD	55.44	CAGAAGAAAGATTGACAACCA	138	AG	22
	REVERSE	51.84	CCTCTTGAATTATCATAAGAGAC
C18486443_1.0_3347_di_AG_10_248_267_20_269	FORWARD	56.03	CAAAGAGTTGACCTTTGACCT	151	TTC	21
	REVERSE	54.85	AAACACCAACATCAAAAGAGA
scaffold175473_1.3_3349_di_AG_10_330_349_20_474	FORWARD	56.24	ATTGACGTCAGGTCTCAATTT	148	AG	20
	REVERSE	55.32	GAGCAAGAATTATTCGGTTTT
scaffold39206_1.9_3351_di_AG_14_716_743_28_1102	FORWARD	55.32	ATGGTTGCCCTTTATAAACAT	150	AG	28
	REVERSE	55.1	ATGAAGCCCACTAGGACTTAC
C3034256_2.0_3353_di_AG_14_40_67_28_158	FORWARD	53.27	TCGAATGATAGAGAATAAAACAG	114	GA	28
	REVERSE	56.2	GTTTCATTTTTGGTTAACATGG
scaffold136640_2.9_3358_di_AG_13_340_365_26_529	FORWARD	55.07	GTTACCGAGGGAGTGATACA	152	AG	26
	REVERSE	55.11	TGTTAAGCAACCGTGTTAGAT
C6009979_1.0_3360_di_AG_10_60_79_20_147	FORWARD	55.06	GCAATCCACAATGGACTACT	110	GA	22
	REVERSE	55.53	ACCACATACATGGTCCAGTC
scaffold122631_2.0_3364_di_AG_13_104_129_26_560	FORWARD	55.04	ACAAGAGGAGATGTACAAGCA	204	AG	26
	REVERSE	54.57	CCACTTCTTCCTTTTCTTTTT
scaffold116534_2.0_3365_di_AG_12_262_285_24_361	FORWARD	54.1	CATAAGATGTGCCAGTTTTCT	164	GA	24
	REVERSE	59.1	ACCGATAAAACCGAGCTCCA
scaffold119406_1.0_3366_di_AG_10_126_145_20_393	FORWARD	54.81	TATACGGACAACAATCGAAAT	149	GA	20
	REVERSE	54.29	GAAGAGAAATTGAAAACCTAGC
C5481891_1.0_3369_di_AG_16_70_101_32_125	FORWARD	55.26	TTGTTGACGAACAAAACAAA	110	AG	32
	REVERSE	53.82	CTTCTCTCATTCTCTCCAAGA
C6405629_2.0_3371_di_AG_13_108_133_26_178	FORWARD	54.84	AGGCAAAGACAAAATAGAGGT	165	AG	26
	REVERSE	55	CAAAAGGAGGGAGTTAAAAAG
scaffold101294_2.4_3372_di_AG_11_108_129_22_372	FORWARD	56.09	GATGCCCCTGTCATTTTATAC	150	AG	22
	REVERSE	55.54	TGGTACACATGGATATCAAAAA
C18316082_1.0_3376_di_AG_10_154_173_20_226	FORWARD	54.88	GAGTGTTTGGATCTTAATTTTTG	185	AG	20
	REVERSE	55.33	TGTGGGTTATAAACGATTACG
scaffold205409_1.5_3377_di_AG_10_154_173_20_376	FORWARD	52.8	TGTAATTGAGTGTTTGGATCT	348	AG	20
	REVERSE	57	ATTACAAACAGTGCAGCGTC
C9689032_2.0_3379_di_AG_12_40_63_24_107	FORWARD	53.5	CAAAAACTGTTCATTTCTTCTC	100	AG	24
	REVERSE	55.53	GAGCAAACCTCCGTAGAAA
C17446930_0.0_3380_di_AG_10_46_65_20_137	FORWARD	55.87	CACTAGGCCCAATGGAAT	115	GA	20
	REVERSE	54.77	TGAAGAAGTTACGAGAGTTGG
scaffold66850_2.0_3381_di_AG_12_414_437_24_750	FORWARD	54.52	ATCTAACGAAAACATGAATCG	149	GA	24
	REVERSE	55.51	TCTTTCTCTCTCATCCTCCAT
scaffold6111_2.3_3383_di_AG_11_436_457_22_707	FORWARD	55.41	CTAAACGAATGTTGGAATTGA	188	AG	22
	REVERSE	55.18	ATACAAAGTGGGACCTTCATT
C10845238_1.0_3384_di_AG_11_60_81_22_150	FORWARD	55.72	ATAAACTCGAAAGCGGATCT	104	GA	24
	REVERSE	50.11	TCATCAAAAAGAAACCTAGA
scaffold191329_2.7_3389_di_AG_10_44_63_20_616	FORWARD	52.22	GAAGTAGTACTCATGAAACCCTA	137	GA	22
	REVERSE	54.97	TTCTCACATCCACTAAATGCT
C11577630_1.0_3392_di_AG_10_150_169_20_234	FORWARD	55.22	GCATGCTAGAAGATGAAGATG	118	AG	20
	REVERSE	54.63	TTCATTCTCTCTGAAATACGG
scaffold15028_2.0_3401_di_AG_10_198_217_20_1387	FORWARD	55.59	ATCATTTACAACCCCAAGTTC	174	GA	20
	REVERSE	54.84	TTGTAGCTCACACAATAATATGC
C1441845_1.0_3410_di_AG_10_42_61_20_206	FORWARD	50.16	TGTGTGTATAAAGCACAGG	167	AG	20
	REVERSE	55.07	CACTCTTTGCTTTCTTTCTGA
C6866459_3.0_3419_di_AG_11_312_333_22_684	FORWARD	54.91	CAGCAGTGGCCTAAATATAAA	160	AG	22
	REVERSE	54.45	AGTCACAAGGTTACTTGCATC
scaffold149465_1.5_3421_di_AG_11_64_85_22_322	FORWARD	54.59	AATACATAAAACCTGCAATCG	122	GA	24
	REVERSE	53.89	TTCGAATTCAATAAACATCG
scaffold158927_1.6_3422_di_AG_10_140_159_20_363	FORWARD	54.38	TTCGTCTTCCATCTTCTTAAA	167	AG	20
	REVERSE	54.07	TGTTACCTGTGATGAATTGAA
scaffold33469_1.7_3430_di_AG_12_222_245_24_489	FORWARD	54.87	TGTCCGCCAATTTGTAAT	150	AG	24
	REVERSE	54.84	TTGTACATTTCGCTCTCTCTC
C11767536_2.0_3431_di_AG_12_188_211_24_307	FORWARD	54.38	TTCAAATCTCCTAACACAACC	150	AG	24
	REVERSE	54.85	AAGATGCCGAGTTTCAAAT
scaffold31151_1.6_3434_di_AG_10_86_105_20_367	FORWARD	54.63	ACAGCCTTTCATACCCTCTAT	292	AG	20
	REVERSE	55.04	CATTTCCAATCTTGGAGTTATT
scaffold123673_1.0_3436_di_AG_14_142_169_28_384	FORWARD	55.02	TTAGATTTATCCAGCATCCAA	153	AG	28
	REVERSE	54.95	TCTGGTTTCTTCATTACAGGA
scaffold22186_2.0_3438_di_AG_10_84_103_20_277	FORWARD	54.35	ATTAGCAATGATCAACAAACC	138	AG	20
	REVERSE	52.59	GAGTTTTTCGTAGATAAAAGTGA
scaffold49316_2.5_3443_di_AG_15_58_87_30_611	FORWARD	54.84	CATGCATAACCAATGTTAAATC	258	AG	30
	REVERSE	54.05	AGGACTATAGGAGTGCAATTTT
scaffold91202_2.0_3444_di_AG_10_202_221_20_316	FORWARD	55.6	CAGGAAAAGAAACCAAAAATC	183	GA	20
	REVERSE	54.9	GTACACCTACCACCGACACT
scaffold117552_2.0_3450_di_AG_13_102_127_26_374	FORWARD	55.49	TGAAGCTGAAAATGGATATTG	228	GA	28
	REVERSE	55.21	TCCATCCTTGTATTGTAATCG
scaffold118770_4.2_3458_di_AG_11_116_137_22_376	FORWARD	54.9	TCTAATTTTCACCATCATCAGA	181	AG	22
	REVERSE	54.55	CTTGAGTCTTTCAACCCATTA
scaffold126983_1.0_3459_di_AG_10_122_141_20_488	FORWARD	59.3	CTGTTTAGTACCCGCACCCT	408	AG	20
	REVERSE	58	GCCTTCATTGGTCTTGGTCA
scaffold21119_1.8_3462_di_AG_11_82_103_22_441	FORWARD	54.89	CTTCAAAGCTCGTGTCTTCT	172	AG	22
	REVERSE	54.67	TGATGTACCTTGCTTTCTCTC
scaffold10166_2.6_3468_di_AG_10_82_101_20_355	FORWARD	53.5	CCCATACCGGTTACACTAA	293	AG	20
	REVERSE	58	ACAAATCTAAGCACAGTGGAAGA
C1272357_4.0_3469_di_AG_20_38_77_40_117	FORWARD	54.57	GGTTTATATACCTCTTGGGTTG	100	AG	40
	REVERSE	54.35	CATTACGTTTGAATTTTAGCC
scaffold15390_1.0_3471_di_AG_12_160_183_24_349	FORWARD	54.98	GTGGGAATCTCTCACTACTTGT	165	AG	24
	REVERSE	54.98	CAATTGCACTAGTTTGCTTCT
scaffold76681_4.0_3474_di_AG_10_274_293_20_424	FORWARD	55.58	GAAAAACGAGAGAGATGGAAC	171	GA	20
	REVERSE	55.79	CAGTGTTTTATTTTGAAAACCAG
scaffold128259_2.0_3480_di_AG_18_154_189_36_461	FORWARD	55.48	GCTTTCCAACAACAATTAACA	244	GA	38
	REVERSE	54.82	TGGAGGTGATTCTGTTAGGTA
scaffold137081_1.0_3492_di_AG_12_112_135_24_356	FORWARD	55.12	GTTTTCCATTCCACTATACCC	181	AG	24
	REVERSE	55.55	TGGTAAAAGTTGACTGCTGAC
scaffold12970_1.7_3493_di_AG_11_848_869_22_927	FORWARD	54.56	TCACAACTTAAAAGTTTACACGA	139	AG	22
	REVERSE	55.1	ATGGTTCTTGTATGAACATCG
scaffold29967_1.8_3496_di_AG_12_284_307_24_370	FORWARD	55.09	AATGAAGGAGAATATCGAAGG	138	GA	24
	REVERSE	54.54	CATCTCACTTGCCAACTCTAT
scaffold146343_2.4_3498_di_AG_11_130_151_22_368	FORWARD	58.3	GCGACCTTTAAAGCAGTAGGT	294	AG	22
	REVERSE	53.4	AGATAGATTAACAAGTTTCCACA
scaffold167055_2.7_3499_di_AG_11_144_165_22_292	FORWARD	55.34	GATGGGATCTCAAGAAAAGAC	173	GA	22
	REVERSE	50.83	CAAGAGATGGTAGTAGTAATTGA
C3325297_2.0_3589_di_AG_12_66_89_24_217	FORWARD	55.43	CCTAAGATTACCCGAAAACC	151	AG	24
	REVERSE	55.09	GATAAGCCCATAGGAATCATTA
scaffold91859_1.6_3590_di_AG_10_124_143_20_393	FORWARD	54.71	GATGTGTGACAACATAGAGAGG	156	GA	20
	REVERSE	55.16	CAAGATTTAAAGAAGCAAAACC
scaffold14133_2.2_3591_di_AG_12_398_421_24_677	FORWARD	54.64	GCAGAAAACTGATAGCAAAAG	134	GA	26
	REVERSE	55	AGCTAAGAGGCAGAGAACG
scaffold94383_1.5_3595_di_AG_11_78_99_22_638	FORWARD	55.33	GGAAGATGGGAGATAAAATTG	127	AG	22
	REVERSE	55.2	CCCACCATCACTCTCTCTTA
C3182496_8.0_3596_di_AG_10_126_145_20_177	FORWARD	55.34	GATCGTACGTTTACAAGTGGA	149	AG	20
	REVERSE	54.72	AGAAGGGACATTCATCTACTACA
C6348378_3.0_3597_di_AG_12_92_115_24_172	FORWARD	54.51	GGGTTTTAAATAACCAAGTCC	154	AG	24
	REVERSE	55.1	GGCCTTCTCTCTCTCTCG
scaffold64116_2.0_3602_di_AG_13_36_61_26_387	FORWARD	55.05	TGTTCTAACTGTAATGTGCATGT	108	GA	28
	REVERSE	55.24	CAGTTACTACAAAGCAGAAGCA
scaffold7162_1.6_3610_di_AG_12_2_25_24_273	FORWARD	55.54	AATCCAGTTACCACCAGTACC	159	TC	26
	REVERSE	55.26	TCCATTGATCACACTATCCAT
scaffold180675_2.0_3613_di_AG_10_158_177_20_300	FORWARD	55.89	ATAGGAACTGAATTGGTTTGC	174	GA	20
	REVERSE	54.51	AATTCATCACTTTCCTTAACTTG
scaffold140426_2.5_3614_di_AG_12_390_413_24_766	FORWARD	55.87	CAAATGGGAAAAGAAACATCT	167	AG	24
	REVERSE	54.63	TGCTTACAGGGTAAGAGTCAC
C17627892_1.0_3615_di_AG_10_82_101_20_148	FORWARD	56.65	TAAGTGAGATAGGAGCCCTCA	105	GA	20
	REVERSE	54.91	AACCTCCCTTCTCTCAAATC
C2880730_2.0_3617_di_AG_14_98_125_28_145	FORWARD	55.92	CGGATACCTCGTTTATTTTGT	131	TG	22
	REVERSE	55.33	GGTTTGTAAATGAAACCATCTC
scaffold121282_3.0_3619_di_AG_11_234_255_22_293	FORWARD	54.45	CCCACACATATAGAACCATTC	199	AG	22
	REVERSE	54.02	GCATGTATATAAGAAGGGAAGTC
scaffold53263_2.0_3622_di_AG_11_92_113_22_340	FORWARD	55.66	GAGTGGGTGGTTGTGAGAT	199	AG	22
	REVERSE	55.07	GAAAATCCAAACATACCAATAGA
scaffold29504_2.0_3627_di_AG_12_78_101_24_619	FORWARD	54.84	GGAAATTAAACATTTGTGTGC	214	GA	26
	REVERSE	54.54	TTTGCAGGTAAGATTAAGACAA
C5907363_2.0_3630_di_AG_10_22_41_20_142	FORWARD	55.6	TTCACAAAAGAAAATCCCTCT	111	AG	20
	REVERSE	54.94	TTGATTTACGTATACAACCATGA
scaffold176433_2.0_3633_di_AG_11_538_559_22_756	FORWARD	54.44	AGGGTGTTGAGAGGAATTTAT	153	GA	22
	REVERSE	54.89	TCTTATTCCAAGACCAATTCA
scaffold28603_1.2_3634_di_AG_11_32_53_22_739	FORWARD	58.2	GTTTCCATCGACTCCAGTGG	270	AG	22
	REVERSE	54.2	TCAAACCCATATTCCACCAT
scaffold138846_2.0_3637_di_AG_12_112_135_24_437	FORWARD	52.63	AACCTTATCACATCTAAAGAACA	254	GA	26
	REVERSE	53.98	TTTCTTCTCTCTCATGTTCAAG
scaffold194705_2.7_3639_di_AG_10_444_463_20_734	FORWARD	55.32	ATGGTTGCCCTTTATAAACAT	146	AG	20
	REVERSE	55.1	ATGAAGCCCACTAGGACTTAC
scaffold28365_2.0_3647_di_AG_16_38_69_32_361	FORWARD	56.62	TATTGGATTCAAATTGAGGATG	100	GA	34
	REVERSE	55.08	CACACGTTGTGAGTGTATTTG
C10049599_2.0_3648_di_AG_10_36_55_20_116	FORWARD	54.32	CATATTTCAAGAGAGAAAGAAGG	100	GA	22
	REVERSE	67.43	GTTGATCGGGCTCGGGTGAG
scaffold1149_2.8_3649_di_AG_11_198_219_22_759	FORWARD	54.58	GAGATAAAATTGATGGTGTGG	172	AG	22
	REVERSE	54.53	CACCATCACTCTCTCTTAATCA
scaffold24774_2.4_3654_di_AG_11_84_105_22_373	FORWARD	55.17	AATTGCTTCTTGACTCTGTGA	247	AG	22
	REVERSE	54.16	TAGACGTTTATAGCCGTTAGG
scaffold47876_2.0_3659_di_AG_13_68_93_26_492	FORWARD	54.25	CCTGATAACGTCGAGATAGAG	115	GA	26
	REVERSE	55.37	AAACGCTAGAACTGGAATCTC
C11647533_2.0_3661_di_AG_11_124_145_22_253	FORWARD	54.94	GAAATAAAGAACGAAAATGAGG	146	GA	24
	REVERSE	55.24	CATCATCTCTCATCGGAAATA
scaffold134425_3.7_3662_di_AG_11_124_145_22_424	FORWARD	54.94	GAAATAAAGAACGAAAATGAGG	149	GA	22
	REVERSE	55.77	TGAAGATTGCTTTTGTTTCTG
C6841749_1.0_3663_di_AG_12_24_47_24_360	FORWARD	54.33	TCAGTATTGCAGAATTGATGA	148	AG	24
	REVERSE	55.11	TAACCACCACACATCTCTCTC
scaffold181947_2.0_3679_di_AG_11_722_743_22_811	FORWARD	54.76	GATTGCTAATTCTATGGCTGA	141	GA	24
	REVERSE	55.17	ACTCCACCAACAGGAGATTAT
scaffold131816_3.2_3680_di_AG_11_704_725_22_875	FORWARD	54.97	ACTTATTGCATCTCTTGGACA	147	AG	22
	REVERSE	54.32	TCGACCAGGTATGTATCTTTC
scaffold171607_2.6_3694_di_AG_14_126_153_28_636	FORWARD	54.86	TGGCAACAAGTACATAAGGAT	151	GA	28
	REVERSE	54.24	GTGATGAGTTAGGAAGGATCA
C5395756_1.0_3701_di_AG_10_74_93_20_122	FORWARD	54.04	AAGGAATAGAGAGAGATTGCAT	101	AG	20
	REVERSE	51.28	TGAGGGTTGATATATTCTCAT
scaffold26774_1.0_3702_di_AG_12_370_393_24_431	FORWARD	55.12	AATTGATCCCTTGTTTGGTAT	161	AG	24
	REVERSE	57.76	ATGACCACCGTCGACAAC
scaffold131994_2.0_3704_di_AG_11_292_313_22_421	FORWARD	54.94	GAAATAAAGAACGAAAATGAGG	146	GA	24
	REVERSE	55.24	CATCATCTCTCATCGGAAATA
scaffold175824_2.3_3706_di_AG_10_154_173_20_310	FORWARD	55.69	ACTACCCACAAAACCGAATAC	185	AG	20
	REVERSE	54.1	AGTTATCCCACAAAAGCTTAAT
scaffold227341_2.3_3708_di_AG_10_70_89_20_522	FORWARD	54.91	TCAAACTCGAAATAGGGGTA	121	GA	22
	REVERSE	55.36	GGCTTTATATTCCCAATGAAC
scaffold157443_2.7_3713_di_AG_14_118_145_28_314	FORWARD	55.01	GAATCTCCTGAACCTGACTTT	199	AG	28
	REVERSE	54.51	GAACTCATCTTTTTCATTGTGA
scaffold85139_2.0_3715_di_AG_10_50_69_20_379	FORWARD	55.2	TCATCACTATTAACATTCTGCAA	141	GA	20
	REVERSE	55.15	AGATGCGAAGTGAATTAAACA
scaffold163684_2.4_3717_di_AG_12_254_277_24_330	FORWARD	55.84	GTGAAGAAGAAAAACGTAGCC	141	AG	24
	REVERSE	54.28	GAAAGAAAAACACACACCATT
C5278228_2.0_3718_di_AG_14_46_73_28_118	FORWARD	54.6	CACCATATTCAAAATTACTACCC	100	GA	30
	REVERSE	55.27	TGATGTAAAGCATCAAACTAACA
scaffold30144_2.0_3720_di_AG_12_326_349_24_387	FORWARD	54.76	CACCACTACCCTCATACCAT	140	GA	26
	REVERSE	54.76	ACTTTAGCCACGGGTTCT
scaffold45170_3.1_3721_di_AG_11_448_469_22_677	FORWARD	54.83	CTCTTCCGTACCTACTCTTCC	140	GA	22
	REVERSE	55.07	ATGACGTGTCGCTTTAGTTT
scaffold22651_2.0_3723_di_AG_12_962_985_24_1169	FORWARD	54.55	GATACCTGATGAATCACCTTG	346	AG	24
	REVERSE	55.61	ACTATCTGATGCGTGGTGTT
scaffold30291_2.0_3726_di_AG_10_238_257_20_988	FORWARD	55.48	CTGAAACCCTAAATCAAAACC	200	GA	22
	REVERSE	55.18	GTCACAACACTGCACCATT
scaffold45325_2.0_3727_di_AG_18_190_225_36_454	FORWARD	55.23	TTGTCCTAAAGTGGAGCACTA	234	AG	36
	REVERSE	54.38	AAATTTAAGGGAGCAATTACC
scaffold35687_2.5_3729_di_AG_14_108_135_28_337	FORWARD	55.43	CGATGATTTGCACAAGTTTAT	196	AG	28
	REVERSE	54.62	CACGACCAAACATCCTATATC
C5473047_2.0_3734_di_AG_10_20_39_20_124	FORWARD	58.42	TCTCACTCGAACGCAACC	113	AG	20
	REVERSE	51.6	CATATATGATTTTGCACGTC
C11522836_1.0_3736_di_AG_10_142_161_20_222	FORWARD	55.53	AGTACCGCATCCTTTCATACT	180	GA	22
	REVERSE	56.05	CATATTATGGGTTCAATGCAA
C11851328_1.0_3740_di_AG_11_48_69_22_457	FORWARD	54.89	GAAAAACTCGATTAACAGCAA	159	AG	22
	REVERSE	54.98	CCATTACAAAGCTCAAAACC
scaffold161980_2.1_3744_di_AG_11_806_827_22_882	FORWARD	54.38	CCTAAATTAACCCACACTTCTT	101	AG	22
	REVERSE	55.16	TCAACCATTGGGTCTGAG
scaffold25791_2.3_3745_di_AG_11_90_111_22_585	FORWARD	59.7	GCCGATCTGCACCATTGATG	102	GA	24
	REVERSE	59.4	GCCTCCACCACCATTGTCTA
scaffold102196_2.2_3746_di_AG_10_292_311_20_556	FORWARD	55.4	GAAAATGGCTTGTCAAACATA	149	AG	20
	REVERSE	55.54	GTACAACTCACTTCAGCCTCA
C1313087_2.0_3750_di_AG_13_60_85_26_154	FORWARD	52.79	GTTGGGTCATATATACAAGCA	147	GA	28
	REVERSE	55.1	TTTATGTTCCTATGCCTTTCA
scaffold122061_2.0_3753_di_AG_13_150_175_26_624	FORWARD	55.2	ATGGTTGGTTAGTTTGGAAAT	149	GA	28
	REVERSE	55.28	TATGGCTGAACCAATAAGCTA
scaffold122061_2.0_3753_di_AG_13_150_175_26_624	FORWARD	55.23	TGTGCATACAACTCAAATGAA	155	CA	22
	REVERSE	54.08	TTCACATTTGAACTTTCCTCT
scaffold40987_2.3_3754_di_AG_10_76_95_20_1274	FORWARD	55.06	AAACCCATAACCTTCTACACTG	198	GA	20
	REVERSE	55.81	GCCAATGGATTCTACATTTTT
C11470738_1.0_3756_di_AG_12_38_61_24_212	FORWARD	57.7	TGGATCCTGCATGCCATTAG	212	AG	24
	REVERSE	56.9	TCATGAATTTTGCCCGTTAACT
scaffold77107_2.0_3762_di_AG_11_100_121_22_303	FORWARD	54.75	CCTTTCAAGAACTGCTTGTT	182	GA	22
	REVERSE	52.86	AAGGTAGGAGTTCTTCTTGTG
scaffold105265_2.0_3774_di_AG_14_128_155_28_424	FORWARD	52.2	TCCGTTAGAATAAATCACATATG	219	AG	28
	REVERSE	56.9	GAGACAGCTACAGTGAAAAGC
scaffold26576_2.0_3778_di_AG_10_812_831_20_1011	FORWARD	55.04	GAGAAATTAGCAAAACAGCAA	252	AG	20
	REVERSE	54.81	AATCACAGGTCTGTCTGCTT
C1490095_5.0_3788_di_AG_12_850_873_24_1144	FORWARD	55.32	CCCAAAACTGAGATACAAACA	166	AG	24
	REVERSE	54.95	AGAAATCAACTCCAGATTTCC
scaffold55643_2.2_3792_di_AG_10_234_253_20_378	FORWARD	54.86	TGAGATTTTTGTCGGAATTT	149	AG	20
	REVERSE	54.47	AACAAAATACTTAATGGGCTTC
scaffold87132_2.0_3795_di_AG_11_104_125_22_284	FORWARD	54.99	AGCTTTTGCTAAAATAACATCTG	141	AG	22
	REVERSE	54.93	ATAGATTGAGGGATTCAAAGG
C11660464_1.0_3803_di_AG_12_82_105_24_257	FORWARD	55.22	GAAGGCTATGGTCACTTCTTT	150	AG	24
	REVERSE	55.34	AATTCCCGTGAGTAGAACAAT
scaffold179296_2.0_3804_di_AG_10_94_113_20_346	FORWARD	54.98	AATGAATTGGATGTGATTGAG	109	AG	20
	REVERSE	55.13	TTTAACGGTAACCAACGACTA
scaffold72813_2.0_3808_di_AG_16_104_135_32_460	FORWARD	54.85	CCTTCACATAGCGATAAAGAA	203	AG	32
	REVERSE	54.73	ATCAGCAGCAACAAACTAATC
C2757091_1.0_3811_di_AG_14_66_93_28_138	FORWARD	55	TATGATTAAGACGCGTACCAT	107	AG	28
	REVERSE	56.13	CTGAGTTCCCTCCTTCACTAA
scaffold88490_1.3_3813_di_AG_11_50_71_22_530	FORWARD	55.86	AGGTTGAAGTAGAAAGCTGGA	150	GA	24
	REVERSE	54.49	TCATTGAGATCATGGGTTATT
scaffold41199_1.6_3814_di_AG_17_92_125_34_302	FORWARD	54.75	AACCCACTAAACCAAATATCC	215	AG	34
	REVERSE	55.04	GTCACATGCGGTAAAAATAAG
scaffold139035_3.4_3816_di_AG_11_114_135_22_544	FORWARD	55.05	CACCCCATTAACCATTAAAA	247	AG	22
	REVERSE	55.3	ATCCATGAACCTTCTTCACTT
scaffold127092_2.7_3821_di_AG_11_120_141_22_296	FORWARD	55.25	GTGTTGTGTGTTATGGGAATC	185	AG	22
	REVERSE	55.48	TCCGCTTTGCTACCACTA
scaffold183617_1.8_3827_di_AG_10_260_279_20_770	FORWARD	55.16	TTGACTGTATGTTTGCACTTTT	206	GA	20
	REVERSE	54.26	GCTACCAGATGAAATAAGCAC
scaffold24803_1.5_3828_di_AG_10_260_279_20_584	FORWARD	55.16	TTGACTGTATGTTTGCACTTTT	206	GA	20
	REVERSE	54.26	GCTACCAGATGAAATAAGCAC
scaffold121606_2.0_3829_di_AG_12_108_131_24_417	FORWARD	54.91	TAGATGTGATTTGCAAGGATT	159	AG	24
	REVERSE	55.88	GGAAACTGATGGAGAAACCTA
scaffold125961_1.7_3830_di_AG_12_108_131_24_514	FORWARD	55.36	CATCAAGAGAAACAGATCCAA	200	AG	24
	REVERSE	55.64	ACGAAATCACCAGAATTTGA
scaffold13532_2.3_3833_di_AG_13_372_397_26_475	FORWARD	55.31	CTAGCATTTGATGTTTTGAGC	152	AG	26
	REVERSE	53.14	AAAGAATGTATATGTGAGGATGA
C1251824_1.0_3834_di_AG_15_50_79_30_105	FORWARD	54.94	TTTAACACTTCTCATTTGAACCT	102	AG	30
	REVERSE	54.7	TTTAGCACTTCTCATTTGACC
scaffold160218_2.0_3835_di_AG_12_370_393_24_424	FORWARD	55.66	GGGACCAAAAATGTAGCTTAG	151	AG	24
	REVERSE	55	CCATTACGATCCTTGTTGAT
C6727928_2.0_3840_di_AT_12_130_153_24_245	FORWARD	54.16	TAATCCAAGAACGACAAACTT	150	TA	24
	REVERSE	56.04	ATGCACACAATAACATTTTGG
C5506843_1.0_3841_di_AT_12_64_87_24_126	FORWARD	68.84	CGCGCCGCGAGGCTTATT	110	AT	24
	REVERSE	63.75	CTTCGCGTTCGCGAGAAAT
C11664026_2.0_3842_di_AT_10_162_181_20_259	FORWARD	54.43	TTGAAGTTTCGTAGGAGAAGA	126	TA	20
	REVERSE	55.07	AATGTGTCACGTGTCCTTTAC
C6686602_1.0_3847_di_AT_11_82_103_22_230	FORWARD	54.16	ACAACGTCATTTTTAGAGGAA	165	AT	22
	REVERSE	55.02	GTTATCTTTTCCCGTCATTTT
C583705_3.0_3849_di_AT_15_60_89_30_160	FORWARD	55.08	TGAAAAATGAGAAAGTGAGGA	132	AT	30
	REVERSE	55.1	TCGTTAATACCTTCGAAATGA
scaffold1332_9.2_3853_di_AT_11_166_187_22_461	FORWARD	56.4	GTTTCGGTTTTGGTTCCAGA	222	AT	22
	REVERSE	51.5	CTTGAAAGTTGAAAGCCTAA
C18717559_1.0_3854_di_AT_10_494_513_20_514	FORWARD	54.48	AAGTGTTATACATTGCCTTGG	142	CATTGT	24
	REVERSE	55.11	ATAATGTGTGGGAGCGTAAC
scaffold121552_2.3_3860_di_AT_10_722_741_20_926	FORWARD	54.8	AAACTTCTCGACCAAATTCTT	149	AT	20
	REVERSE	52.13	TATAAAAACCCATTCCAAAG
scaffold11220_2.0_3862_di_AT_10_916_935_20_1350	FORWARD	55.71	GATCTTCATTTTGGTGTTCCT	168	AT	20
	REVERSE	55.2	ACCAAACAAACCCATAAATCT
scaffold46292_3.4_3871_di_AT_10_872_891_20_956	FORWARD	54.29	GAGGGTTTACAAACACCATAA	148	AT	20
	REVERSE	54.55	TTGCTGGTTAATTTGTAGCTT
scaffold155096_1.7_3872_di_AT_10_282_301_20_583	FORWARD	55.48	CAAACGATTTACACAGAAGGA	273	TA	20
	REVERSE	55.33	CAAAGTTTTACCAAATCACCA
scaffold207509_2.0_3874_di_AT_10_76_95_20_401	FORWARD	54.84	GCAGACAAATAGCTTTATCCA	145	TA	20
	REVERSE	54.81	ACTTAACACAAAACACCCTGA
scaffold116180_1.7_3880_di_AT_12_382_405_24_447	FORWARD	54.54	CTAGATACCTTTAGCCCGAAT	139	AT	24
	REVERSE	52.38	GCTTTTTCTAGATGAAATCTGT
scaffold137011_2.5_3881_di_AT_11_168_189_22_493	FORWARD	55.23	ACGAACATGAGTAAAGCAAAA	146	AT	22
	REVERSE	54.56	GTATTTGTTATCATGGGATCG
C11191151_1.0_3883_di_AT_10_42_61_20_177	FORWARD	56.19	CACCCCCACACGACTATAC	110	AT	20
	REVERSE	50.82	AGTATTACAGTTGTCACATGTTT
scaffold107762_4.3_3892_di_AT_14_132_159_28_571	FORWARD	54.6	GATTCGGCGAGTGTATGTA	237	AT	28
	REVERSE	55.05	CACCCAATAAACCCATTTTA
C6353534_1.0_3896_di_AT_10_98_117_20_173	FORWARD	56.63	GGTACCGTCGAGACGATTAT	120	TA	20
	REVERSE	54.39	TTTTCACTTTCTACCGTTATCA
scaffold215717_2.0_3899_di_AT_12_202_225_24_469	FORWARD	54.65	TTCATAAATGACACCCGTATT	186	TA	24
	REVERSE	54.86	AGGGGATTTATGGTTAATTTG
C6086767_1.0_3904_di_AT_11_76_97_22_152	FORWARD	55.01	TGTCACACAAAAATTTTCCA	123	TA	22
	REVERSE	55.83	TTGTAAGAATCATGCGGTTT
scaffold200178_1.3_3917_di_AT_10_434_453_20_527	FORWARD	55.25	TTTGAAACCATTCCTGTATTG	157	AT	20
	REVERSE	54.94	GGCATACATCTTCGATTACTG
C9831499_2.0_3952_di_AT_10_26_45_20_111	FORWARD	51.41	AGTTTGTTCTTTTGAACCAT	106	AT	20
	REVERSE	54.58	TCAAATCATTTCCACCACTAT
scaffold63432_2.1_3953_di_AT_12_292_315_24_453	FORWARD	52.61	TGCTTCTATTAGGATCTTTAGG	132	TA	26
	REVERSE	55.17	ATCACATGTGGTTCAAATGAT
C11395479_2.0_3971_di_AT_10_80_99_20_201	FORWARD	54.43	AAGGCAAATTCAATAACACAC	128	AT	20
	REVERSE	54.92	GTGGCATTTCTTTTAGCTGTA
C1486605	FORWARD	55.4	TCATCAAAAGGAATACAGTCG	118	TA	22
	REVERSE	55	AACATAAAATCCCCTAAATCG
C11066490_2.0_3975_di_AT_10_100_119_20_166	FORWARD	54.84	TTCCTTATCTTGTTGCTATGC	136	AT	20
	REVERSE	54.35	TATATAATGGAACCCACAAGC
C6270999_7.0_3981_di_AT_10_72_91_20_165	FORWARD	54.89	ACTAAAACATTCGTGTCACTTTT	143	TA	22
	REVERSE	64.62	TATCAGTGCCGTGCCTGGAG
scaffold32878_1.9_3994_di_AT_10_228_247_20_342	FORWARD	54.96	CACTATCGATGATTTCCGTAG	277	AT	20
	REVERSE	56.04	GCGTAAGAATCCTGAATTTGT
scaffold19222_1.2_4006_di_AT_10_76_95_20_608	FORWARD	56.1	ACCATCTGAACTTGCTCTCT	211	AT	20
	REVERSE	60.3	GGCTAATCCGACTACCAGCG
C6656089_1.0_4008_di_AT_12_92_115_24_221	FORWARD	55.88	AGCCTAAACGAGGTTCAGTTA	153	AT	24
	REVERSE	53.63	TCAACTCGTTTACCTATAAATCA
C6383147_1.0_4012_di_AT_10_68_87_20_176	FORWARD	54.57	CCCACTGAAAGCAAAACTAT	110	AT	20
	REVERSE	54.63	GAAACAACGGAGTTTACAGAA
C6451722_1.0_4015_di_AT_13_76_101_26_184	FORWARD	54.8	CTGCATTAAACAGCCAGTATT	156	TA	26
	REVERSE	55.23	CTACAAAAGTCAGCATTCAGG
scaffold68933_2.6_4024_di_AT_11_564_585_22_704	FORWARD	55.04	GTTAGACCCGAGAGATCAAGT	153	AT	22
	REVERSE	54.83	TGTATGACATTCGTGGTGATA
C5622978_2.0_4031_di_AT_13_40_65_26_130	FORWARD	54.76	GAAAATGGAAACATACACACAG	102	AT	26
	REVERSE	54.49	CCATTTTCTTCTTTCTTTCCT
scaffold198617_1.0_4034_di_AT_10_94_113_20_453	FORWARD	55.24	CCATCTTTTGACCATGTAGAA	156	AT	20
	REVERSE	54.5	TCTTAGTTTCATCGGTCTCAC
scaffold108908_1.4_4035_di_AT_10_94_113_20_370	FORWARD	55.24	CCATCTTTTGACCATGTAGAA	135	AT	20
	REVERSE	54.24	GAAAACAGTTTGGTCTCATGT
C10156821_2.0_4038_di_AT_10_66_85_20_120	FORWARD	53.96	AAGAAAACACTCTTTCCCTCT	101	AT	20
	REVERSE	55.03	ACATTTGAACTTTCCTCTTCC
C5231761_2.0_4043_di_AT_10_28_47_20_115	FORWARD	53.99	AGATAAAAGATAACGGCTAAGG	100	AT	20
	REVERSE	55.01	ATAACACTTCAACCCTTGAAAC
C2852111_1.0_4049_di_AT_11_48_69_22_144	FORWARD	55.02	TGCAGATGTACGATTTTAGGT	128	TA	24
	REVERSE	54.64	ACAACAAGTGTCAGCTTTCTC
C2852271_1.0_4054_di_AT_15_60_89_30_144	FORWARD	51.75	AAGGCTATGATTAGTTTATATGG	133	TA	32
	REVERSE	54.99	TTACGTTCACAACCAAAAAGT
scaffold9813_2.4_4055_di_AT_12_456_479_24_583	FORWARD	55.47	CTAATGCCATGCAGTTGTTAT	159	TA	24
	REVERSE	54.79	CTACCAATCAACCACGTAAAC
scaffold150290_1.0_4060_di_AT_10_134_153_20_368	FORWARD	55.67	TATTGACTTCCTATCCCCAAC	162	AT	20
	REVERSE	55.31	CGTATACATCAATGTCCATCC
scaffold102773_1.4_4061_di_AT_11_272_293_22_857	FORWARD	55.18	TGTGGTAGGAGATGTACTTGG	294	AT	22
	REVERSE	55.69	ATGAACCTGCAACTTCTTTTT
C6119573_2.0_4064_di_AT_11_28_49_22_154	FORWARD	54.97	TTCATATTTGAACCCACTCC	129	TA	22
	REVERSE	54.97	TGTTGTACTATGTTCGTGTTTGT
C6383169_1.0_4075_di_AT_11_84_105_22_176	FORWARD	53.44	TCGTTCGTAAATTAAGAGGAT	102	AT	22
	REVERSE	54.73	AGTAATTTTCTTGTTTGAACTCG
C5352894_1.0_4082_di_AT_10_54_73_20_121	FORWARD	52.82	TTCAGGATAAATAATACTCCGTA	104	AT	20
	REVERSE	52.44	GATAACAAATGACCAAAATACTC
scaffold34382_1.5_4084_di_AT_11_138_159_22_627	FORWARD	52.97	TTACAATAATACCCCCTTAGC	163	AT	22
	REVERSE	54.76	GTAGGATTGGAAGAAGTAGCC
scaffold146301_1.0_4089_di_AT_12_116_139_24_317	FORWARD	54.58	TGATCCAATCATTAACCACTT	191	TA	26
	REVERSE	55.85	ACGACGAGACATGACAGTTTA
scaffold130090_2.4_4110_di_AT_10_124_143_20_294	FORWARD	54.78	ATACGATACACAACGACGACT	167	AT	20
	REVERSE	55.31	GAATCTTTGTTGTCGGTTACA
scaffold188970_2.0_4111_di_AT_10_168_187_20_553	FORWARD	55.44	CTCATGATACATCTTGGATGG	150	AT	20
	REVERSE	55.35	TGACTCTACTTCCAAAGCTCA
C1479603_2.0_4119_di_AT_10_88_107_20_321	FORWARD	51.5	ACATAGAAGGTAAAGATATTGTC	182	TA	22
	REVERSE	55.4	CTTGAAAATACAAATGGCCGT
scaffold19306_1.2_4122_di_AT_13_292_317_26_669	FORWARD	55.01	ACTCGAAAAGGTGCTTAATTT	161	AT	26
	REVERSE	54.52	TCTCGTGTTCCGTAATAAATC
C10989255_1.0_4129_di_AT_10_64_83_20_160	FORWARD	54.98	TTTCATCTGTCCAAAACATAGA	120	AT	20
	REVERSE	56.02	AGGGGGAAGAAGGTAAATAAA
C6776550_1.0_4140_di_AT_11_230_251_22_271	FORWARD	55.35	ATGCATTAACATTCATCTTCG	150	TA	22
	REVERSE	55.29	CAAAATGGAAAAGATTTGGA
C2950437_2.0_4148_di_AT_13_38_63_26_151	FORWARD	58.08	ATGCGTGAAATTGGTGTTTTA	100	AT	26
	REVERSE	54.5	TAATGAACTTCCCATTTTCTG
scaffold95919_2.0_4154_di_AT_10_246_265_20_302	FORWARD	52.92	CATTAGTTGGTTCTAATGTCACT	233	TA	20
	REVERSE	53.96	TCACTCTAATATTTTGATTCACG
scaffold63091_2.2_4164_di_AT_10_82_101_20_900	FORWARD	54.78	TGATGGCAAATAAAATAGAGC	240	TA	20
	REVERSE	55.63	GTTGGAGATGGATGAATTTTT
scaffold112723_1.5_4170_di_AT_12_230_253_24_466	FORWARD	54.8	TTCAGAAAATATGGATACACCA	146	AT	24
	REVERSE	55.91	CCCCACTTCTACAATTCCTTA
scaffold156725_1.7_4178_di_AT_12_316_339_24_542	FORWARD	56.15	TTCCTTGGAAAGCAAATAAAC	155	AT	24
	REVERSE	53.87	TCTTCTACTTTCATGATTTTGG
C9833045_1.0_4180_di_AT_10_70_89_20_111	FORWARD	54.78	AGCAGTGTCTTGTAAAGCATC	103	AT	20
	REVERSE	55.64	GTCACGATGATCAGAAAAGG
C6718175_1.0_4181_di_AT_11_40_61_22_241	FORWARD	55.31	AATGATGAATGGGCAAGAT	109	AT	22
	REVERSE	55.59	GGATCAAACCCAACACTAAAT
C10185667_6.0_4184_di_AT_10_34_53_20_121	FORWARD	55.14	TTCATGGGTTAACAAAATAACTC	100	AT	20
	REVERSE	52.93	AAAAACATAAGGGACCAAAT
C11042340_1.0_4190_di_AT_11_70_91_22_164	FORWARD	54.32	TTGTTAACTCTTGAGGCATTT	113	AT	22
	REVERSE	55.5	CATCAAATCAAATAGTTGAAACC
scaffold19249_2.9_4194_di_AT_11_690_711_22_899	FORWARD	52.41	GGTTAAGAACTAAACCAATAACA	153	TA	22
	REVERSE	54.96	TCTTTATCTTGCATTTTGCTC
C11149081_1.0_4196_di_AT_11_66_87_22_173	FORWARD	54.8	AATTTGTTGCTGGGCTTATG	126	AT	22
	REVERSE	58.7	TCGCCTCTCTGATGAACACA
scaffold87491_3.4_4203_di_AT_12_540_563_24_625	FORWARD	55.28	GGTTAGTATGTGAGCGTGTGT	131	AT	24
	REVERSE	51.5	AGGGACCTGTTTTGTAAATA
C11759355_1.0_4206_di_AT_12_112_135_24_302	FORWARD	56	TGGCAATTTGTCTTACGATTA	144	TA	26
	REVERSE	54.91	AAACCAATACCAAAGTTGTACC
scaffold2180_4.2_4209_di_AT_10_766_785_20_1938	FORWARD	54.67	TCCCTGACCTATCATTCAATA	196	TA	20
	REVERSE	55.02	TGGTTACGGTTCTTGATTTTA
C3173825_2.0_4214_di_AT_10_32_51_20_176	FORWARD	57.13	GTTTCGCGTGAACCTGAT	159	AT	20
	REVERSE	53.71	CATCAAGGAAAATGACAAAA
C9627580_2.0_4225_di_AT_10_28_47_20_106	FORWARD	55.06	TGTTTGTGTTATCTCCCATTC	100	AT	20
	REVERSE	54	TCTTTCACAAACCCAATAACT
C2803951_2.0_4226_di_AT_12_82_105_24_141	FORWARD	54.99	CCAATAACATACGACCACATT	103	AT	24
	REVERSE	54.5	GTGAGCACTATTTGTGTCATTT
scaffold35798_1.0_4228_di_AT_10_70_89_20_357	FORWARD	54.83	TCTTCCATCTCTCCTTTTTCT	235	AT	20
	REVERSE	55.05	ACCTTATGCAACAAGTCAAGA
scaffold1921_1.5_4243_di_AT_10_344_363_20_588	FORWARD	53.12	ACTTTGATTAGTCCGTGAAAT	418	TA	20
	REVERSE	54.38	GGTCGATCATGCAATACATA
scaffold198587_3.0_4249_di_AT_12_392_415_24_613	FORWARD	54.88	ATTCAGCAGGATGTCTTCATA	158	TA	24
	REVERSE	54.92	AACCTCTACGTTTTCGTTTCT
C10431491_2.0_4551_di_AT_10_52_71_20_130	FORWARD	55.02	CTAGTCAGATAATGCCCACTG	111	TA	20
	REVERSE	54.72	ATACTCTGCCACCCTTTAACT
C11567662_1.0_4559_di_AT_10_58_77_20_232	FORWARD	56.01	CTGTAGGGCCATAACAAGACT	173	TA	20
	REVERSE	54.7	AGCTACTTTACCAAACATAGCC
C6384413_2.0_4560_di_AT_10_82_101_20_176	FORWARD	54.2	TCATAAACATAAACACACACACA	103	TA	22
	REVERSE	55.1	CCACATCCATCTCTACCACTA
C11092846_2.0_4565_di_AT_11_114_135_22_168	FORWARD	54.96	ATTCATGGGAGGATATTTGAT	141	AT	22
	REVERSE	54.47	GGTGGTAATAAATTCTTTGCTT
C11643261_1.0_4566_di_AT_10_126_145_20_252	FORWARD	55.04	TCATCTAGACCGTAAACCGTA	155	AT	20
	REVERSE	55.12	CAACCGTGTATAAAAGACTCG
C5652238_1.0_4570_di_AT_12_58_81_24_131	FORWARD	53.88	TTACCAACTAAAAGTTCAATGG	127	AT	24
	REVERSE	54.94	GGTAAGCCTCTTCTTAATTGG
C11241577_2.0_4571_di_AT_10_70_89_20_182	FORWARD	54.84	CGAACTTTTTACATTTGTCTCA	142	AT	20
	REVERSE	55.05	TTGAACATTAAGAGTCGTCGT
scaffold940_2.5_4576_di_AT_10_262_281_20_492	FORWARD	55.71	ACGCATTACATGATGGTAAAA	128	TA	20
	REVERSE	54.58	CCTTCATGTTGCTTCTATTGT
scaffold79370_2.2_4581_di_AT_13_630_655_26_687	FORWARD	55.05	AGCTCAAGAACATTTGACTTTT	172	AT	26
	REVERSE	53.86	AAGACACCTCTAAGAAATATTCG
scaffold50316_2.4_4582_di_AT_11_264_285_22_995	FORWARD	51.83	AATCCTGAAGTTGTATCATTG	217	TA	22
	REVERSE	54.8	CCACAAAAATGATTATGATGAG
C11802372_2.0_4587_di_AT_10_46_65_20_342	FORWARD	57.64	GATTATTCACGCGGCAAC	216	TA	20
	REVERSE	55.63	TCACGAGAGATACAAGACTGC
C10275224_1.0_4593_di_AT_10_54_73_20_124	FORWARD	55.44	AATTCGGACAGAGAGGTCTT	123	AT	20
	REVERSE	56.36	CGAGTTCGCGAAATTTATAGT
C11287269_2.0_4597_di_AT_10_72_91_20_187	FORWARD	54.96	GAGCTCCTAGCCTTTAGAAGA	156	TA	22
	REVERSE	55.66	AGGGTTTGTAAATGAAACCAC
C10821568_3.0_4599_di_AT_11_84_105_22_149	FORWARD	55.78	GACAAAACAGATGGAGGTTTT	123	AT	22
	REVERSE	54.97	TTTTGAGGACCACAATAAGAA
C3293886_1.0_4605_di_AT_11_160_181_22_204	FORWARD	54.9	CAAGCTCCTTAATTGAAACAA	153	TA	24
	REVERSE	56.75	CTCGCATGAACCTTCCTC
C5302502_1.0_4607_di_AT_10_38_57_20_119	FORWARD	54.49	AATATACCATTGAAACCCACA	102	AT	20
	REVERSE	55.15	ATGTTCACAACCAAAATTGAG
scaffold6511_3.0_4614_di_AT_12_150_173_24_369	FORWARD	54.73	TTAAAGGCAATTTCAGTCAAC	155	AT	24
	REVERSE	55.38	GACGGTAGTGTGCTAATGGTA
scaffold28915_1.4_4622_di_AT_10_178_197_20_318	FORWARD	55.56	ACGCCTAAGCTTTATTCAGAC	151	AT	20
	REVERSE	54.89	GAAGTTTCTCGCATTTTTGTA
scaffold26951_2.1_4625_di_AT_12_570_593_24_865	FORWARD	55.71	ATGAAAAGGAGCCTTCATAGA	183	AT	24
	REVERSE	55.19	CATAATCGATTTGTTGTCGAT
scaffold15171_2.5_4629_di_AT_10_62_81_20_283	FORWARD	54.31	ATTGCTCTCCCTTATTACCTC	202	AT	20
	REVERSE	54.49	CCATATGAGCTGATCAAGTTT
scaffold3318_3.3_4630_di_AT_14_38_65_28_700	FORWARD	53.3	GTAAGATTTGGTGACCTCATT	204	AT	28
	REVERSE	54.64	ACAAACCATCTTCTCCATACA
scaffold19394_2.3_4635_di_AT_12_122_145_24_780	FORWARD	54.7	CCTAATGTTTCGCCATATTTA	207	AT	24
	REVERSE	54.96	CGTGGTTTTAGTATCTTGTGG
scaffold110005_1.5_4636_di_AT_13_334_359_26_526	FORWARD	54.36	TCACTAGCTACAAAACCGAAT	145	AT	26
	REVERSE	53.99	CCGACTATCCTTCTTACACAC
scaffold76182_2.0_4646_di_AT_13_6_31_26_269	FORWARD	54.27	CAAAATTCCATAACTGTACTCG	181	TA	22
	REVERSE	55.54	CCTGCTTTTCGTCTCTTTTAT
C5910209_1.0_4647_di_AT_13_58_83_26_142	FORWARD	55.1	ATCCAACTTCTAGCACTACCC	122	TA	28
	REVERSE	55.1	ATCCAACTTCTAGCACTACCC
scaffold3744_5.6_4652_di_AT_14_102_129_28_502	FORWARD	54.16	TCGACGTATATGAAACCTTTT	331	AT	28
	REVERSE	54.92	ACATGACAGTATTTTCGTTGAA
scaffold37201_2.3_4659_di_AT_11_88_109_22_272	FORWARD	54.72	TTTTCACAGGAACTGGTACAT	218	AT	22
	REVERSE	54.43	GAAAGTTCTGGAGGCAGTT
C6024219_1.0_4672_di_AT_10_76_95_20_148	FORWARD	54.84	GATGATTCCGATTATCTTCCT	123	TA	22
	REVERSE	55.31	CTCACGTTCACAATGAAAAAT
scaffold203005_2.0_4676_di_AT_10_382_401_20_489	FORWARD	55.08	AAAATCTACCCAAAAATACGG	323	AT	20
	REVERSE	55.23	TGGATGCTCTTAGATAGACGA
scaffold146739_1.6_4678_di_AT_10_120_139_20_329	FORWARD	54.79	AACTCAAATTACCCGTACACA	146	TA	22
	REVERSE	52.06	TCATTATCAACCCATATAAGC
scaffold4837_2.1_4681_di_AT_10_248_267_20_612	FORWARD	56.68	CCGCTTCTCACTAAATTTGAC	165	TA	22
	REVERSE	54.8	CACTTCTACTCGCACTTTGAT
C6504555_2.0_4734_di_AT_12_102_125_24_191	FORWARD	53.98	CATTACCTTTAGTTGCCCTTA	153	TA	26
	REVERSE	54.83	TCACGAATTGTTGGTTTCTAT
scaffold2208_3.4_4740_di_AT_14_44_71_28_417	FORWARD	53.3	GTAAGATTTGGTGACCTCATT	247	AT	28
	REVERSE	54.87	GGGGGAGAATTATCAGAAATA
scaffold130455_1.4_4748_di_AT_13_382_407_26_457	FORWARD	54.44	GAGAATGAATGTTGATGCTTT	129	TA	26
	REVERSE	54.93	ATATCATCACCAACCAACAAG
scaffold6227_1.0_4750_di_AT_12_76_99_24_315	FORWARD	55.2	AGATTTGGGGTTATTTTGTGT	156	AT	24
	REVERSE	53.95	CATAAAGAGATCACGTACTCAGA
scaffold46138_5.5_4753_di_AT_10_470_489_20_1139	FORWARD	59	AGTCAGGTGATGTGGGATGG	475	AT	20
	REVERSE	59	GGAAACCGAAATGTGTGGCT
scaffold110376_1.6_4762_di_AT_11_302_323_22_589	FORWARD	54.62	TGATTCAGAATTAGTCCTTGC	272	AT	22
	REVERSE	55.02	GTTTTAGAGATGCTTGCAGAA
scaffold84073_1.5_4765_di_AT_12_42_65_24_335	FORWARD	54.67	CCTTATCAACCAACAACAATC	102	AT	24
	REVERSE	54.61	ACGTTCGTAATGAAAGATTTG
scaffold12982_2.5_4769_di_AT_10_114_133_20_329	FORWARD	54.61	ACACACTAACCACTATCATGGA	179	AT	20
	REVERSE	55.29	ATACCAAAATTTAGGGACCAA
scaffold75232_2.2_4773_di_AT_12_32_55_24_374	FORWARD	54.65	GCATTAGATTTTCAGGTTTGA	112	TA	26
	REVERSE	54	ACTCCATTTGTAGTTTTTCCA
scaffold40611_2.0_4776_di_AT_15_140_169_30_456	FORWARD	54.33	GAGGAAGATGATCAAAATTCA	234	AT	30
	REVERSE	54.06	GTGCCATTTTCAGAATCAG
C11596869_1.0_4799_di_AT_10_90_109_20_239	FORWARD	54.89	GATGTGGGATGAAGAATATGA	188	TA	22
	REVERSE	54.46	TGATCAAATCAATATGACACG
scaffold6110_3.4_4815_di_AT_10_1094_1113_20_1701	FORWARD	53.94	TTACAAAAGGAGAATTGCATAC	179	AT	20
	REVERSE	55.81	GCTTCAAATCTTACAATTACGG
C2790351_2.0_4816_di_AT_12_20_43_24_140	FORWARD	54.6	ATTTGAACCCACCCCTAC	100	AT	24
	REVERSE	55.35	GAAAAAGCTTATCGCGTTC
scaffold172439_1.5_4832_di_AT_12_130_153_24_327	FORWARD	55.02	GTTTTGGGTTAGGTTTGTTTT	169	AT	24
	REVERSE	55.21	GCACGGTGTTTAGATGTGTAT
scaffold195366_2.0_4835_di_AT_10_64_83_20_361	FORWARD	55.02	TCAACCACCGGTATTAAATC	149	TA	22
	REVERSE	54.87	CAAACCACAATCCTTTTATTG
C3411489_1.0_4837_di_AT_10_48_67_20_345	FORWARD	55.77	AAGGTTCTTCCACCAAAAAC	144	TA	22
	REVERSE	55.17	TTTGATTATGGAAATGAGTGG
scaffold97839_1.5_4847_di_AT_13_126_151_26_404	FORWARD	54.32	AAGAAAAGAAGGTTAGTTCACAA	201	AT	26
	REVERSE	55	ATCACACGATCTTGACTTCC
scaffold29747_2.5_4851_di_AT_10_138_157_20_354	FORWARD	54.55	TACGCACATACACAAAGAGAA	167	AT	20
	REVERSE	54.38	CCATTTCTTTTCGTTTTACAG
C10785016_2.0_4852_di_AT_10_50_69_20_147	FORWARD	56.59	ACCATGCATGCTCATAATACA	141	TA	20
	REVERSE	55.31	TGCGGTGAGAAAGATAGTAGA
scaffold63003_2.5_4863_di_AT_10_492_511_20_940	FORWARD	56.29	GGTCCCAGTTATCATGTCAAT	149	TA	22
	REVERSE	55.08	GGGTATTTTCGTCTTTTCAGT
scaffold14437_3.2_4864_di_AT_10_368_387_20_640	FORWARD	56.29	GGTCCCAGTTATCATGTCAAT	149	TA	22
	REVERSE	55.08	GGGTATTTTCGTCTTTTCAGT
C9884716_1.0_4868_di_AT_10_66_85_20_112	FORWARD	53.64	CAAACACCCCCTTAATAAATA	100	AT	20
	REVERSE	54.56	GGTTTTCATTTGATTATTCCTC
C10942966_1.0_4888_di_AT_12_98_121_24_156	FORWARD	55.36	TTTAGTTGAACCGGTGTAATG	139	AT	24
	REVERSE	52.91	ACTTGTAGATATCAAATTGTTGG
scaffold124379_2.4_4916_di_AT_10_314_333_20_599	FORWARD	52.58	AGAAGTTACAAACTTAACGTGAG	167	TA	22
	REVERSE	55.43	ACCCACATTTGAAGACACATA
C5185622_2.0_4928_di_AT_11_40_61_22_106	FORWARD	55.2	ACCTTCACAACCAAAAAGTG	100	TA	24
	REVERSE	58.17	CAAATGGGGGTGGTTCTT
scaffold96303_2.0_4932_di_AT_15_120_149_30_316	FORWARD	55.08	AGGATTGCTTCTAATTGCTTT	155	TA	32
	REVERSE	55.01	ATTTGTAAAGGGGAGAATGAG
C10695600_1.0_4933_di_AT_11_30_51_22_142	FORWARD	56.49	GGCGAGATCTCCATGTTC	130	TA	24
	REVERSE	55.11	GTTTGATGATGGAGATGAAAA
scaffold188822_2.5_4937_di_AT_10_166_185_20_400	FORWARD	54.95	GTTACAAGCACCCTGTATTTG	166	AT	20
	REVERSE	54.88	AAATAACAAGAATGGGACAATC
scaffold34688_2.1_4939_di_AT_11_162_183_22_821	FORWARD	55.02	TATCGATAGTTGCCACAAACT	166	AT	22
	REVERSE	55.48	TGGTGAATCTGAAACATTGAT
scaffold130206_1.6_4940_di_AT_11_162_183_22_523	FORWARD	55.36	ACGAAGAAAAGGAAATTGAAG	169	AT	22
	REVERSE	54.46	GGAAAAGCACAATCATTTTT
scaffold94770_3.0_4947_di_AT_13_100_125_26_631	FORWARD	54.72	ATACCACTTCACACATGATCC	143	AT	26
	REVERSE	55.09	TGTCTTCTCATGATTTGATCC
scaffold140185_1.3_4949_di_AT_13_238_263_26_484	FORWARD	54.69	AAGATGAAATAGAAAGGGATGA	171	AT	26
	REVERSE	55.34	CTTGGCATGTACAACTGAAAT
C6731228_2.0_4953_di_AT_12_18_41_24_246	FORWARD	55.03	ACGCTCTTCATGACTCCA	149	AT	24
	REVERSE	54.98	AACAAACCAGTTCCCTTAGAC
scaffold43040_2.3_4954_di_AT_13_320_345_26_917	FORWARD	54.92	TTCTTGGTCTCTTCTCCTTTT	154	AT	26
	REVERSE	55	AAAGTGCATCTCATTTATCACA
scaffold43205_2.9_4955_di_AT_11_78_99_22_261	FORWARD	55.5	ACGGTAAAACTTGGTTTGTTT	195	TA	22
	REVERSE	53.32	CATCTCTTCACACATATTTCG
C10506464_2.0_4963_di_AT_10_24_43_20_133	FORWARD	54.96	TAGGTAATAGCATCCACTCCA	104	AT	20
	REVERSE	55.31	ATCAATGGTTCTTCCTTTTGT
C6657207_1.0_4972_di_AT_11_130_151_22_221	FORWARD	54.63	CAAATCGTGTTTTCACTTTCT	167	AT	22
	REVERSE	54.6	TGTGTTTTGAAATTTTGGTG
scaffold186195_2.0_4974_di_AT_11_300_321_22_568	FORWARD	53.96	GCACCAAAATTGAGTTCAC	224	AT	22
	REVERSE	54.81	ATGAACTTTGCCATAACCATA
C10824162_1.0_4975_di_AT_10_42_61_20_149	FORWARD	55.02	GTTCACAACCAAAAAGTGGT	105	TA	20
	REVERSE	55.06	TTTTCTGGAGAGAATGTGAGA
scaffold67867_1.0_4976_di_AT_10_40_59_20_313	FORWARD	55.28	TTCACAATGAAAAAGTGGTTC	100	TA	20
	REVERSE	55.49	ACCTCATGTTGCAATCAAAT
scaffold80127_2.5_4978_di_AT_10_80_99_20_297	FORWARD	55.95	GCTTTGATGATCTCCAAGAAT	247	AT	20
	REVERSE	55.25	CAAAGAATGGTAAAATGGACA
scaffold38607_2.0_4985_di_AT_11_66_87_22_292	FORWARD	54.6	GCAAGTTAAACAACTTTTTCG	192	AT	22
	REVERSE	55.33	CGGATGATTGGGTAAATTC
C6107813_1.0_5007_di_AT_10_68_87_20_153	FORWARD	56.7	TATTAAACAACTGCACCACCA	116	TA	20
	REVERSE	51.14	TGAAGTGGTTATATAGAGATGAA
scaffold207652_2.4_5015_di_AT_11_166_187_22_421	FORWARD	54.49	GGTGTCTCAGATTATGGCTTA	138	TA	24
	REVERSE	55.15	AGATATTCACGAAACAAAGCA
scaffold180284_2.2_5019_di_AT_10_132_151_20_907	FORWARD	54.9	GTCTTCCTCATTAAACCCACT	206	TA	22
	REVERSE	55.6	GGCATTAAAATTAAACATGAGG
C11140919_2.0_5022_di_AT_10_116_135_20_172	FORWARD	55.23	GTAGGAATTGCAAACCTCTTT	142	AT	20
	REVERSE	54.75	ACCAAAGTTATGGTTCACAAA
C6326464_1.0_5028_di_AT_14_44_71_28_170	FORWARD	55.25	TCTCAAGAAGACATGTTGGTC	144	TA	28
	REVERSE	55.17	CCCTTTTTCACCTAAACAACT
scaffold107459_1.7_5045_di_AT_10_426_445_20_665	FORWARD	54.36	GCTATCAGTTGTCCTCACATT	197	AT	20
	REVERSE	54.4	ACTACACATAAGCATGCAACA
C1386050_1.0_5052_di_AT_10_76_95_20_173	FORWARD	56	TCTCTCCTTTCGTTCTCAAGA	118	TA	20
	REVERSE	56.3	TCGCATGATATGATCCTTCCT
C1386050_1.0_5052_di_AT_10_76_95_20_173	FORWARD	56	TCTCTCCTTTCGTTCTCAAGA	118	TG	24
	REVERSE	56.3	TCGCATGATATGATCCTTCCT
C1386050_1.0_5052_di_AT_10_76_95_20_173	FORWARD	56	TCTCTCCTTTCGTTCTCAAGA	118	TGTA	20
	REVERSE	56.3	TCGCATGATATGATCCTTCCT
scaffold126182_1.0_5053_di_AT_10_122_141_20_290	FORWARD	55.06	TTGTGAGAACTTCAATAACCAA	140	AT	20
	REVERSE	55.34	ACTATGACGGAGAAAACCATT
scaffold121203_1.5_5056_di_AT_13_376_401_26_505	FORWARD	54.08	TTCACAAGGAAAGATGAGTTT	175	AT	26
	REVERSE	54.53	GTGAGTTCATACGAGAAGCAT
C6108025_2.0_5058_di_AT_10_60_79_20_153	FORWARD	52.66	GTTTACATTAACCAACGATTAAC	120	AT	20
	REVERSE	54.28	CTTTATTTGAAGTTTGCATCC
C6723859_1.0_5077_di_AT_10_166_185_20_243	FORWARD	54.89	ATTACTATTTCTGGGGTGGAG	135	AT	20
	REVERSE	55.64	CACAACCAAAATTGAGTTCAC
scaffold60368_1.5_5092_di_AT_13_296_321_26_362	FORWARD	55.86	AATTGGGGTGGTTCTTGTAT	104	TA	26
	REVERSE	53.79	CACACCAAAAATAAGTTCACA
scaffold222400_4.8_5094_di_AT_11_258_279_22_466	FORWARD	54.92	GAAAACTCATGAAATCACTGC	221	AT	22
	REVERSE	54.31	ATGTTCTGGAGCATATTCAAC
C6810236_2.0_5105_di_AT_12_48_71_24_299	FORWARD	54.61	TGAGAATGAAATTGAGAATGAG	147	AT	24
	REVERSE	55.09	GATTGGCAAGGAGTGAAAT
scaffold113363_2.7_5107_di_AT_10_116_135_20_540	FORWARD	55.22	TTTTACAAGAGATCTCCAAACC	177	AT	20
	REVERSE	55.08	ACACACCACTTCCATTAACAG
scaffold64364_1.3_5110_di_AT_12_90_113_24_391	FORWARD	54.5	CCAAACTACCCAAAATGTAAA	208	TA	24
	REVERSE	55.23	AAAGGTAGATCTGGCAAAAAC
scaffold48175_1.3_5114_di_AT_11_266_287_22_496	FORWARD	55.21	CATAAACCCACCAAACACTTA	150	AT	22
	REVERSE	54.29	CAGGTAACTGTCTTCACCAAT
scaffold91831_2.3_5115_di_AT_10_116_135_20_437	FORWARD	57.8	AGCTAATGTTGGAGTGTTGATCT	302	TA	22
	REVERSE	58.8	GGTTTGGCCTTATCCTTTGTCA
scaffold75144_1.6_5128_di_AT_14_102_129_28_502	FORWARD	54.89	AAAAACGGTTAAAACCCTAGA	126	AT	28
	REVERSE	54.35	CCTCTAGATCTCATTCTCACATT
C6197835_1.0_5137_di_AT_13_76_101_26_159	FORWARD	55.01	CAATTAAAAACGACGTGATTC	110	AT	26
	REVERSE	51.61	CCATGATCATAATGAATGAA
scaffold11402_1.5_5138_di_AT_13_76_101_26_270	FORWARD	54.99	AAACGACGTGATTCTATCAAA	177	AT	26
	REVERSE	53.91	CAAATTTAGACATGTGTTATGCT
scaffold109870_1.8_5156_di_AT_11_80_101_22_881	FORWARD	54.68	TTCTTGCATTCCTACGTAATC	121	TA	22
	REVERSE	55.67	GTTTGGATTCAGATACCCCTA
C11512917_1.0_5160_di_AT_10_90_109_20_220	FORWARD	55.22	TTGGTACAAGTTCCACTCAAC	153	TA	22
	REVERSE	55.18	CTGATATGGTTTTGCTTTTTG
scaffold29909_2.4_5161_di_AT_14_364_391_28_640	FORWARD	54.58	GCTTTGTCTTGTTGACTGAAT	157	AT	28
	REVERSE	54.9	CCCACAAGTCATGAAAGTAAG
C6572251_2.0_5164_di_AT_12_70_93_24_202	FORWARD	54.7	GCAATAGAGATCGAAGATGAA	152	AT	24
	REVERSE	54.29	TGTGGTTGGTTACTTTATTCC
scaffold166558_1.4_5167_di_AT_13_234_259_26_336	FORWARD	55.29	ACTCCTACTTTCACTGCCTTC	124	AT	26
	REVERSE	54.8	CTGCATTAAACAGCCAGTATT
C5785814_2.0_5170_di_AT_14_22_49_28_136	FORWARD	51.84	AGCATTAAGGAAGGAACTTAT	136	AT	28
	REVERSE	51.99	CTACTTTTGTTTGCTGCTATT
C2709518_1.0_5171_di_AT_10_50_69_20_135	FORWARD	55.5	AGCCAGTGTTGTACTTGTTTG	114	AT	20
	REVERSE	54.48	CACATTCACAATGAAAGATGA
scaffold46148_3.0_5172_di_AT_11_78_99_22_521	FORWARD	54.77	GACTTGTTTTTACGGATGCTA	153	AT	22
	REVERSE	54.7	ATTTACGACCCTGTTGTCATA
scaffold11617_2.5_5173_di_AT_11_78_99_22_303	FORWARD	54.77	GACTTGTTTTTACGGATGCTA	177	AT	22
	REVERSE	56	CGTAAGATTTACTGGGTTCGT
C10454907_1.0_5175_di_AT_10_78_97_20_131	FORWARD	51.27	AGAGAGTCGCTCTAGTTGTTA	112	AT	20
	REVERSE	53.7	TTGCAAAATGCATTAGTTCT
scaffold42803_1.8_5177_di_AT_10_398_417_20_960	FORWARD	54.7	TTTGGGATTTTCATTGAACT	150	TC	20
	REVERSE	54.35	TTAAGCCAAAACCAACTTTT
scaffold42803_1.8_5177_di_AT_10_398_417_20_960	FORWARD	54.95	TTTTCATTGAACTTCCTTCTCT	146	TA	22
	REVERSE	54.35	TTTTTAAGCCAAAACCAACT
scaffold114184_2.8_5184_di_AT_14_100_127_28_983	FORWARD	54.11	ATGGCTGATAAGAAAGGTACA	249	AT	28
	REVERSE	54.75	GCATTTGCAGTTCATAACTTT
scaffold138347_1.9_5185_di_AT_10_42_61_20_307	FORWARD	59	TTGGAGTAGAAGGGGCTTGG	217	AT	20
	REVERSE	58.5	CGAGTTGGACTTTGGGGATG
C6786981_2.0_5186_di_AT_11_46_67_22_278	FORWARD	54.84	GGGTTCTTGATTAGATTGGTT	186	AT	22
	REVERSE	55.25	CCTCCCTTTTAACCTTACTCA
C6455900_2.0_5187_di_AT_10_84_103_20_184	FORWARD	59	AGTACCACTACCACAAGCCC	148	AT	20
	REVERSE	58.7	TCTCAATCCCATGGCTACCC
C6807130_3.0_5190_di_AT_12_68_91_24_296	FORWARD	54.98	GTGCTGTTTCCTAAAGCTACA	166	AT	24
	REVERSE	55.08	ACACTTTCCTGTATTGTGGTG
C2931074_2.0_5191_di_AT_10_94_113_20_149	FORWARD	54.6	AGGAATGAAAATAATAGGGTGA	144	TA	20
	REVERSE	55.35	CAACAGTTTGCCATGTTTATT
scaffold132206_2.0_5192_di_AT_13_98_123_26_608	FORWARD	54.57	AAACCACTCCTAACATGAATTT	267	AT	26
	REVERSE	54.89	TTCAAATCCACCTTTGATAGA
C6179282_2.0_5193_di_AT_12_106_129_24_158	FORWARD	55.15	GATTTTCTTGGTTGGCTAGAT	143	AT	24
	REVERSE	54.23	AGTGGTTTGTATTTGATTACTCC
scaffold18466_1.7_5195_di_AT_15_94_123_30_344	FORWARD	55	AGGAGTTGTTTGTTGATCTCA	335	AT	30
	REVERSE	58.8	CCTGGGCTCTGATACCAAGT
scaffold12355_2.0_5196_di_AT_10_572_591_20_762	FORWARD	57.2	TGGCTCTACTACTGCTGAGA	458	TA	20
	REVERSE	58.4	GGATGTGTGAAAGAGATGGGG
scaffold138418_1.3_5207_di_AT_10_116_135_20_456	FORWARD	51.4	ACATAATGCCACATATACACA	173	AT	20
	REVERSE	54.88	AACACTAAGCCTTTACTTTTGC
C10775986_3.0_5210_di_AT_10_48_67_20_146	FORWARD	55.37	AATCACACACCTTTCCTCTCT	129	AT	20
	REVERSE	54	TAAGGTTTTGAACTTCCATGT
C10030077_1.0_5211_di_AT_11_50_71_22_116	FORWARD	54.47	TTAAGAGGTTTACGTTTTGACA	100	AT	22
	REVERSE	56.41	GATCTTCAAGTTCGCAATGA
C6367203_1.0_5443_di_AT_10_114_133_20_174	FORWARD	53.7	TTGTGATCTGATGAAGAACAG	134	AT	20
	REVERSE	55.54	CTCGCATAAACCTTTCTCTCT
scaffold220309_2.0_5451_di_AT_11_238_259_22_660	FORWARD	55.59	ATACATGATACATGGGGGAAT	150	AT	22
	REVERSE	55.74	TAATCATTGACGAATTGAGGA
C6430449_1.0_5457_di_AT_13_122_147_26_181	FORWARD	54.11	AGACACGACTCTACCTCTTCA	161	AT	26
	REVERSE	54.14	GGATATAAGTAAGAGCGAGCA
scaffold63289_4.6_5469_di_AT_10_334_353_20_574	FORWARD	56.55	ATTTGATCTTCTTCTGCGTGT	163	AT	20
	REVERSE	54.6	CATCTTCTTCTTCATCCAAAA
C10552184_1.0_5470_di_AT_10_74_93_20_135	FORWARD	55.08	GAATTCAAATGTTACCACCAA	102	AT	20
	REVERSE	55.64	CTCATGTTCACAACCAAAAAC
C3285698_2.0_5564_di_AT_10_0_19_20_201	FORWARD	55.2	GAATTAAAAAGCTGGAGAAGC	158	TC	30
	REVERSE	55.02	GGAAACGATGGGAGAGATA
scaffold6585_2.0_5793_di_AT_11_0_21_22_335	FORWARD	54.73	TATGAGAGAGACAACCCCATA	149	AT	20
	REVERSE	54.78	TTAATTCTGGGTGCTAAGTTG
scaffold431_8.3_6180_di_AT_21_0_41_42_4107	FORWARD	54.67	ACACGGTTCACACAAAATAGT	333	AT	20
	REVERSE	54.66	GACGATAGTTAAATAAACCGAAA
scaffold11576_3.5_6189_di_AT_18_0_35_36_274	FORWARD	59	CCCCAAGCTACAACCCCATA	204	AT	22
	REVERSE	56.2	AGTACAGAGACATACCATACACA
scaffold166624_2.0_7330_di_AT_10_0_19_20_401	FORWARD	53.73	GTTTGAATCCGACTCTCTCTA	166	AT	20
	REVERSE	55.64	CATGTTTTTCCTAAGTGAGCA
scaffold157093_2.6_7476_di_AT_10_366_385_20_435	FORWARD	55.45	CACGTCCACTAGCACAACTAT	153	AT	20
	REVERSE	55.65	GTTTATGATGAAAATTCAGTTCG
C6868656_4.0_7477_di_AT_10_1184_1203_20_1296	FORWARD	53.98	AAGCCATATGAAAGGATATGA	150	TA	22
	REVERSE	54.88	CTTTTCATAAAGCGTGGATAA
C6602726_1.0_7494_di_AT_10_28_47_20_208	FORWARD	54.78	TTTGAACCTGAGCAATGAG	159	TA	22
	REVERSE	54.66	CTTCCATTTTCGTTCTTCATA
C6565981_1.0_7495_di_AT_13_64_89_26_201	FORWARD	53.04	AAAGGTTTTTCTCAAAAAGG	166	AT	26
	REVERSE	50.03	GGATTAATAAACAAACGATG
scaffold201356_1.6_7499_di_AT_11_158_179_22_412	FORWARD	55.23	TCAGCACGACATTAAAAAGTT	149	TA	22
	REVERSE	54.89	TACCTCCTAATACCCTCAACC
C10436705_2.0_7500_di_AT_11_24_45_22_130	FORWARD	52.37	TCCATATATATAACCGTTGGA	125	AT	22
	REVERSE	54.64	GTGAAAGATTGAGGTGTATGG
C11314409_0.0_7505_di_AT_11_68_89_22_190	FORWARD	54.03	TGTTACAACCTAGCTTATCTGG	150	TA	22
	REVERSE	54.78	TATTGGAGCTTTTGTAGGTTG
scaffold34065_1.0_7506_di_AT_10_84_103_20_278	FORWARD	54.54	ACGGTTTGTATTCTACGAGTG	148	TA	22
	REVERSE	54.41	GATCAAAATAATCATGAGACGA
C6738104_2.0_7511_di_AT_10_152_171_20_249	FORWARD	54.67	TCAAAAACACACAATGACAAG	144	TA	22
	REVERSE	54.9	CCATTTTTGGATTCATTGAT
scaffold39374_1.0_7515_di_AT_16_88_119_32_501	FORWARD	58.5	TATGGAGGGCTACAAGGGTG	470	AT	32
	REVERSE	55.7	TGTAACGCCAAATATATCTACGT
scaffold91156_1.7_7526_di_AT_13_94_119_26_301	FORWARD	53.75	CCAACTATATCCATTCAAACC	165	AT	26
	REVERSE	53.82	GATATATTTGACCTTGGATCG
scaffold1773_2.2_7529_di_AT_10_268_287_20_350	FORWARD	55.64	CGGGTAATTGATAGATACTTCG	114	TA	22
	REVERSE	52.74	ACACTAACATTATCCAACACG
scaffold77537_2.0_7533_di_AT_14_80_107_28_514	FORWARD	54.64	AGTATGGCATTTTTACAGACG	204	AT	28
	REVERSE	54.67	TGGTCATGTTATTGGTTTCTT
C5396308_1.0_7538_di_AT_12_66_89_24_122	FORWARD	55.01	AGCAATAAGGGTAGAAGAGACA	100	AT	24
	REVERSE	54.68	ATTGGCACTATTACATGGGTA
scaffold23564_1.6_7539_di_AT_10_86_105_20_1155	FORWARD	53.9	CTTTGTTAATAAGCAATGAAGC	183	AT	20
	REVERSE	56.11	ATTTTGGCCTTGCTAGAATC
C5782246_2.0_7548_di_AT_12_24_47_24_136	FORWARD	55.13	AACCAAATACAACGCCATAC	109	TA	26
	REVERSE	54.87	TTGTACAAACCGTACAAACCT
C11215449_1.0_7550_di_AT_11_56_77_22_179	FORWARD	54.38	CTTTATTTCTCGACGTGTAGG	125	AT	22
	REVERSE	55.49	AGAACTACCCGCGTATATGAT
C5604604_3.0_7556_di_AT_11_50_71_22_129	FORWARD	54.45	TCACTTCTCTACTTCGCATTT	124	TA	22
	REVERSE	55.26	ACATGCATAAGAGGATGTTTG
C2752568_1.0_7557_di_AT_13_86_111_26_138	FORWARD	55.31	GTGGGAATCTGACTTTTTACC	103	AT	26
	REVERSE	55.29	GATTCACATTTGAACCCAAC
scaffold73570_2.0_7561_di_AT_10_460_479_20_566	FORWARD	54.64	TCAAACTTCATCTCGTCTTTC	213	AT	20
	REVERSE	55.26	TTGAACCTCAATGTATGAAATG
scaffold219859_2.1_7562_di_AT_10_242_261_20_337	FORWARD	53.95	GTTGGATGTTTAATTCGAAAC	217	TA	20
	REVERSE	54.9	ATAGAGAAAATGGCAACCAA
scaffold34206_2.6_7568_di_AT_10_86_105_20_1137	FORWARD	58.9	GGGTTTGCTTGTTGAGACGT	227	AT	20
	REVERSE	57.9	TGGAAGTGTTGAAAAGGCGA
scaffold152690_2.2_7577_di_AT_12_356_379_24_584	FORWARD	53.98	TGGTTGTGATTCAATATGAGA	141	AT	24
	REVERSE	54.94	ATATGGAAACGAATTCATGG
scaffold3509_1.4_7588_di_AT_13_282_307_26_356	FORWARD	54.87	GTTTCAATTTGTAGGGGATTT	262	AT	26
	REVERSE	53.79	GGTTTGCAAATTAACTTCACT
C11551168_1.0_7621_di_AT_10_104_123_20_228	FORWARD	54.52	CATGAGTACATGACGAATCAA	153	TA	20
	REVERSE	54.98	CATCTAGTGAATTCATTTTAGCC
C6705529_1.0_7627_di_AT_13_72_97_26_236	FORWARD	55.32	TGCTACCCTCTATTGATCTCTC	151	AT	26
	REVERSE	55.2	GCTCACCTTACCCCTAATAGA
scaffold17286_2.3_7639_di_AT_10_760_779_20_821	FORWARD	55.15	TTTGAGGAAAGGGTTAATTTC	125	AT	20
	REVERSE	54.74	CATTTGAACTTTTCTCGGTAA
C1399031_1.0_7641_di_AT_10_62_81_20_178	FORWARD	54.61	GCCTTAAATGTAGGTTCACAA	146	AT	20
	REVERSE	54.81	TACAAACCAATGATAGCCAAT
C2824081_1.0_7642_di_AT_10_98_117_20_142	FORWARD	55.66	CAATTTTTGACCAGATGAATG	117	TA	20
	REVERSE	53.32	CTTCTCATTTGAACCTTTCTC
scaffold84585_2.0_7647_di_AT_11_182_203_22_290	FORWARD	54.65	GTGCGTATTTCTGTTTCAAGT	127	AT	22
	REVERSE	54.92	AAATTGGTCCTTAAGTTCACC
scaffold225134_3.0_7648_di_AT_10_286_305_20_462	FORWARD	59	CCGTACCAATGGCCAAATATGT	336	AT	20
	REVERSE	58.1	GAGAATTGAAGAAGTTGCAGCC
C6397005_2.0_7650_di_AT_11_66_87_22_177	FORWARD	55.76	GAGCGGTCATTGAGATTATG	144	AT	22
	REVERSE	55.08	CGGTGTAAGTTGAAGAAAATG
C6397005_2.0_7650_di_AT_11_66_87_22_177	FORWARD	55.76	GAGCGGTCATTGAGATTATG	144	TG	20
	REVERSE	55.08	CGGTGTAAGTTGAAGAAAATG
scaffold21472_2.0_7651_di_AT_13_306_331_26_512	FORWARD	55.59	GTGCCAGCTAATCATGTCTAA	180	AT	26
	REVERSE	53.96	AATCTCAGTCACTAAATGTCCA
scaffold441_3.9_7660_di_AT_13_276_301_26_681	FORWARD	51.29	TCGATCAATTAGTGAATATACC	148	TA	28
	REVERSE	54.32	TGCTAAATTGTTCTATCGATGT
scaffold200685_2.3_7661_di_AT_12_422_445_24_543	FORWARD	54.9	GTTGTAAAATTGGCAGTGTTC	156	TA	24
	REVERSE	55.06	AGAAAAGCAAATGATCGGTA
scaffold91779_1.6_7672_di_AT_11_110_131_22_338	FORWARD	55.05	CGTGTTCTCAACTATCCTCAG	150	TA	24
	REVERSE	55.29	CTTTGGACGTGATTCAAAGT
scaffold132965_2.4_7673_di_AT_12_110_133_24_378	FORWARD	54.54	CAACGAAAGATGAGTTTTGAT	198	TA	26
	REVERSE	54.12	TATTTATGAGAAAGCGAGGAG
C11397917_1.0_7676_di_AT_10_62_81_20_201	FORWARD	55.19	GTATCTCTTCCAGCCGTTTAT	128	TA	20
	REVERSE	55.09	TATAGCATGTCAACAACCACA
scaffold3324_3.0_7681_di_AT_10_264_283_20_408	FORWARD	55.51	AAATGAAATAATGGGAACACC	137	AT	20
	REVERSE	54.99	CAAACTATCAATGTGGAAAGC
scaffold99775_2.3_7682_di_AT_11_158_179_22_1295	FORWARD	54.58	GTGATCCACATTGGAAAATAG	152	TA	24
	REVERSE	56.02	AAATGGTTTTCTCTCGATTTG
scaffold79595_2.4_7686_di_AT_12_286_309_24_515	FORWARD	54.54	AACAACTTTGATGTGTGGAAT	148	AT	24
	REVERSE	54.38	ATCAATAAAACCCCTAAAAGC
scaffold3312_2.0_7687_di_AT_10_136_155_20_293	FORWARD	55.13	GTCCTCAAGTTCACCACAATA	154	CT	30
	REVERSE	54.92	TGTCACTCTTGATTAGGGAGA
scaffold3312_2.0_7687_di_AT_10_136_155_20_293	FORWARD	55.13	GTCCTCAAGTTCACCACAATA	154	TA	22
	REVERSE	54.92	TGTCACTCTTGATTAGGGAGA
scaffold55581_2.1_7689_di_AT_13_86_111_26_533	FORWARD	53.67	GTGTTTATGTTCCTATGTCTTCA	194	TA	26
	REVERSE	54.02	TGACCATCTTCACTAATCACA
C6863785_3.0_7693_di_AT_11_24_45_22_557	FORWARD	53.76	ATGTTTTCATCCACTGACTTT	156	AT	22
	REVERSE	55.99	AGGATGAGTGAGAACTTACGG
scaffold169582_1.7_7848_di_AT_11_122_143_22_660	FORWARD	54.56	TACATATAACCACCTCGAAGC	191	AT	22
	REVERSE	54.67	ATTTCTTGCCGTTATCTTTG
scaffold46847_2.0_7856_di_AT_11_342_363_22_543	FORWARD	54.35	TTGAAACTTCACAACAGAACA	183	TA	22
	REVERSE	55.37	CCATGCATTAAACTTCCATTA
C6110263_2.0_7866_di_AT_10_106_125_20_153	FORWARD	54.9	TCATCATTTTAGATCACTTCCA	104	AT	20
	REVERSE	53.29	ATTGTAAAACCCTGAGTTCC
C6405723_1.0_7869_di_AT_12_134_157_24_178	FORWARD	55.37	AAGTCCAGTGACTCCAAAGAT	132	TA	26
	REVERSE	52.01	TCACATTTGAACTTTGCTC
C5213174_1.0_7871_di_AT_10_64_83_20_111	FORWARD	63.22	TGTATCCTAGGGTGACCGGATG	100	AT	20
	REVERSE	54.44	TTAAGCAATAACTAACTCCGAAT
C2967707_1.0_7872_di_AT_13_46_71_26_152	FORWARD	54.99	GTTCAATACACCGAGACACAT	122	AT	26
	REVERSE	54.45	ACGAGTTAGGACGATGTTATG
C2739842_1.0_7875_di_AT_13_76_101_26_137	FORWARD	55.29	TAAAATGAGTGGTCCGTATTG	127	TA	26
	REVERSE	56.49	CTCAAAAATGAGTTTTCATTGG
C6867459_2.0_7879_di_AT_10_650_669_20_799	FORWARD	55.25	AGGAGGAGTTGTTTGAGAGAG	151	AT	20
	REVERSE	56.09	ATCACAGATCAAGTTCCCAGT
scaffold6818_2.7_7881_di_AT_12_80_103_24_362	FORWARD	54.59	TTTGTCTTTCAAGTTTCAACC	235	TA	26
	REVERSE	54.88	ATGTGAAAAGCAATCAACAGT
scaffold193028_2.0_7884_di_AT_10_314_333_20_449	FORWARD	55.05	TGAAGCTACTCACATTTGGTT	214	TA	22
	REVERSE	55.13	GGCATAGAAAAGAGGACCTT
scaffold166601_1.2_7886_di_AT_10_146_165_20_294	FORWARD	54.58	TGTATAATTTGACCTGATTTCG	162	AT	20
	REVERSE	51.47	AGAGTGTAATTGGAAAAAGATAC
scaffold17930_2.0_7889_di_AT_10_46_65_20_309	FORWARD	55.01	AGGTTATGAGATTGTATTTGGTG	223	AT	20
	REVERSE	54.55	ACATGTGAAGTACAACAAGCTC
C6528473_2.0_7892_di_AT_10_42_61_20_194	FORWARD	54.7	TTAGCACTTCTCATTTGAACC	150	AT	20
	REVERSE	55.11	AAGCGTGTGAACCAACTATTA
C11555681_2.0_7895_di_AT_11_122_143_22_229	FORWARD	53.12	TGGTCATTTACCAATATCTCA	125	AT	22
	REVERSE	55.27	ATTTTTAGGTGGTGTTTGGTT
scaffold42211_4.9_7911_di_AT_11_2330_2351_22_2511	FORWARD	54.74	GTTGCACACTATTAATCAAACAA	198	AT	22
	REVERSE	56.13	TTGGCCACATGACATATTAAG
C5609964_2.0_7913_di_AT_10_60_79_20_129	FORWARD	54.58	AAATCAACAACCTATCCATCA	102	AT	20
	REVERSE	55.77	ACTCGAACTCGTTCTGTTTCT
C3176916_1.0_7917_di_AT_12_78_101_24_176	FORWARD	58.7	GGATGAGTGGCTGAGATTGC	156	AT	24
	REVERSE	58.5	GTTCCGTTGCTTCCTAGGC
C2691204_1.0_7920_di_AT_10_56_75_20_125	FORWARD	54.77	TCTACCGGTCTTTAGTATGGTT	118	TA	22
	REVERSE	55.44	CAGTGATATTAGTTGGGCAAA
C6224967_1.0_7922_di_AT_10_40_59_20_161	FORWARD	55.47	TTCTTGTATGAACCTCCCTCT	140	AT	20
	REVERSE	54.12	TCGAGTGAATAAAGTGGTCTT
C11819640_1.0_7923_di_AT_11_266_287_22_369	FORWARD	58.6	ACCCCGACCAAAACAACATG	214	AT	22
	REVERSE	58.7	TGAATGGTTGCCCCTATCCA
C10465801_2.0_7926_di_AT_11_68_89_22_131	FORWARD	54.94	CAACCAACAAATTCTACTTTCTC	131	TA	24
	REVERSE	54.69	TCTGATCTCATCAAAATCACAT
scaffold30577_4.0_7930_di_AT_10_88_107_20_263	FORWARD	54.29	GAACAATTCCTCTTACATCCA	169	AT	20
	REVERSE	54.1	TGAAATCAAATCTGGACAAA
C2723360_2.0_7951_di_AT_12_44_67_24_136	FORWARD	54.88	CAATCTCCTTAACTGAAAGCA	112	AT	24
	REVERSE	54.67	CATTGAACAAAGTCAACAACA
C10639603_2.0_7956_di_AT_10_34_53_20_139	FORWARD	56.28	TGTTCATTTGATTTTCCCTCT	126	AT	20
	REVERSE	50.99	GTAGTCAACTTTTTCTGTTACAA
scaffold101535_1.3_7957_di_AT_10_296_315_20_560	FORWARD	58.4	CGGTAAAGATGGCAGAGACG	449	TA	20
	REVERSE	58.4	GCAATCTCAAACACCCCAGT
scaffold19425_1.4_7963_di_AT_14_266_293_28_335	FORWARD	55.81	ATTAACTTGAACCCGACAAAC	132	AT	28
	REVERSE	55.02	GGGTTAAACTTGGTTTGTTTT
C6074583_1.0_7964_di_AT_10_50_69_20_151	FORWARD	55.02	ACAACCAAAAAGTGGTTCAC	141	TA	22
	REVERSE	54.22	TTCTTCATCTAAAACCCTTGA
C6866225_2.0_7965_di_AT_11_644_665_22_666	FORWARD	54.22	CGTTGTAGGATAAACAGAAGG	165	AT	24
	REVERSE	55.39	TCATAGACTTTGCATCAAACC
scaffold197728_2.0_7981_di_AT_10_158_177_20_478	FORWARD	54.8	GAACCTTCTCTACATGTGTGTG	193	TA	22
	REVERSE	55.66	AGGGTCACAGATTTGGTAAAC
C6858458_2.0_7982_di_AT_11_152_173_22_460	FORWARD	55.06	AGGAAGGTTGAGGAGTCTATG	147	TA	22
	REVERSE	54.59	CCACAATTCAAAAAGTAAGGA
C2647518_2.0_7994_di_AT_10_46_65_20_108	FORWARD	57.41	ACGGTTAACACAAATTCATGG	105	AT	20
	REVERSE	55.22	AGGGACCAAATATGGAATTTA
C10483182_0.0_8001_di_AT_10_64_83_20_132	FORWARD	54.89	CATGTTTCTCACCGTTAACTC	110	TA	20
	REVERSE	55.3	CAAGCCTTGTGGTTTTTATATT
C2931722_2.0_8004_di_AT_11_22_43_22_149	FORWARD	54.08	CACTTCTCATTTGAACCTTTC	142	TA	24
	REVERSE	53.39	TTTACCTTGATCTTAGCTATGTG
C3344264_2.0_8005_di_AT_10_24_43_20_227	FORWARD	54.08	CACTTCTCATTTGAACCTTTC	225	TA	20
	REVERSE	56.01	GGCAATCACAGAAAAGAAAAT
scaffold67021_2.0_8016_di_AT_12_70_93_24_504	FORWARD	53.96	CAGCATAACATTCAATACACAA	125	AT	24
	REVERSE	53.72	TGTCAAGGATAAGTAGATAAGCA
scaffold73628_2.0_8017_di_AT_12_174_197_24_403	FORWARD	55.32	TAAGTTTCTAAGCCTCCATCC	206	AT	24
	REVERSE	55	TTTTTCTCGTTAGTCATCCTTT
scaffold214081_1.5_8020_di_AT_14_190_217_28_449	FORWARD	55.62	ATTTTCAGTCTTCTCGTCGAT	149	TA	28
	REVERSE	54.81	TTTTGAATCGATTACTTGCTC
C6827280_2.0_8021_di_AT_15_74_103_30_323	FORWARD	54.98	CTTGAAGCTTGCAACTGTATT	146	AT	30
	REVERSE	54.42	GTTCATTCTTGCATCGATTAT
scaffold67684_1.4_8031_di_AT_11_44_65_22_295	FORWARD	51.96	TCAATATCAACACATCTTATGAC	261	TA	24
	REVERSE	52.93	AAAAAGTTTATTGGGATGGT
scaffold48676_2.0_8034_di_AT_10_52_71_20_354	FORWARD	53.13	AGCCTTAATATAAAGCTACGATT	321	AT	20
	REVERSE	55.84	CTTAACGGGTAAGGCATAAAG
scaffold120291_2.0_8035_di_AT_11_558_579_22_784	FORWARD	53.74	AGTTGTCAAGTTGGACATGTAT	163	TA	22
	REVERSE	53.37	TTGTTAGATAGGACGGTTTTT
scaffold90304_2.0_8039_di_AT_12_122_145_24_523	FORWARD	55.87	ACATTGGTTGGAGTAATGGAT	168	AT	24
	REVERSE	56.15	GAGGTTGACCGACATTTATTC
scaffold136343_1.6_8055_di_AT_11_378_399_22_552	FORWARD	55.49	CGATTTCACCTTTAACAACAA	146	AT	22
	REVERSE	54.8	TGTTGATCGTCTTTATGACCT
scaffold2617_4.7_8057_di_AT_11_712_733_22_1211	FORWARD	55	AACATAAAATCCCCTAAATCG	155	AT	22
	REVERSE	53.44	ATTGCAGAGAAGAACAAAAGT
C3324515_2.0_8059_di_AT_11_48_69_22_216	FORWARD	54.99	CGGTTCAAGCTCACTAGTTTA	143	AT	22
	REVERSE	55.05	CTTTCGTACGTTTTGGATATG
C6839741_1.0_8061_di_AT_10_126_145_20_353	FORWARD	52.85	ACATATTTTCCTCTCCAATGT	151	AT	20
	REVERSE	55.2	AGAAATATAGGGGCCCAGT
scaffold47084_3.3_8062_di_AT_10_380_399_20_872	FORWARD	54.97	ATCATACCGATGTATGAATGC	165	AT	20
	REVERSE	52.42	ACAACAGATTTTCAGTCTTCA
C6718061_1.0_8066_di_AT_14_30_57_28_241	FORWARD	55.3	ACACCCAAAATTCTTCCTTT	148	AT	24
	REVERSE	54.35	GAGAAATTACAACGTTTTTGC
C11767726_1.0_8075_di_AT_11_144_165_22_307	FORWARD	54.44	AGGCCTTAACTAGAACCTGAC	172	AT	22
	REVERSE	55.07	ATCGATCACTCTCTCTTCCTC
scaffold142832_2.0_8078_di_AT_11_138_159_22_532	FORWARD	54.86	AAAGTCCTAAAAATGCAACCT	148	AT	22
	REVERSE	55.1	GATGCATAATGGAGCTTGTAG
scaffold190927_2.0_8079_di_AT_10_170_189_20_284	FORWARD	54.95	CTTTTAGTTGCGTATTTCCAA	221	AT	20
	REVERSE	52.18	TATATAACAACACGTGTGACG
C5526220_2.0_8094_di_AT_11_48_69_22_126	FORWARD	55.12	GTGAAAGCAGTAAGTCAGTGG	105	AT	22
	REVERSE	54.91	AAAAACGTGACAAGTTGGATA
C11771550_2.0_8098_di_AT_10_162_181_20_310	FORWARD	54.24	TTCACATTAAACGGTATATGCT	187	TA	22
	REVERSE	54.82	TTTTCTAGTGGGGAGAAACTT
C5467063_2.0_8102_di_AT_11_62_83_22_124	FORWARD	56.18	ATAGGCGGAGCTATAGTTGG	105	TA	24
	REVERSE	55.66	ACCATTACCAAGAACCAAAAC
scaffold37715_2.0_8105_di_AT_11_298_319_22_368	FORWARD	55.05	CTTTCGTACGTTTTGGATATG	143	TA	22
	REVERSE	54.99	CGGTTCAAGCTCACTAGTTTA
scaffold108479_3.2_8107_di_AT_11_536_557_22_1721	FORWARD	55.54	GGCGACAGATGAAGTTAAAA	172	AT	22
	REVERSE	55.01	TTCAACAATGTTTCCAACAA
scaffold133877_1.0_8111_di_AT_10_176_195_20_699	FORWARD	55.77	TGAGGGCATAGATGAATGTTA	151	TA	22
	REVERSE	56.06	CCATGTGCAGTGTGTGTG
scaffold77671_2.9_8115_di_AT_11_86_107_22_313	FORWARD	55.02	TACTTACCCACATGTCAAACC	213	AT	22
	REVERSE	54.99	TTTACTGGTCGCTACTCTTTG
scaffold46400_2.0_8117_di_AT_12_954_977_24_1011	FORWARD	54.22	CGTTGTAGGATAAACAGAAGG	165	AT	24
	REVERSE	55.39	TCATAGACTTTGCATCAAACC
scaffold46400_2.0_8117_di_AT_12_954_977_24_1011	FORWARD	55.28	TATGATGAATGGACATGGTTT	133	AT	24
	REVERSE	53.77	TATATATCATCCAGGCCATCT
scaffold57388_1.0_8118_di_AT_11_94_115_22_268	FORWARD	55.11	AACCATTGGCTTTACTCCTAC	173	AT	22
	REVERSE	54.74	TGATTAGAGTGTAGGCGTTTC
scaffold112046_2.0_8130_di_AT_10_18_37_20_524	FORWARD	51.56	CCAGGTGAACCTTATCAA	217	AT	20
	REVERSE	53.46	AAAACAACAACTTGGCAATA
C5261030_1.0_8141_di_AT_10_58_77_20_118	FORWARD	56.36	CAAGTAGCTAGGCCCATTTTA	100	AT	20
	REVERSE	54.7	TTAGCACTTCTCATTTGAACC
C6097847_2.0_8150_di_AT_11_106_127_22_152	FORWARD	54.69	TTATATATGGAGAGAGGGGAAA	101	TA	22
	REVERSE	54.45	GGTTTTCCTTTAAACCTAATCA
scaffold92213_2.4_8151_di_AT_11_240_261_22_306	FORWARD	54.5	CTAGACAAATTTGGAATTGGA	220	TA	22
	REVERSE	55.01	AGGGATATTTTTGGTGAAGAG
C9652565_1.0_8158_di_AT_11_36_57_22_106	FORWARD	54.16	CCTAGGTGAGACATTAGTTGC	104	TA	22
	REVERSE	54.26	CTAAAACCGCCAGATAACTC
scaffold66920_3.0_8174_di_AT_11_96_117_22_277	FORWARD	54.45	GATATTGGCAACCATAATCC	167	AT	22
	REVERSE	54.94	TTCGGCCTTTACCTATTTTAT
C5717357_2.0_8178_di_AT_14_60_87_28_133	FORWARD	55.98	AAGGAGGTGAATCACACTAGC	105	TA	30
	REVERSE	52.98	GGCTACGATTGATTTGTATAGT
scaffold28159_2.9_8181_di_AT_10_86_105_20_291	FORWARD	55.46	GCACACATGTTCTACCCATAC	192	AT	20
	REVERSE	55.29	TTCAAATAGCTGAAAGGACAA
scaffold182229_4.3_8183_di_AT_12_480_503_24_973	FORWARD	54.67	TCCTCTTAGTAAAAATTGAGTGG	158	AT	24
	REVERSE	55.5	ATTAACTTGTGGGCAAAATCT
scaffold88244_1.9_8186_di_AT_10_94_113_20_301	FORWARD	54.8	CCAATACTACATGTGGACCAT	148	AT	20
	REVERSE	54.94	CTTTAAAAAGGGGAAATTGAG
scaffold39340_2.4_8187_di_AT_11_104_125_22_818	FORWARD	54.53	CCTTAATAGGTTTAATTTCCACA	184	TA	22
	REVERSE	54.9	GCTCCAAAGCATGACTTACTA
scaffold14643_2.0_8191_di_AT_11_72_93_22_423	FORWARD	52.1	CCAAACATATCTAAGTCCTATGT	252	AT	22
	REVERSE	54.75	AAAGCTTGCATGACATTTAAC
scaffold164816_2.0_8198_di_AT_11_382_403_22_662	FORWARD	54.58	TCAATACCAGATCCAAACAAT	119	TA	22
	REVERSE	55.07	AATTGTTAGGACACAAGCAAA
scaffold82023_2.0_8201_di_AT_10_104_123_20_295	FORWARD	54.49	GACCCTATTTGATACTGCTGA	215	AT	20
	REVERSE	54.98	CTCCCTACTCCTAGCTTTGAC
C5447710_1.0_8202_di_AT_10_84_103_20_124	FORWARD	55.52	CTTGACTCCTGAAAAACAACA	100	TA	22
	REVERSE	61.63	ACGCCCCGTTTTCCATAGT
scaffold26927_1.8_8211_di_AT_10_166_185_20_407	FORWARD	55.01	CTTTCACTTCTTCCATGTCTG	158	AT	20
	REVERSE	55.8	AGCCATAAGCAAAGAGACAAT
scaffold80988_3.2_8214_di_AT_10_1976_1995_20_2266	FORWARD	54.64	TGAGGTAAAAGATGTCACCAT	144	AT	20
	REVERSE	55.13	TAATAACCCCAATGTGTCTTG
C10062965_1.0_8215_di_AT_10_76_95_20_117	FORWARD	54.78	ACCGAATAGGGACAATGAC	112	TA	20
	REVERSE	50.84	ACAAAATACACGGTTAACAA
scaffold17981_2.0_8220_di_AT_10_764_783_20_897	FORWARD	54.8	AGAAGTGATCTCAACCACTCA	138	TA	20
	REVERSE	54.81	AGAGGAGGAGAAAGAATGAGA
C6594525_2.0_8221_di_AT_10_154_173_20_206	FORWARD	54.68	CTAGTTATGCCGATAAATGGA	150	AT	20
	REVERSE	67.95	AACGCGCGGTTTTGCCACTA
C11503599_1.0_8222_di_AT_10_42_61_20_218	FORWARD	54.86	TCTCCCTCTCTCACACTACTTT	149	AT	20
	REVERSE	54.72	CCATAAAACTCACAAGTCCAC
scaffold8282_2.6_8225_di_AT_13_440_465_26_1148	FORWARD	54.95	AGCACTTCTCACATGATCCTA	160	TA	28
	REVERSE	55.1	GTTATCTACCGTTGGATGTGA
scaffold145733_1.7_8226_di_AT_10_132_151_20_623	FORWARD	54.89	TTGATGGTTCTACGACTTGTT	164	AT	20
	REVERSE	54.9	AGTACATATGCCACAAATGAAA
scaffold9360_2.5_8239_di_AT_11_194_215_22_500	FORWARD	55.28	TAGATCACAACCATTCCTACG	254	TA	22
	REVERSE	54.22	CGTTGTAGGATAAACAGAAGG
C11662456_2.0_8242_di_AT_11_66_87_22_258	FORWARD	55.55	TATTCTCAGGACCGAGATTTT	143	AT	22
	REVERSE	54.82	TCTCGTGTTATTACCTATGCAG
scaffold201548_1.0_8247_di_AT_10_320_339_20_504	FORWARD	53.72	CAGAGTTTATCCGAATTTTGT	272	AT	20
	REVERSE	54.92	GGATTTTTATGCATCCCTATT
scaffold11401_1.7_8252_di_AT_14_74_101_28_330	FORWARD	53.46	ATATACACATACGACGCAAGA	161	AT	28
	REVERSE	54.31	CATAGAAGGTGCCATGATATT
C3418013_4.0_8259_di_AT_10_218_237_20_414	FORWARD	55.4	TGTTTGTTGTTGATGTTGATG	145	AT	20
	REVERSE	55.05	CTAGGCTAACCCGACTTAAAC
scaffold6916_2.0_8261_di_AT_12_114_137_24_360	FORWARD	55.61	TATGGATCATACAAACGGAAA	228	TA	24
	REVERSE	55.15	ACCGTTATAGGGATCACAAAT
scaffold132528_1.7_8264_di_AT_10_100_119_20_510	FORWARD	55.53	CACCATGCTTTTTCGATATTA	285	AT	20
	REVERSE	54.58	TTTATGGTTCTGACCAATGAT
C6132605_2.0_8265_di_AT_10_40_59_20_154	FORWARD	54.21	CGGGTTTTCACTAATAAAATG	103	TA	22
	REVERSE	53.88	TTGTTCCTACAAATTACAAAGG
C6120165_1.0_8266_di_AT_10_58_77_20_154	FORWARD	55.64	TTTCCATTTGAACTTGTGTGT	100	TA	20
	REVERSE	54.88	CTTTAAAGCACGATAAATCCA
scaffold137123_2.0_8270_di_AT_10_48_67_20_561	FORWARD	54.45	CTTAAATTGATTTCGTTCTCG	314	AT	20
	REVERSE	55.14	TATCCCATAATTGATCCCTTT
scaffold82919_2.0_8271_di_AT_10_30_49_20_783	FORWARD	53.65	CTTTGTAACATGTTTCCCTTT	133	TA	20
	REVERSE	54.56	CCGAGATAACATAACTTGCAT
scaffold82919_2.0_8271_di_AT_10_30_49_20_783	FORWARD	55.26	GAAAGGTTCATGTGAGAAACA	188	GTAT	20
	REVERSE	54.7	TCATCCCATTATACCATCATC
scaffold118965_1.0_8275_di_AT_11_106_127_22_410	FORWARD	55.54	CACCCCTAATTGCTAGGTAAC	190	TA	24
	REVERSE	54.84	TACTCTAACCCATCACCAAAA
scaffold60951_1.0_8278_di_AT_12_110_133_24_260	FORWARD	55.28	ATACATCGGTGTCATGTCAGT	158	AT	24
	REVERSE	55.5	ACACGTGTCAGTTTGAATGAT
scaffold155013_4.8_8279_di_AT_10_138_157_20_686	FORWARD	50.19	CGTGGTAGTATGAATTATTTAGT	219	AT	20
	REVERSE	59.47	CCGGACACCCTTCAAAAA
C1472939_3.0_8287_di_AT_12_220_243_24_275	FORWARD	55.57	AAACCCTAAACCCTAAAAACC	149	TA	24
	REVERSE	51.17	TCTAATATTTCACTTATCCCTCT
C3373352_2.0_8288_di_AT_11_92_113_22_251	FORWARD	55.34	CTTGCCTGTGAATGTGTTAAT	147	AT	22
	REVERSE	55.14	GCAAGAATTCTACTCCTGGAT
scaffold5777_2.0_8289_di_AT_16_284_315_32_710	FORWARD	54.76	CCCAAGCTTTTCTTAAGTTCT	233	TA	32
	REVERSE	54.65	TGTGTTTACCGAAAAATAAGG
scaffold69522_2.3_8290_di_AT_16_284_315_32_430	FORWARD	54.64	AGAACAACCAAGGTATCATCA	149	TA	32
	REVERSE	54.62	TACCGAAGTGAGTTTATTTGG
scaffold2179_3.2_8294_di_AT_10_1434_1453_20_1744	FORWARD	55.26	AAACACTGTCAAGCAAGAAAA	162	AT	20
	REVERSE	54.21	CCGTTAAAATGGAAGTTATTG
C5878037_1.0_8296_di_AT_12_76_99_24_140	FORWARD	54.64	TTCTTCTTTCTCGACAATCAC	112	AT	24
	REVERSE	54.61	TATTTCATTGAGGAGGCTATG
scaffold114633_2.8_8299_di_AT_12_98_121_24_1107	FORWARD	54.99	CGTATAGTTAAAGGCAAACGA	149	AT	24
	REVERSE	55.18	ACTTTGCACTTTCAGATTTCA
scaffold3710_7.1_8316_di_AT_14_180_207_28_822	FORWARD	55.3	CCCTCTGACTAACTTCTTCGT	214	AT	28
	REVERSE	54.16	GGTGGAAATGATATGGTTTTA
scaffold11072_2.0_8323_di_AT_12_54_77_24_332	FORWARD	55.91	CTGCAATGCAATCATTAATTC	215	AT	24
	REVERSE	54.62	AGTTGTATCCCTTCAAAACACT
C6828210_2.0_8326_di_AT_14_68_95_28_325	FORWARD	54.85	ACCAGACAAAATTTCTGTGAA	147	AT	28
	REVERSE	55.81	ATCTTGGCATCTCTTAGCACT
C10602613_2.0_8327_di_AT_10_34_53_20_137	FORWARD	54.54	ACCTTAAGATGGATTTCACTGT	133	TA	20
	REVERSE	55.27	ATTCGCAGTATTTGCTTCATA
scaffold117999_2.5_8332_di_AT_10_118_137_20_258	FORWARD	54.09	AGATTAAGTAGGAATTCAACCAA	132	TA	20
	REVERSE	54.41	TTGGTCTAAATCACCAAAAAC
C9814224_2.0_8334_di_AT_10_52_71_20_110	FORWARD	57.71	TGTTAAATGGGCCCACAC	100	AT	20
	REVERSE	54.72	TGCTCAATATTTATGTCATATCG
scaffold188441_1.7_8384_di_AT_10_360_379_20_508	FORWARD	54.14	TCCATTAAGCCTATTATCCTTT	414	AT	20
	REVERSE	53.85	TTCATGAATATGTGTGTGTGTT
scaffold112461_1.5_8385_di_AT_13_326_351_26_665	FORWARD	54.76	AAAGTGATCCCTTGCTCTAAT	168	AT	26
	REVERSE	55.46	AGACGATTGAAGATGTTTCCT
scaffold63637_3.0_8389_di_AT_10_48_67_20_332	FORWARD	55.66	ACCCTAGGAAGCAAGAATGTA	126	TA	20
	REVERSE	54.88	AGACTGGTCCTAATGGTTCTC
scaffold28332_2.2_8395_di_AT_11_240_261_22_623	FORWARD	53.78	TCATTGAACCTACCTGGTAAT	265	TA	22
	REVERSE	54.9	CTTGCCAATAAGAACTCAAAA
scaffold51268_2.1_8397_di_AT_12_48_71_24_560	FORWARD	55.29	TCACAATCAAAATTGAGTTCAC	106	AT	24
	REVERSE	54.72	CATTCTCATCGTAACGCTTAT
C3165318_2.0_8434_di_AT_10_112_131_20_174	FORWARD	56.81	TGTTAAATAAGGGGCATTTTG	159	AT	20
	REVERSE	55.46	GTTCACAACCAATGAGTTCAC
scaffold32088_2.0_8579_di_AT_14_268_295_28_497	FORWARD	54.38	CATCCCACTCTCTTCTTATTTT	253	TA	28
	REVERSE	54.78	TAGGTTATCCAACATTTCCAA
C6287130_1.0_8586_di_AT_11_92_113_22_166	FORWARD	54.55	CGTATTATGTATACGCCATGTT	146	TA	24
	REVERSE	55	GTTCCTCGATTTTCCATACTT
C3275730_1.0_8591_di_AT_13_66_91_26_198	FORWARD	54.35	ACAGAAATAAAATCCATGCAC	145	AT	26
	REVERSE	55.02	CTGCAGTAGTCTCACATCTCC
scaffold177381_1.8_8593_di_AT_10_150_169_20_764	FORWARD	55.5	ACGTCAGATTAGCACATTGAG	199	AT	20
	REVERSE	54.39	TTTCTCACCTTCTCAGAAAAA
scaffold26074_2.0_8596_di_AT_16_118_149_32_975	FORWARD	55.21	GAGGTAACATTTTAAAAACCACA	230	AT	32
	REVERSE	55.1	GCAAATTCAAGAACCAAAAG
scaffold144857_3.6_8597_di_AT_11_118_139_22_1165	FORWARD	55.49	CTTTTCAATAAGGGGCTAAAA	170	AT	22
	REVERSE	54.64	GGAAACCTCCTATAAAACTGG
scaffold22245_2.3_8598_di_AT_15_92_121_30_551	FORWARD	54.7	TGTGAAATGATTATGCGTATG	195	AT	30
	REVERSE	55.54	TTACTCTCCTAGAACCGAAGC
scaffold214239_2.5_8605_di_AT_10_516_535_20_662	FORWARD	55.38	AGAAGTAATCGGTTTTTCTGC	157	AT	20
	REVERSE	55.13	TCCAAAACGAAGAAAGTATGA
scaffold6191_2.0_8606_di_AT_10_68_87_20_357	FORWARD	55.19	CACCATCACCACCTTTTACTA	131	TA	22
	REVERSE	55.4	GAGGTTGATTTAGGGAATCAG
scaffold71735_2.7_8608_di_AT_10_98_117_20_475	FORWARD	53.74	CAACCCATAAGTTACGTTTTT	224	AT	20
	REVERSE	53.67	CTTAACCTTAGGAGTCATGGA
scaffold172572_1.5_8609_di_AT_14_126_153_28_332	FORWARD	54.57	CAGGGTCGAGTGTTATATCC	149	TA	30
	REVERSE	55.04	ATTGCTTCCATCAAATCATC
scaffold147170_1.2_8614_di_AT_11_284_305_22_512	FORWARD	54.53	AAGTCGTGTTTTGGTTTTATG	184	TA	22
	REVERSE	55.62	GCTTCAGGTTTAATGGAAAAC
C6433475_1.0_8616_di_AT_11_96_117_22_181	FORWARD	54.9	CTTAGATTGCCTTTTTGAACA	155	TA	22
	REVERSE	55.02	TTTCAAGGGTTAATGTAACGA
C3375139_2.0_8621_di_AT_10_98_117_20_253	FORWARD	55.01	AAATTGATCGGGTAATTGATAG	151	TA	22
	REVERSE	54.59	AATGAGTCCCTCACTTTCTCT
C11624687_2.0_8624_di_AT_10_192_211_20_246	FORWARD	54.95	GAGAAGAAGATGGATGGTTTT	168	TA	20
	REVERSE	55.79	CTTGAGCTCGGTTTTGTTTA
C6172684_2.0_8632_di_AT_10_108_127_20_157	FORWARD	54.25	TACAAGAAGTACCAGGCAACT	133	AT	20
	REVERSE	50.54	AAACTTACGTCTAAGCATACAT
C11845255_2.0_8633_di_AT_10_234_253_20_433	FORWARD	55.5	GTTTCAGCGATTTCTCTTTTT	166	AT	20
	REVERSE	55.25	CCCCTAACATATGCAACATAA
scaffold36853_1.4_8653_di_AT_10_286_305_20_376	FORWARD	53.14	TCTATTAAAAACCACAACGTG	108	TA	20
	REVERSE	54.84	CGGAACTATCGTCTAGTTAGAAA
C11279946_1.0_8657_di_AT_10_78_97_20_186	FORWARD	54.33	TCTTTGTTTGGGTGATAATTC	120	AT	20
	REVERSE	54.8	ACAGACATCGTTATTCCTTCA
scaffold59010_2.1_8664_di_AT_10_84_103_20_784	FORWARD	54.91	CAAGAGTAAATTGGGGGTTAT	177	AT	20
	REVERSE	53.99	TGGTTAGAGCTTAATGTAATGG
scaffold136377_2.0_8668_di_AT_11_50_71_22_496	FORWARD	55.3	TCGAAACCGATCTGTAATTC	163	AT	22
	REVERSE	54.47	GCTCCGATGATACATACCTAA
C5790356_1.0_8670_di_AT_12_30_53_24_136	FORWARD	55.09	GCTTTCATTTGAACCTCTTG	111	AT	24
	REVERSE	54.97	AAATATGGGTGGCTAAGAATC
scaffold117465_2.2_8677_di_AT_10_254_273_20_477	FORWARD	50.56	TGTGATTTTCACATCAGTG	211	TA	20
	REVERSE	55.59	TAACCCGGACATCCTTAAA
scaffold110277_1.5_8678_di_AT_13_136_161_26_399	FORWARD	54.97	TGTGTGTGATTTATTTAGGTTGA	281	AT	26
	REVERSE	55.16	TAACAGTAGGAGCATTTCCAA
scaffold70228_2.0_8679_di_AT_15_342_371_30_696	FORWARD	54.5	ACATTTGGTTTCTTCTGTACG	157	AT	30
	REVERSE	55.2	GAAAACATGATGAACAATCTCA
scaffold67660_1.6_8684_di_AT_10_170_189_20_311	FORWARD	55.04	TTAACGAGATGAAGCAAGAAG	169	AT	20
	REVERSE	54.81	ACAAACCAATGATAGCCAATA
scaffold64360_1.6_8689_di_AT_10_174_193_20_323	FORWARD	55.79	CGGATTTATATTGGGACCTTA	197	AT	20
	REVERSE	55.13	AGTGTCATTGGAAACAATCAG
C11450368_1.0_8692_di_AT_11_90_111_22_209	FORWARD	54.29	TCATCTTCAACCCAACTATTC	145	AT	22
	REVERSE	54.83	AACTAGGCCTCTAAACCCATA
scaffold117387_2.0_8694_di_AT_10_248_267_20_386	FORWARD	55.13	TTCGATGTCCTAAACTCAAAA	191	AT	20
	REVERSE	54.89	AGTAAGCGGGTTTCATTACTT
C167827_4.0_8720_di_AT_11_40_61_22_102	FORWARD	54.89	GAACCTTTCTCTCTCTCTCTCTC	102	TA	24
	REVERSE	55.02	GTTCACAACCAAAAAGTGGT
C5399662_2.0_8724_di_AT_10_74_93_20_122	FORWARD	56.09	TTCTTGAAATTTCCCTAATCG	115	TA	22
	REVERSE	53.8	AAGGGTTAAACTTGGATACATT
scaffold188291_1.0_8731_di_AT_10_166_185_20_450	FORWARD	55.4	TAGTTGAGAATGGATCTCACG	166	AT	20
	REVERSE	54.09	ATTACATTGATGCACGTATGA
scaffold23398_2.2_8733_di_AT_10_194_213_20_442	FORWARD	55.07	CTGTGTTGATGCTTTTTAACC	223	AT	20
	REVERSE	55.1	AATGTGTCTCGTATCATTTGG
scaffold24851_3.0_8734_di_AT_12_552_575_24_799	FORWARD	54.73	TTAAAGGCAATTTCAGTCAAC	143	AT	24
	REVERSE	54.92	TACCATTTTTACCGTGGTTTA
C2973634_2.0_8735_di_AT_10_66_85_20_152	FORWARD	54.41	CCAGCCTGTAAATTTGTTAAG	116	AT	20
	REVERSE	54.41	CCAGCCTGTAAATTTGTTAAG
scaffold186333_2.0_8736_di_AT_11_244_265_22_351	FORWARD	55.59	TGCCCTTTATTAGTGGAATTT	151	AT	22
	REVERSE	56.04	TGCGGGTAGACAACTAGTACA
C6568287_2.0_8749_di_AT_11_32_53_22_201	FORWARD	53.81	GATTTTCATTTGGTTTTTCC	151	TA	22
	REVERSE	53.68	CTAATCAGCCATTTTTAATGAG
scaffold109596_2.0_8750_di_AT_11_94_115_22_447	FORWARD	55.69	TACCCGCCTCAACTAGTAAAT	302	TA	22
	REVERSE	55.52	GCCTTAAATGGAGGATAATTG
scaffold190925_2.0_8754_di_AT_10_170_189_20_381	FORWARD	54.03	CTCTTTCTCACACAATCCTTC	232	TA	20
	REVERSE	54.93	TTTAGGGTGGAAAATAGAGAGA
scaffold16085_2.3_8758_di_AT_13_1446_1471_26_2520	FORWARD	54.2	GAGTACGAGAATGGGATTTATT	181	AT	26
	REVERSE	55.35	AACGTATTATGGCACGTTATG
scaffold185445_2.0_8760_di_AT_10_162_181_20_411	FORWARD	54.57	TGTGTACATACCGTCTTGTTG	232	AT	20
	REVERSE	55.35	GCTATATTGCAAAACGTCAAG
C5222317_2.0_8763_di_AT_11_62_83_22_113	FORWARD	55.17	GACATTTCAATTACAAACCACA	103	AT	22
	REVERSE	56.33	CACGCCTTTTTGAACCTT
scaffold25996_4.0_8776_di_AT_12_624_647_24_1035	FORWARD	55.25	GTTGTTGCCATTACTTTGTGT	209	TA	26
	REVERSE	55.89	GGATTAAAAGGGCAATAATCA
C9939453_1.0_8785_di_AT_10_38_57_20_113	FORWARD	54.8	GAGAATTTGCCCTAAATGG	101	TA	20
	REVERSE	55.1	TTTTGGGAAATGGATTATTG
scaffold71905_2.3_8786_di_AT_10_304_323_20_601	FORWARD	59	TGGGGCGTTACATCCATCTT	199	AT	20
	REVERSE	59.9	ATCATGGTTTGCGCTTCTGC
scaffold101066_1.0_8787_di_AT_10_110_129_20_430	FORWARD	55.75	ATTTCAATCATCCATCTAGGC	175	AT	20
	REVERSE	55.3	ACCGTAATACCTTGAACCAGT
scaffold120803_1.7_8791_di_AT_12_324_347_24_536	FORWARD	53.92	AGTCCTTTTACATCATCAATCA	195	AT	24
	REVERSE	55.01	ACGGTGAATAACACAACATTC
C11622633_2.0_8794_di_AT_10_116_135_20_246	FORWARD	54.05	AGTGTTCTCATTTGATCATCC	132	AT	20
	REVERSE	55.19	GGTGCATCAAATCCTAATGTA
C11314359_1.0_8795_di_AT_11_106_127_22_190	FORWARD	53.71	CGACTCGTTAAGATTTATGAAG	180	AT	22
	REVERSE	57.24	CGAACCTAAACGAGCTCAATA
scaffold183784_1.5_8796_di_AT_11_230_251_22_353	FORWARD	53.62	CTATCATATAAAAAGGTGGGTTT	121	TA	22
	REVERSE	54.79	TAACACGGTTTGTAGGACATT
C6866489_2.0_8797_di_AT_12_460_483_24_687	FORWARD	54.94	TATTTGGAGCTAGGAAACCTT	109	AT	22
	REVERSE	54.7	TTCATCATTGACATCATACCA
C6866489_2.0_8797_di_AT_12_460_483_24_687	FORWARD	54.88	ATTCAGCAGGATGTCTTCATA	158	TA	24
	REVERSE	54.92	AACCTCTACGTTTTCGTTTCT
scaffold192301_1.7_8798_di_AT_10_334_353_20_549	FORWARD	54.98	AAGACATTGGAATGAATGATG	158	AT	20
	REVERSE	55.26	GCTTCCAAAATTCCCTATTTA
scaffold197986_1.4_8799_di_AT_10_180_199_20_826	FORWARD	54.7	CACAAATTGTACATCTTGCTTT	214	AT	20
	REVERSE	54.94	AAGCGGACTATGATGTTGATA
scaffold98922_3.0_8800_di_AT_13_232_257_26_376	FORWARD	55.52	GAGGCTACCATACCAGGTG	108	AT	26
	REVERSE	53.5	CGTCAACATAAACATATATAGCC
scaffold82022_1.0_8801_di_AT_10_104_123_20_328	FORWARD	55.72	TGGTGACCATACCCACTTAC	190	AT	20
	REVERSE	54.74	TCAATATCGGTTGTGAAGAAT
C3201584_2.0_8806_di_AT_10_70_89_20_180	FORWARD	54.7	GCATCTTTACCTCTTTGTGAA	127	AT	20
	REVERSE	53.6	GCCCGGTACTCGATATTA
C1462715_4.0_8822_di_AT_15_88_117_30_239	FORWARD	52.23	ATATCATCGAGAAGACAGTCA	157	AT	30
	REVERSE	54.52	GCTAAACCCTGATGTTTGATA
scaffold40789_2.0_8823_di_AT_10_60_79_20_261	FORWARD	54.67	GAGTTCACATTTGAAGTATCTCC	249	AT	20
	REVERSE	54.02	CATCAATTCATCGTACGTATATC
C11285141_1.0_8824_di_AT_10_40_59_20_186	FORWARD	55.26	ATCTCCTCCATTCGTGTATTT	140	AT	20
	REVERSE	54.85	ACTTGGAGAAAGGAAATTGTAA
scaffold23937_2.3_8825_di_AT_11_478_499_22_739	FORWARD	55.04	GGTGGAGAGTAAGACTTCGAT	239	AT	22
	REVERSE	55.17	GTCGACACTCACATGACTCTT
scaffold6768_3.0_8827_di_AT_10_240_259_20_357	FORWARD	55.72	TGACCTATGTTATGCCACCTA	185	TA	20
	REVERSE	54.49	GTCGTGTGCACCTCTAATAGT
scaffold107283_1.2_8830_di_AT_13_444_469_26_625	FORWARD	54.59	CACCCTTCTTACGTTATCTCA	143	TA	26
	REVERSE	54.9	AAAGATCGAGAGTTAAGATCCA
C6866831_4.0_8834_di_AT_10_584_603_20_718	FORWARD	54.29	GAGGGTTTACAAACACCATAA	125	AT	20
	REVERSE	54.5	TACCGAATAGCTAGTTTGCAT
scaffold202457_1.6_8837_di_AT_11_32_53_22_425	FORWARD	54.33	TATCTGTTATTGGGAATTTGG	161	AT	22
	REVERSE	54.74	GGGTTAAGAGAGAAAAGATGG
scaffold35787_2.2_8842_di_AT_11_318_339_22_626	FORWARD	55.17	TGTTCAAAATTGGTAATGTCAC	161	TA	22
	REVERSE	54.78	AGCACCATAAAGAAAAGGATT
scaffold189680_2.5_8845_di_AT_12_328_351_24_887	FORWARD	54.77	ACAAATCTGGTGAAGAATTGA	153	AT	24
	REVERSE	55.73	GGGTGTGTGTGATTGGTATTA
scaffold66249_1.4_8848_di_AT_11_198_219_22_276	FORWARD	53.79	GATGCTGCATATACATACCAA	101	AT	22
	REVERSE	55.15	GGTTTTCACGGTTTCTAACTT
C3312944_1.0_8852_di_AT_11_130_151_22_211	FORWARD	54.74	AAATCGTATGCGACTTTATTG	152	AT	22
	REVERSE	54.34	TGGTGGAGATCACTTCTTTAC
scaffold20771_2.0_8853_di_AT_12_606_629_24_710	FORWARD	54.74	TTAAGAGTTTGTGATTGAATGC	147	AT	24
	REVERSE	50.73	CTCCCTTATTGGTATTTCTAA
scaffold40428_2.0_8854_di_AT_12_80_103_24_377	FORWARD	54.51	TGACTATGGATCATTTTCAAAG	256	AT	24
	REVERSE	54.61	CTGCATTTTTGTCCATTTAGT
scaffold26448_2.3_8861_di_AT_10_200_219_20_341	FORWARD	55.21	ATTTCTTCCTTGAAAACCTTG	206	AT	20
	REVERSE	54.56	CACTTCTTTCAGTCACGAGAT
scaffold23563_2.4_8863_di_AT_10_86_105_20_265	FORWARD	54.04	AACTTTAAACCCTAGGCAGAT	185	AT	20
	REVERSE	54.34	CATCACCTAAGTTGGTTGTTT
scaffold148142_1.9_8865_di_AT_14_464_491_28_744	FORWARD	55.02	CTTAGAGGTTGCACCAAGAC	274	TA	28
	REVERSE	55.23	AGCATTCGTTGTTAAAGTCAA
scaffold5961_2.0_8866_di_AT_14_108_135_28_378	FORWARD	55.59	GTGCCAGCTAATCATGTCTAA	209	AT	28
	REVERSE	54.85	AGCTACGCTTATACAATTCTGTC
scaffold38768_1.7_8871_di_AT_13_272_297_26_832	FORWARD	54.98	AGCACTTTGGCATTATATCTCT	188	AT	26
	REVERSE	55.15	TGTAAGCTCATCCTTCCTACA
scaffold45046_1.6_8873_di_AT_10_222_241_20_1280	FORWARD	54.93	TCGACAAATTCTATTTCATCTCT	202	TA	22
	REVERSE	54.72	GGGAAAGAAAATAAAAGGTTTAC
scaffold70163_1.0_8876_di_AT_13_88_113_26_327	FORWARD	54.45	GACCAACCATGTAATGAACTC	201	AT	26
	REVERSE	55.05	CAAGGGTGTTGATTTTGATT
scaffold198670_1.5_8877_di_AT_10_304_323_20_355	FORWARD	55.23	TCTCAAGCCACAAGGTAGTTA	145	AT	20
	REVERSE	54.14	GTTCTCATTTGAACCCAACT
scaffold51615_1.7_8883_di_AT_13_84_109_26_327	FORWARD	54.6	TCATCTCACACCAACTCCTAT	188	AT	26
	REVERSE	55.63	ACGTGGTCGTCTGTAATCATA
scaffold55400_2.0_8886_di_AT_11_110_131_22_324	FORWARD	55.54	ATGAGTTTTCAACCGAACTTT	241	TA	22
	REVERSE	53.53	CGACGTGAATTTAGTGTATTG
scaffold4815_1.3_8887_di_AT_11_242_263_22_309	FORWARD	54.67	TACCCCTATTTTTGTCCTTTT	115	TA	24
	REVERSE	55.35	TAAACATGTGTGTGTTTGTGG
C11031036_1.0_8891_di_AT_10_78_97_20_163	FORWARD	54.98	ACCGTAGATTTTTACCCAAAC	126	TA	20
	REVERSE	53.94	CAACCTCTTTAAGACTTGACTTT
scaffold74599_2.4_8895_di_AT_11_68_89_22_439	FORWARD	54.57	GCGCCTACCATTTGTATAGT	213	AT	22
	REVERSE	56.04	GGCTTTTTACATAAACCTCCA
C1456818_2.0_8904_di_AT_14_104_131_28_226	FORWARD	56.95	GTACCCCCTTACCGTTGTAAT	150	TA	28
	REVERSE	55.11	GAGATAGGTAAATTGTGTGGAGA
scaffold218214_2.0_8910_di_AT_11_478_499_22_678	FORWARD	54.7	CCTTGAGCCACATATATCATC	284	AT	22
	REVERSE	54.22	GAATACGAGAATGACTTTTGC
C3259064_1.0_8915_di_AT_10_150_169_20_193	FORWARD	55.02	AATCTCTACCATCCCATGAAT	165	TA	20
	REVERSE	54.06	TTCACATTTGAACCTAACCA
scaffold59866_2.0_8921_di_AT_10_272_291_20_362	FORWARD	53.6	GCCCGGTACTCGATATTA	127	AT	20
	REVERSE	54.7	GCATCTTTACCTCTTTGTGAA
scaffold109064_2.0_8926_di_AT_11_254_275_22_352	FORWARD	55.1	TTTGATACATTTTGGGAGCTA	171	TA	22
	REVERSE	53.84	TGATTAGTTTGCAAGATAAGAGA
scaffold85583_2.0_8929_di_AT_10_280_299_20_360	FORWARD	54.07	TTGCTCCCTTCATATTATTGT	238	AT	20
	REVERSE	55.44	ACCATAGTGGATGGCCTTA
scaffold7854_2.2_8930_di_AT_11_234_255_22_508	FORWARD	54.92	GGAGGGTTTTTCACACTAAAT	217	AT	22
	REVERSE	54.49	AAGGGTCATACACCAAGGTA
C6092895_1.0_8936_di_AT_10_64_83_20_152	FORWARD	60.2	CGGGTTACTGTGCCTGTTCA	113	AT	20
	REVERSE	58.9	GGTCTCACGGTAACAGTTTGG
scaffold47557_3.3_8938_di_AT_14_82_109_28_440	FORWARD	59.1	AAGAAGGGGATGGCAGCTAG	211	AT	28
	REVERSE	58.9	TCATGGCAGCATCATCAAGC
scaffold47557_3.3_8938_di_AT_14_82_109_28_440	FORWARD	54.94	ACACATGCAAATCAAATCAA	188	AT	22
	REVERSE	55.68	ATTAGGTTTTGGGGCATTAC
scaffold91767_1.8_8939_di_AT_10_164_183_20_500	FORWARD	55.15	ATTCGAAAGCATGACTAAACA	233	TA	22
	REVERSE	53.86	AAAATGGATAAAACCTCCAA
C10228881_2.0_8941_di_AT_10_66_85_20_122	FORWARD	56.07	GCAGCCCAGTTACTCATTTAT	109	AT	20
	REVERSE	52.05	TACTCTTCAAGGTAAGGCATA
scaffold29871_1.6_8942_di_AT_12_82_105_24_324	FORWARD	54.29	TACCACCAAAGTTATTTCACC	174	AT	24
	REVERSE	56.78	CGTCCATCATGTGAAACATT
C3033218_2.0_8947_di_AT_11_22_43_22_158	FORWARD	53.9	CGACCTTCTTCTTCTTCCTA	142	AT	22
	REVERSE	55.1	CGCTACCATTGAATCCTTAG
scaffold188593_4.3_8948_di_AT_14_552_579_28_684	FORWARD	54.95	CAATGGTTTAAAACTCGCTAA	167	AT	28
	REVERSE	55.13	TCGTCCTCATGTTTTCTTAAA
C11373893_1.0_8950_di_AT_10_98_117_20_198	FORWARD	54.96	CCAAGAGTGATCATCGAGTAG	113	AT	20
	REVERSE	54.16	GTACATAGACGAAGGTTCTCG
scaffold57629_2.0_8951_di_AT_11_250_271_22_372	FORWARD	55.14	GCAATTTCAGCAAGACAATAC	136	AT	22
	REVERSE	55.22	TTCGACTAACTTTGATGCTGT
scaffold104684_1.0_8960_di_AT_11_48_69_22_406	FORWARD	59.8	TATTGTACTCCTTGCCCCGC	288	TA	22
	REVERSE	58.4	CATATCCCCATCTCCTCCCC
scaffold134207_2.4_8961_di_AT_10_280_299_20_457	FORWARD	54.97	TTTTTGGACTACAATGGAGAA	174	TA	20
	REVERSE	55.29	CTCCCAAATGTATCAAACGTA
scaffold164304_2.4_8962_di_AT_10_216_235_20_323	FORWARD	53.55	AAATGTGTGTGTGTTATCTGC	235	TA	20
	REVERSE	53.71	TTCAAGGAAATTGAACATTG
scaffold30898_3.5_8971_di_AT_10_398_417_20_751	FORWARD	53.91	TTTCCTCTCTGCATAAAATTC	448	AT	20
	REVERSE	55.33	ATGGTCGAGAATGGTAAGAGT
scaffold31897_2.3_8974_di_AT_10_256_275_20_344	FORWARD	55.57	ATAGCTGGACTAGAAGGCTTG	148	AT	20
	REVERSE	54.89	TTCTTTCAACTGAAGCAGAAC
scaffold133825_2.0_8985_di_AT_13_304_329_26_444	FORWARD	54.71	AAACACGTGTGAAAAAGAAAG	203	AT	26
	REVERSE	55.21	TACAAAGGAAAGGAAGGAAAC
C5281132_1.0_8987_di_AT_11_60_81_22_118	FORWARD	56.53	CACATTTGAACCTGACCCTAT	111	AT	22
	REVERSE	54.48	GCCTCTCCTTAATTCACTCTT
scaffold194081_1.9_8989_di_AT_11_396_417_22_752	FORWARD	55.01	TAAGGCGTTACTCTGTTTTTG	209	TA	22
	REVERSE	54.89	TGAAAGAAGGTCATGGATTTA
scaffold23562_2.5_8994_di_AT_10_86_105_20_506	FORWARD	54.77	CTGATGCTTTAATCGTGTTTT	242	AT	20
	REVERSE	54.69	AGCATTTTTCTATCTGTTAGGTG
C6768865_1.0_8999_di_AT_10_184_203_20_266	FORWARD	55.15	TCTTGGATGGAGTAGCTTACA	155	AT	20
	REVERSE	54.45	TCCAAAGCTTACTTTTTACCTT
scaffold88655_2.6_9002_di_AT_12_342_365_24_637	FORWARD	55.04	CTTCACATAAGCTGTCCAGTC	138	AT	24
	REVERSE	55.9	GTTAAGGGGCGTTTTACCT
scaffold128918_1.6_9009_di_AT_11_110_131_22_354	FORWARD	56.06	CTCTTGGCCAACTTAGATGAT	195	AT	22
	REVERSE	54.56	ATAGTTAGGGGAAAATCAGGA
scaffold36647_2.4_9020_di_AT_10_176_195_20_529	FORWARD	55.18	ATCTCGATTATCCTGAATGGT	247	AT	20
	REVERSE	51.76	CAAGAAGAAGAAAGTACAAATCT
scaffold1468_1.7_9021_di_AT_17_70_103_34_302	FORWARD	54.7	TAGAGATACCCCTAGGGAAGA	158	AT	34
	REVERSE	54.49	ACCTTTGATACCAGAAGAGGT
scaffold4740_2.0_9022_di_AT_11_234_255_22_625	FORWARD	54.44	GTTTTTAGTGCATTATTCGTTG	174	TA	22
	REVERSE	55.96	GCTCAACCCAATACTGTTTTT
C6861094_2.0_9025_di_AT_11_114_135_22_496	FORWARD	53.28	ACATTTTGGTGAAGATAATCC	150	AT	22
	REVERSE	54.92	AGTCTGGCTTCATCTCTTCTT
scaffold2902_1.5_9026_di_AT_11_114_135_22_347	FORWARD	53.28	ACATTTTGGTGAAGATAATCC	190	AT	22
	REVERSE	55.1	TTAATTAGCATGAGGAACCAA
scaffold58433_2.5_9033_di_AT_15_224_253_30_329	FORWARD	52.89	TATCAAAAATCAAACCAAGG	211	AT	30
	REVERSE	54	CCAAACTGTTTTTATGAGACC
scaffold125471_2.0_9034_di_AT_10_304_323_20_541	FORWARD	54.77	AATAGCCCCTAAAGGATAACA	149	AT	20
	REVERSE	54.8	GTAGCAATTGCAGGTTAGGTA
scaffold71288_2.2_9041_di_AT_12_260_283_24_323	FORWARD	55.03	TTAAAAAGACCCCCAAGATAC	105	TA	24
	REVERSE	52.72	TACAATGACCATTTCTCAAAC
C6541810_2.0_9042_di_AT_11_86_107_22_197	FORWARD	54.79	CATATTAGGTCAGGAACGATG	150	AT	22
	REVERSE	54.28	TGAGAGGTAGCTTTGTCATTT
scaffold116153_1.0_9043_di_AT_13_252_277_26_360	FORWARD	54.79	GCACCACATCTTTCTATTGTC	157	AT	26
	REVERSE	55.31	TTTAAACCTGACCAAAGGTG
C6591869_0.0_9051_di_AT_14_84_111_28_206	FORWARD	54.59	GTCAAGAAAACAAACTTTGGA	159	AT	28
	REVERSE	55.21	TGTTACTCGCAAAGGGTAATA
C1475949_2.0_9053_di_AT_12_194_217_24_292	FORWARD	54.19	ACCGGTATATTAGCGATGTAA	160	AT	24
[truncated: 8,843 more rows]
