# Supplementary material for: Development of Genomic Microsatellite Markers in Carthamus tinctorius L. (Safflower) Using Next Generation Sequencing and Assessment of Their Cross-Species Transferability and Utility for Diversity Analysis
Source: PLoS One. 2015 Aug 19;10(8):e0135443. doi: 10.1371/journal.pone.0135443 (PMC4545945; doi:10.1371/journal.pone.0135443)
Supplement: S4 Table — (XLSX) [file pone.0135443.s005.xlsx]

## Sheet: Sheet1
Primers	C. oxyacantha	C. palaestinus	C. boissieri Halacsy	C. tenuis subsp. foliosus	C. glaucus subsp. anatolicus	C. lanatus	C. lanatus subsp. creticus	C. lanatus subsp. lanatus	C. lanatus subsp. turkestanicus	Amplification rate
NGSaf_2	+	+	-	-	-	-	-	-	-	2
NGSaf_9	+	+	-	-	-	-	-	-	-	2
NGSaf_12	+	+	-	-	-	+	+	+	+	6
NGSaf_13	+	+	+	+	+	+	+	+	+	9
NGSaf_14	+	+	+	+	+	+	+	+	+	9
NGSaf_15	+	+	+	+	+	+	+	+	+	9
NGSaf_20	+	-	-	-	-	-	-	-	-	2
NGSaf_22	+	+	-	-	-	+	+	+	-	5
NGSaf_23	+	+	+	+	+	+	+	+	-	8
NGSaf_28	+	+	+	-	+	+	+	+	+	8
NGSaf_34	+	+	+	+	+	+	+	+	+	9
NGSaf_39	+	+	+	+	+	+	+	+	+	8
NGSaf_43	+	-	-	-	-	+	-	+	+	4
NGSaf_44	+	+	+	+	+	+	+	+	+	9
NGSaf_45	+	+	+	+	+	+	+	+	+	9
NGSaf_48	+	-	-	-	-	-	-	-	-	1
NGSaf_49	+	+	-	-	-	-	-	-	-	2
NGSaf_56	+	+	-	-	-	+	-	-	-	3
NGSaf_63	+	-	-	-	-	+	+	+	+	5
NGSaf_65	+	+	-	-	-	-	-	-	-	2
NGSaf_67	+	+	-	-	-	-	-	-	-	2
NGSaf_69	+	+	+	+	+	+	+	+	+	9
NGSaf_73	+	+	-	-	-	-	+	-	-	3
NGSaf_83	+	-	+	+	+	+	+	+	+	8
NGSaf_84	+	+	+	+	+	+	+	+	+	9
NGSaf_89	+	+	+	+	+	+	+	+	+	9
NGSaf_91	+	+	+	+	+	+	+	+	+	9
NGSaf_92	+	+	-	-	+	-	+	-	-	4
NGSaf_94	+	+	-	+	+	+	+	+	+	8
NGSaf_98	+	+	+	-	+	+	+	-	+	7
NGSaf_101	+	+	+	+	+	-	+	-	+	7
NGSaf_105	+	+	+	+	+	-	+	+	+	8
NGSaf_111	+	+	+	-	+	+	+	+	+	8
NGSaf_114	+	+	+	+	+	+	+	+	+	9
NGSaf_115	+	+	-	+	+	+	+	+	+	8
NGSaf_117	+	+	+	+	+	+	+	+	+	9
NGSaf_130	+	+	+	-	+	+	+	+	+	8
NGSaf_138	+	+	-	-	-	-	-	-	-	2
NGSaf_142	-	+	-	-	-	-	-	-	-	1
NGSaf_145	+	+	-	-	-	-	-	-	-	2
NGSaf_148	+	+	+	+	+	+	+	+	+	9
NGSaf_151	+	+	+	+	+	-	+	-	+	7
NGSaf_152	+	+	+	+	+	+	+	+	+	9
NGSaf_154	+	+	-	-	-	+	-	-	+	4
NGSaf_155	+	+	-	-	-	-	-	-	-	2
NGSaf_156	+	+	+	-	+	+	+	+	+	8
NGSaf_158	+	+	-	-	-	-	-	-	-	2
NGSaf_164	+	+	+	+	+	+	+	+	+	9
NGSaf_173	+	+	+	+	+	+	+	+	+	9
NGSaf_178	+	+	+	+	+	+	+	+	+	9
NGSaf_181	+	+	+	+	+	+	+	+	+	9
NGSaf_201	+	+	-	-	-	-	-	-	-	2
NGSaf_204	+	+	-	-	-	-	-	-	-	2
NGSaf_210	+	-	-	-	+	+	+	-	+	5
NGSaf_211	+	+	+	+	-	+	+	-	+	7
NGSaf_236	+	+	-	+	+	-	-	-	-	4
NGSaf_237	+	+	-	-	-	-	-	-	-	2
NGSaf_238	+	+	-	-	-	+	+	-	+	5
NGSaf_239	+	-	-	+	+	+	+	-	-	5
NGSaf_242	+	+	+	+	+	+	+	+	+	9
NGSaf_245	+	-	-	+	+	+	+	+	+	7
NGSaf_248	+	+	+	+	+	+	+	+	+	9
NGSaf_255	+	+	+	+	+	+	+	+	+	9
NGSaf_257	+	+	+	+	+	+	+	+	+	9
NGSaf_259	+	-	-	-	-	+	+	+	+	5
NGSaf_261	+	+	+	+	+	+	+	+	+	9
NGSaf_262	+	-	-	-	+	+	-	-	-	3
NGSaf_264	+	-	+	-	+	+	+	+	-	6
NGSaf_265	-	+	-	-	-	+	+	+	+	5
NGSaf_266	+	+	-	-	-	+	-	-	+	4
NGSaf_273	+	+	-	-	-	-	-	-	-	2
NGSaf_276	+	+	-	-	-	-	-	-	-	2
NGSaf_279	+	+	+	+	+	+	+	-	+	8
NGSaf_281	+	+	+	+	+	-	-	-	+	6
NGSaf_282	+	+	-	-	-	-	-	-	-	2
NGSaf_286	+	+	-	-	-	+	+	+	+	6
NGSaf_289	+	+	-	-	-	-	-	+	+	4
NGSaf_292	+	-	-	-	-	-	-	-	-	1
NGSaf_294	+	+	-	-	-	+	-	-	-	3
NGSaf_295	+	+	+	-	+	+	+	+	+	8
NGSaf_296	+	+	-	-	-	-	-	-	-	2
NGSaf_300	+	+	-	-	-	-	-	-	-	2
NGSaf_301	+	+	+	+	+	+	+	+	+	9
NGSaf_306	+	+	-	-	-	-	+	-	+	4
NGSaf_307	-	-	-	-	-	-	-	-	-	0
NGSaf_308	+	+	-	-	-	-	+	-	-	3
NGSaf_309	+	+	-	-	+	+	+	+	+	7
NGSaf_310	+	+	+	+	+	+	+	+	+	9
NGSaf_313	+	+	-	-	-	-	-	-	-	2
NGSaf_314	+	+	-	-	-	-	-	-	-	2
NGSaf_322	+	+	-	-	-	-	-	-	-	2
NGSaf_323	+	+	-	-	-	-	-	-	-	2
NGSaf_324	+	+	-	-	+	-	+	-	-	4
Amplified/Total primers	90/93	81/93	41/93	39/93	50/93	56/93	58/93	47/93	55/93
% transferability per wild	0.97	0.87	0.44	0.42	0.54	0.6	0.62	0.505	0.59
